# Supplementary material for: Exploring the eco-evolutionary role of plasmids and defense systems in ‘Fervidacidithiobacillus caldus’ extreme acidophile
Source: Front Microbiol. 2025 Aug 11;16:1610279. doi: 10.3389/fmicb.2025.1610279 (PMC12375680; doi:10.3389/fmicb.2025.1610279)
Supplement: Supplementary file 5 [file Table_1.XLSX]

## Sheet: Legend
	Table S1. Genomes and metagenomes used in the analysis of the plasmidome and defensome of ‘F. caldus’. (A) Sequenced strains and MAGs used in this study. (B) List of metagenomes recovered from the SRA database (NCBI). Only metagenomes passing the inclusion threshold (presence of Acidithiobacillia and/or >10% ‘F. caldus’) were analyzed. Basic meta/genome statistics and descriptive metadata were re…

## Sheet: S1a
#	Organism Infraspecific Names Strain	Assemply Type	Assembly Level	Assembly Accession	BioProject ID	BioSample ID	Description	Collection Year	Continent	Country	Latitude and Longitude	Sample Origin	Isolation source	Sample type	Ore Type	pH	Assembly Stats Total Sequence Length	Assembly Stats Number of Scaffolds	Assembly Stats Contig N50	Metagenome source	Reference	.
1	ATCC 51756	Genome	Complete Genome	GCF_000175575.2	PRJNA36585	SAMN02469802	Cultured isolate	ND	Europe	England	52.56582 N, 1.683508 W	Industrial	Mine, HD	Soil	Coal	ND	2987045	4	2777717	Cultured isolate	Hallberg KB, Lindström EB. Characterization of Thiobacillus caldus sp. nov., a moderately thermophilic acidophile. Microbiology (Reading). 1994 Dec;140 ( Pt 12):3451-6. doi: 10.1099/13500872-140-12-3451.	.
2	SM-1	Genome	Complete Genome	GCF_000221025.1	PRJNA63223	SAMN02603220	Cultured isolate	ND	Asia	China	35.86166 N 104.195397 E	Industrial	Biotreatment	Slurry	Gold	ND	3237599	5	2932225	Cultured isolate	Liu Y, Guo X, Jiang C. [Microbial diversity and characteristics of cultivable microorganisms in bioleaching reactors]. Acta Microbiol. Sin. 2010 Feb;50(2):244-50.	.
3	MTH-04	Genome	Complete Genome	GCF_001650235.3	PRJNA318365	SAMN04849265	Cultured isolate	2002	Asia	China	24.953611 N, 98.438233 E	Natural	Hot spring	Water	ND	ND	2950006	3	2726366	Cultured isolate	Liu Y, Qi FJ, Lin JQ, Tian KL, Yan WM (2004) Isolation and phylogenetic analysis of a moderately thermophilic acidophilic sulfur oxidizing bacterium. Acta Microbiol Sin 44: 382Ð385.	.
4	DX	Genome	Contig	GCF_001756675.1	PRJNA325706	SAMN05250856	Cultured isolate	2015	Asia	China	28.491431 N, 118.216796 E	Industrial	Mine, HD	Slurry	Copper	3	3122206	390	22157	Cultured isolate	Liu Y, Yang H, Zhang X, Xiao Y, Guo X, Liu X. Genomic Analysis Unravels Reduced Inorganic Sulfur Compound Oxidation of Heterotrophic Acidophilic Acidicaldus sp. Strain DX-1. Biomed Res Int. 2016;2016:8137012. doi: 10.1155/2016/8137012.	.
5	ZBY	Genome	Contig	GCF_001756725.1	PRJNA325708	SAMN05250859	Cultured isolate	2015	Africa	Zambia	12.65339 S, 28.046545 E	Industrial	Mine, HD	Slurry	Copper	ND	3160074	414	18983	Cultured isolate	Zhang, X., Liu, X., He, Q., Dong, W., Zhang, X., Fan, F., Peng, D., Huang, W., & Yin, H. (2016). Gene Turnover Contributes to the Evolutionary Adaptation of Acidithiobacillus caldus: Insights from Comparative Genomics. Frontiers in microbiology, 7, 1960. https://doi.org/10.3389/fmicb.2016.01960	.
6	ZJ	Genome	Contig	GCF_001756745.1	PRJNA325709	SAMN05250860	Cultured isolate	2015	Asia	China	25.588338 N, 118.067012 E	Industrial	Mine, HD	Slurry	Copper	ND	3143077	386	18308	Cultured isolate	Zhang, X., Liu, X., He, Q., Dong, W., Zhang, X., Fan, F., Peng, D., Huang, W., & Yin, H. (2016). Gene Turnover Contributes to the Evolutionary Adaptation of Acidithiobacillus caldus: Insights from Comparative Genomics. Frontiers in microbiology, 7, 1960. https://doi.org/10.3389/fmicb.2016.01960	.
7	S1	Genome	Contig	GCA_001756775.1	PRJNA325710	SAMN05250861	Cultured isolate	2015	Asia	China : Shenzhen, Guangdong	35.86166 N, 104.195397 E	Industrial	Mine, HD	ND	Coal	ND	2792792	1208	4735	Cultured isolate	Zhang, X., Liu, X., He, Q., Dong, W., Zhang, X., Fan, F., Peng, D., Huang, W., & Yin, H. (2016). Gene Turnover Contributes to the Evolutionary Adaptation of Acidithiobacillus caldus: Insights from Comparative Genomics. Frontiers in microbiology, 7, 1960. https://doi.org/10.3389/fmicb.2016.01960	.
8	DSM 8584	Genome	Contig	GCF_018853615.1	PRJNA612091	SAMN14361141	Cultured isolate	1984	Europe	England	52.56582 N, 1.683508 W	Industrial	Coal spoil	Soil	Coal	2.0-2.5	3019183	380	73009	Cultured isolate	Hallberg KB, Lindström EB. Characterization of Thiobacillus caldus sp. nov., a moderately thermophilic acidophile. Microbiology (Reading). 1994 Dec;140 ( Pt 12):3451-6. doi: 10.1099/13500872-140-12-3451.	.
9	KU	Genome	Contig	GCF_018853545.1	PRJNA612087	SAMN14361136	Cultured isolate	1984	Europe	England	52.56582 N, 1.683508 W	Industrial	Mine, HD	Soil	Coal	3	2860037	344	24315	Cultured isolate	Hallberg KB, Lindström EB. Characterization of Thiobacillus caldus sp. nov., a moderately thermophilic acidophile. Microbiology (Reading). 1994 Dec;140 ( Pt 12):3451-6. doi: 10.1099/13500872-140-12-3451.	.
10	BC13	Genome	Contig	GCF_018853575.1	PRJNA612088	SAMN14361137	Cultured isolate	1992	Europe	England	52.267135 N, 1.467522 W	Industrial	Mine, HD	Soil	Coal	2.0-2.5	2900075	353	24272	Cultured isolate	Hallberg KB, Lindström EB. Characterization of Thiobacillus caldus sp. nov., a moderately thermophilic acidophile. Microbiology (Reading). 1994 Dec;140 ( Pt 12):3451-6. doi: 10.1099/13500872-140-12-3451.	.
11	F	Genome	Contig	GCF_018853755.1	PRJNA612089	SAMN14361139	Cultured isolate	1980	Africa	South Africa	30.559482 S, 22.937506 E	Industrial	Biotreatment	Slurry	Nickel	ND	2830282	414	15865	Cultured isolate	Rawlings DE, Coram NJ, Gardner MN, Deane SM. Thiobacillus caldus and Leptospirillum ferrooxidans are widely distributed in continuous flow biooxidation tanks used to treat a variety of metal containing ores and concentrates. Process Metall 1999;9:777e86. doi:10.1016/S1572-4409(99)80080-7	.
12	6	Genome	Contig	GCF_018854195.1	PRJNA623638	SAMN14556001	Cultured isolate	ND	Africa	South Africa	25.731957 S, 31.067435 E	Industrial	Biotreatment	Slurry	Arsenopyrite	ND	2526354	175	37828	Cultured isolate	Rawlings DE, Coram NJ, Gardner MN, Deane SM. Thiobacillus caldus and Leptospirillum ferrooxidans are widely distributed in continuous flow biooxidation tanks used to treat a variety of metal containing ores and concentrates. Process Metall 1999;9:777e86. doi:10.1016/S1572-4409(99)80080-7	.
13	MNG	Genome	Contig	GCF_018854235.1	PRJNA623650	SAMN14556224	Cultured isolate	1980	Africa	South Africa	33.924868 S, 18.424055 E	Industrial	Biotreatment	Slurry	Gold	ND	2719889	406	16819	Cultured isolate	Rawlings DE, Coram NJ, Gardner MN, Deane SM. Thiobacillus caldus and Leptospirillum ferrooxidans are widely distributed in continuous flow biooxidation tanks used to treat a variety of metal containing ores and concentrates. Process Metall 1999;9:777e86. doi:10.1016/S1572-4409(99)80080-7	.
14	C-SH12	Genome	Contig	GCF_018854145.1	PRJNA623419	SAMN14546247	Cultured isolate	1980	Oceania	Australia	25.274398 S, 133.775136 E	Industrial	Biotreatment	Slurry	Gold	1.0-2.0	2849430	404	16538	Cultured isolate	Goebel BM, Stackebrandt E. Cultural and phylogenetic analysis of mixed microbial populations found in natural and commercial bioleaching environments. Appl Environ Microbiol. 1994 May;60(5):1614-21. doi: 10.1128/AEM.60.5.1614-1621.1994.	.
15	MELC5	Genome	Contig	GCF_018853765.1	PRJNA612090	SAMN14361140	Cultured isolate	2011	South America	Chile	24.265 S, 69.071666 W	Industrial	Mine, HD	Water	Copper	2.5	2594677	234	25124	Cultured isolate	Nuñez H, Loyola D, Cárdenas JP, Holmes DS, Johnson DB, Quatrini R. Multi Locus Sequence Typing scheme for Acidithiobacillus caldus strain evaluation and differentiation. Res Microbiol. 2014 Nov;165(9):735-42. doi: 10.1016/j.resmic.2014.07.014.	.
16	VAN18-3	Genome	Contig	GCF_018853695.1	PRJNA612093	SAMN14361143	Cultured isolate	2018	South America	Argentine	3785500 S, 7114993 W	Natural	Volcanic, HS	Water	ND	2.0	2702528	290	24063	Cultured isolate	Moya-Beltrán, A., Beard, S., Rojas-Villalobos, C., Issotta, F., Gallardo, Y., Ulloa, R., Giaveno, A., Degli Esposti, M., Johnson, D. B., & Quatrini, R. (2021). Genomic evolution of the class Acidithiobacillia: deep-branching Proteobacteria living in extreme acidic conditions. The ISME journal, 15(11), 3221–3238. https://doi.org/10.1038/s41396-021-00995-x	.
17	CV18-1	Genome	Contig	GCF_018853985.1	PRJNA612094	SAMN14361144	Cultured isolate	2018	South America	Argentine	37.883624 S, 71.066676 W	Natural	Volcanic river	Water	ND	3.0	2800809	192	47309	Cultured isolate	Moya-Beltrán, A., Beard, S., Rojas-Villalobos, C., Issotta, F., Gallardo, Y., Ulloa, R., Giaveno, A., Degli Esposti, M., Johnson, D. B., & Quatrini, R. (2021). Genomic evolution of the class Acidithiobacillia: deep-branching Proteobacteria living in extreme acidic conditions. The ISME journal, 15(11), 3221–3238. https://doi.org/10.1038/s41396-021-00995-x	.
18	BR_03	MAG	Complete Genome	GCF_031200535.1	PRJNA976529	SAMN37179809	MIMAG Metagenome-assembled Genome	ND	ND	ND	ND	Industrial	Biotreatment	Bioreactor	Gold	ND	2900829	1	2900829	bioreactor metagenome	Bulaev, A., Kadnikov, V., Elkina, Y., Beletsky, A., Melamud, V., Ravin, N., & Mardanov, A. (2023). Shifts in the Microbial Populations of Bioleach Reactors Are Determined by Carbon Sources and Temperature. Biology, 12(11), 1411. https://doi.org/10.3390/biology12111411	.
19	TVZ.SD19.127	MAG	Scaffold	GCA_031962745.1	PRJNA644733	SAMN36993645	MIMAG Metagenome-assembled Genome	2019	Oceania	New Zealand	38.0593061 S, 176.3603314 E	Natural	Hot spring	sediment	ND	7.3	2050540	218	12904	hot springs metagenome	Sriaporn, C., Campbell, K. A., Van Kranendonk, M. J., & Handley, K. M. (2023). Bacterial and archaeal community distributions and cosmopolitanism across physicochemically diverse hot springs. ISME communications, 3(1), 80. https://doi.org/10.1038/s43705-023-00291-z	.
20	TVZ.SD19.128	MAG	Scaffold	GCA_031962565.1	PRJNA644733	SAMN36993646	MIMAG Metagenome-assembled Genome	2019	Oceania	New Zealand	38.0593061 S, 176.3603314 E	Natural	Hot spring	sediment	ND	5.4	2036427	84	36803	hot springs metagenome	Sriaporn, C., Campbell, K. A., Van Kranendonk, M. J., & Handley, K. M. (2023). Bacterial and archaeal community distributions and cosmopolitanism across physicochemically diverse hot springs. ISME communications, 3(1), 80. https://doi.org/10.1038/s43705-023-00291-z	.
21	CF.Pisc.bin.15	MAG	Contig	GCA_026626985.1	PRJNA889931	SAMN31719903	MIMAG Metagenome-assembled Genome	2012	Europe	Italy	40.82949 N, 14.14728 E	Natural	Volcanic, HS	mud, water and fumarolic deposits	Sulfate	2.5	2189283	154	31313	hot springs metagenome	Ugwuanyi, I. R., Fogel, M. L., Bowden, R., Steele, A., De Natale, G., Troise, C., Somma, R., Piochi, M., Mormone, A., & Glamoclija, M. (2023). Comparative metagenomics at Solfatara and Pisciarelli hydrothermal systems in Italy reveal that ecological differences across substrates are not ubiquitous. Frontiers in microbiology, 14, 1066406. https://doi.org/10.3389/fmicb.2023.1066406	.
22	clean1864	MAG	Contig	GCA_027310195.1	PRJNA834572	SAMN28081213	MIMAG Metagenome-assembled Genome	2014	Europe	Sweden	56.65897 N, 16.36564 E	Industrial	Mine, AD	Water	Polymetallic	ND	2348308	58	56515	mine drainage metagenome	Wang, L., Liu, W., Liang, J., Zhao, L., Li, Q., Zhou, C., Cen, H., Weng, Q., & Zhang, G. (2022). Mining of novel secondary metabolite biosynthetic gene clusters from acid mine drainage. Scientific data, 9(1), 760. https://doi.org/10.1038/s41597-022-01866-6	.
23	clean6263	MAG	Contig	GCA_027444805.1	PRJNA834572	SAMN28414455	MIMAG Metagenome-assembled Genome	2016	Asia	China	25.80991 N, 107.61917 E	Industrial	Mine, AD	sediment	Polymetallic	ND	1246408	282	5317	mine drainage metagenome	Wang, L., Liu, W., Liang, J., Zhao, L., Li, Q., Zhou, C., Cen, H., Weng, Q., & Zhang, G. (2022). Mining of novel secondary metabolite biosynthetic gene clusters from acid mine drainage. Scientific data, 9(1), 760. https://doi.org/10.1038/s41597-022-01866-6	.
24	clean6264	MAG	Contig	GCA_027444765.1	PRJNA834572	SAMN28414456	MIMAG Metagenome-assembled Genome	2016	Asia	China	25.80952 N, 107.61943 E	Industrial	Mine, AD	sediment	Polymetallic	ND	1941365	401	5836	mine drainage metagenome	Wang, L., Liu, W., Liang, J., Zhao, L., Li, Q., Zhou, C., Cen, H., Weng, Q., & Zhang, G. (2022). Mining of novel secondary metabolite biosynthetic gene clusters from acid mine drainage. Scientific data, 9(1), 760. https://doi.org/10.1038/s41597-022-01866-6	.
25	clean6265	MAG	Contig	GCA_027444785.1	PRJNA834572	SAMN28414457	MIMAG Metagenome-assembled Genome	2016	Asia	China	26.53451 N, 112.60740 E	Industrial	Mine, AD	sediment	Polymetallic	ND	1109227	198	6483	mine drainage metagenome	Wang, L., Liu, W., Liang, J., Zhao, L., Li, Q., Zhou, C., Cen, H., Weng, Q., & Zhang, G. (2022). Mining of novel secondary metabolite biosynthetic gene clusters from acid mine drainage. Scientific data, 9(1), 760. https://doi.org/10.1038/s41597-022-01866-6	.
26	clean6266	MAG	Contig	GCA_027444745.1	PRJNA834572	SAMN28414458	MIMAG Metagenome-assembled Genome	2016	Asia	China	26.53394 N, 112.60750 E	Industrial	Mine, AD	sediment	Polymetallic	ND	1481922	235	6972	mine drainage metagenome	Wang, L., Liu, W., Liang, J., Zhao, L., Li, Q., Zhou, C., Cen, H., Weng, Q., & Zhang, G. (2022). Mining of novel secondary metabolite biosynthetic gene clusters from acid mine drainage. Scientific data, 9(1), 760. https://doi.org/10.1038/s41597-022-01866-6	.
																						.
	Note: ND=no data																					.
																						.

## Sheet: S1b
#	Experiment accession	Description	Assembly Level	Run accession	BioProject ID	BioSample ID	Study_title	Collection Year	Continent	Country	Latitude/longitude	Sample Origin	Isolation source	Sample type	Ore type	pH	run total bases	Ac.	FCA	Reference	.
1	SRX532417	Metagenome	Raw reads	SRR1297186	PRJNA246126	SAMN02743532	Acidic hot spring Metagenome	2012	Asia	Taiwan	25.19544 N 121.60245 E	Natural	Volcanic, HS	water	Sulfate	2.5	35712088434	1.63005	4.43517	Lin, K. H., Liao, B. Y., Chang, H. W., Huang, S. W., Chang, T. Y., Yang, C. Y., Wang, Y. B., Lin, Y. T., Wu, Y. W., Tang, S. L., & Yu, H. T. (2015). Metabolic characteristics of dominant microbes and key rare species from an acidic hot spring in Taiwan revealed by metagenomics. BMC genomics, 16, 1029. https://doi.org/10.1186/s12864-015-2230-9	.
2	SRX532417	Metagenome	Raw reads	SRR1297185	PRJNA246126	SAMN02743532	Acidic hot spring Metagenome	2012	Asia	Taiwan	25.19544 N 121.60245 E	Natural	Volcanic, HS	water	Sulfate	2.5	15884272222	1.51183	3.54132	Lin, K. H., Liao, B. Y., Chang, H. W., Huang, S. W., Chang, T. Y., Yang, C. Y., Wang, Y. B., Lin, Y. T., Wu, Y. W., Tang, S. L., & Yu, H. T. (2015). Metabolic characteristics of dominant microbes and key rare species from an acidic hot spring in Taiwan revealed by metagenomics. BMC genomics, 16, 1029. https://doi.org/10.1186/s12864-015-2230-9	.
3	SRX532417	Metagenome	Raw reads	SRR1297203	PRJNA246126	SAMN02743532	Acidic hot spring Metagenome	2012	Asia	Taiwan	25.19544 N 121.60245 E	Natural	Volcanic, HS	water	Sulfate	2.5	4702581210	1.2876	2.99126	Lin, K. H., Liao, B. Y., Chang, H. W., Huang, S. W., Chang, T. Y., Yang, C. Y., Wang, Y. B., Lin, Y. T., Wu, Y. W., Tang, S. L., & Yu, H. T. (2015). Metabolic characteristics of dominant microbes and key rare species from an acidic hot spring in Taiwan revealed by metagenomics. BMC genomics, 16, 1029. https://doi.org/10.1186/s12864-015-2230-9	.
4	SRX547129	Metagenome	Raw reads	SRR1297204	PRJNA246126	SAMN02786246	Acidic hot spring Metagenome	2012	Asia	Taiwan	25.19544 N 121.60245 E	Natural	Volcanic, HS	water	Sulfate	2.5	22654219604	13.0384	5.63097	Lin, K. H., Liao, B. Y., Chang, H. W., Huang, S. W., Chang, T. Y., Yang, C. Y., Wang, Y. B., Lin, Y. T., Wu, Y. W., Tang, S. L., & Yu, H. T. (2015). Metabolic characteristics of dominant microbes and key rare species from an acidic hot spring in Taiwan revealed by metagenomics. BMC genomics, 16, 1029. https://doi.org/10.1186/s12864-015-2230-9	.
5	SRX3299018	Metagenome	Raw reads	SRR6188990	PRJNA414665	SAMN07807124	A domesticated bioleaching microbial flora Metagenome	ND	ND	ND	ND	industrial	Biotreatment	bioreactor	pyrite	ND	5611533600	93.2874	2.5088	ND	.
6	SRX3687693	Metagenome	Raw reads	SRR6714249	PRJNA433793	SAMN08517528	Bioanode metagenome Metagenome and metatranscriptome	2014	Europe	Sweden	56.658972 N 16.365642 E	industrial	Bioanode	wastewater	Sulfur	ND	21587468568	82.1042	83.8594	ND	.
7	SRX3687692	Metagenome	Raw reads	SRR6714250	PRJNA433793	SAMN08517528	Bioanode metagenome Metagenome and metatranscriptome	2014	Europe	Sweden	56.658972 N 16.365642 E	industrial	Bioanode	wastewater	Sulfur	ND	21894042962	70.8032	98.7328	ND	.
8	SRX3687691	Metagenome	Raw reads	SRR6714251	PRJNA433793	SAMN08517528	Bioanode metagenome Metagenome and metatranscriptome	2014	Europe	Sweden	56.658972 N 16.365642 E	industrial	Bioanode	wastewater	Sulfur	ND	21321786786	82.0465	85.8385	ND	.
9	SRX3687690	Metagenome	Raw reads	SRR6714252	PRJNA433793	SAMN08517528	Bioanode metagenome Metagenome and metatranscriptome	2014	Europe	Sweden	56.658972 N 16.365642 E	industrial	Bioanode	wastewater	Sulfur	ND	21763237400	70.0515	98.9838	ND	.
10	SRX6921888	Metagenome	Raw reads	SRR10201746	PRJNA515819	SAMN12871577	mine tailings metagenome Raw sequence reads	2017	Asia	China	25.0490 N 113.6635 E	industrial	Mine, HD	slurry	lead/zinc	2.0-7.0	37647266472	33.0415	0.498439	Gao, S. M., Schippers, A., Chen, N., Yuan, Y., Zhang, M. M., Li, Q., Liao, B., Shu, W. S., & Huang, L. N. (2020). Depth-related variability in viral communities in highly stratified sulfidic mine tailings. Microbiome, 8(1), 89. https://doi.org/10.1186/s40168-020-00848-3	.
11	SRX5381857	Metagenome	Raw reads	SRR8581136	PRJNA522625	SAMN10941428	Variations in microbial community structure and function in bio-treatment processes with odorous pollutants	2018	Asia	China	not collected	industrial	Biotreatment	sludge	ND	ND	5788316956	96.5173	0.0162033	Li, W., Ni, J., Cai, S., Liu, Y., Shen, C., Yang, H., Chen, Y., Tao, J., Yu, Y., & Liu, Q. (2019). Variations in microbial community structure and functional gene expression in bio-treatment processes with odorous pollutants. Scientific reports, 9(1), 17870. https://doi.org/10.1038/s41598-019-54281-0	.
12	SRX5381855	Metagenome	Raw reads	SRR8581138	PRJNA522625	SAMN10941430	Variations in microbial community structure and function in bio-treatment processes with odorous pollutants	2018	Asia	China	not collected	industrial	Biotreatment	sludge	ND	ND	8466105460	95.7788	0.00788342	Li, W., Ni, J., Cai, S., Liu, Y., Shen, C., Yang, H., Chen, Y., Tao, J., Yu, Y., & Liu, Q. (2019). Variations in microbial community structure and functional gene expression in bio-treatment processes with odorous pollutants. Scientific reports, 9(1), 17870. https://doi.org/10.1038/s41598-019-54281-0	.
13	SRX5381854	Metagenome	Raw reads	SRR8581139	PRJNA522625	SAMN10941429	Variations in microbial community structure and function in bio-treatment processes with odorous pollutants	2018	Asia	China	not collected	industrial	Biotreatment	sludge	ND	ND	6485874492	95.7211	0.0192034	Li, W., Ni, J., Cai, S., Liu, Y., Shen, C., Yang, H., Chen, Y., Tao, J., Yu, Y., & Liu, Q. (2019). Variations in microbial community structure and functional gene expression in bio-treatment processes with odorous pollutants. Scientific reports, 9(1), 17870. https://doi.org/10.1038/s41598-019-54281-0	.
14	SRX6699626	Metagenome	Raw reads	SRR9951156	PRJNA559552	SAMN12546598	Biofilm microbial communities from bioreactors in Pennsylvania, USA	2014	North America	USA	40.2498 N 78.8489 W	industrial	Biotreatment/acid mine drainage	bioreactor/biofilm	Coal	2.0-7.0	1004455687	67.9603	0.00193957	Ayala-Muñoz, D., Simister, R. L., Crowe, S. A., Macalady, J. L., & Burgos, W. D. (2021). Functional redundancy imparts process stability to acidic Fe(II)-oxidizing microbial reactors. Environmental microbiology, 23(7), 3682–3694. https://doi.org/10.1111/1462-2920.15259	.
15	SRX7719926	Metagenome	Raw reads	SRR11080882	PRJNA606465	SAMN14091509	Taxonomic and genomic insight of a novel A. ferrooxidans dominated bacterial consortia with high bioleaching property to spent lithium ion battery	2017	Asia	China	113.91 E, 22.52 N	industrial	Mine, AS	sludge	ND	2	3148550400	93.7413	0	Cai, X., Tian, L., Chen, C., Huang, W., Yu, Y., Liu, C., Yang, B., Lu, X., & Mao, Y. (2021). Phylogenetically divergent bacteria consortium from neutral activated sludge showed heightened potential on bioleaching spent lithium-ion batteries. Ecotoxicology and environmental safety, 223, 112592. https://doi.org/10.1016/j.ecoenv.2021.112592	.
16	SRX8035538	Metagenome	Raw reads	SRR11457943	PRJNA622280	SAMN14506364	Metagenomes from study exploring microbial mercury cycling in acid warm springs	2011	Oceania	New Zealand	35.4075155 S 173.8554535 E	Natural	Volcanic, HS	sediment	mercury	2.9-3.0	4525884200	96.175	80.8642	Gionfriddo, C. M., Stott, M. B., Power, J. F., Ogorek, J. M., Krabbenhoft, D. P., Wick, R., Holt, K., Chen, L. X., Thomas, B. C., Banfield, J. F., & Moreau, J. W. (2020). Genome-Resolved Metagenomics and Detailed Geochemical Speciation Analyses Yield New Insights into Microbial Mercury Cycling in Geothermal Springs. Applied and environmental microbiology, 86(15), e00176-20. https://doi.org/10.112…	.
17	SRX8646158	Metagenome	Raw reads	SRR12124856	PRJNA643424	SAMN15414049	Hot springs metagenome	2019	Europe	Italy	40.829307 N 14.147081 E	Natural	Volcanic, HS	mud/water pools	ND	5.8	3440079600	0.239771	2.10967	Iacono, R., Cobucci-Ponzano, B., De Lise, F., Curci, N., Maurelli, L., Moracci, M., & Strazzulli, A. (2020). Spatial Metagenomics of Three Geothermal Sites in Pisciarelli Hot Spring Focusing on the Biochemical Resources of the Microbial Consortia. Molecules (Basel, Switzerland), 25(17), 4023. https://doi.org/10.3390/molecules25174023	.
18	SRX9608819	Metagenome	Raw reads	SRR13170451	PRJNA666025	SAMN16964676	acid mine drainage sediment metagenome Raw sequence reads	2017	Asia	China	25.809526 N 107.619435 E	Natural	Mine, AD	sediment	ND	ND	38988834600	0.66	0.01	Gao, S., Paez-Espino, D., Li, J., Ai, H., Liang, J., Luo, Z., Zheng, J., Chen, H., Shu, W., & Huang, L. (2022). Patterns and ecological drivers of viral communities in acid mine drainage sediments across Southern China. Nature communications, 13(1), 2389. https://doi.org/10.1038/s41467-022-30049-5	.
19	SRX9616712	Metagenome	Raw reads	SRR13178627	PRJNA666025	SAMN16975849	acid mine drainage sediment metagenome Raw sequence reads	2017	Asia	China	25.809911 N 107.619175 E	Natural	Mine, AD	sediment	ND	ND	38403297300	0.37	0.01	Gao, S., Paez-Espino, D., Li, J., Ai, H., Liang, J., Luo, Z., Zheng, J., Chen, H., Shu, W., & Huang, L. (2022). Patterns and ecological drivers of viral communities in acid mine drainage sediments across Southern China. Nature communications, 13(1), 2389. https://doi.org/10.1038/s41467-022-30049-5	.
20	SRX9623992	Metagenome	Raw reads	SRR13189623	PRJNA666025	SAMN16987574	acid mine drainage sediment metagenome Raw sequence reads	2017	Asia	China	26.533949 N 112.607502 E	Natural	Mine, AD	sediment	ND	ND	42668148300	2.51	0.01	Gao, S., Paez-Espino, D., Li, J., Ai, H., Liang, J., Luo, Z., Zheng, J., Chen, H., Shu, W., & Huang, L. (2022). Patterns and ecological drivers of viral communities in acid mine drainage sediments across Southern China. Nature communications, 13(1), 2389. https://doi.org/10.1038/s41467-022-30049-5	.
21	SRX9640136	Metagenome	Raw reads	SRR13206894	PRJNA666025	SAMN17014328	acid mine drainage sediment metagenome Raw sequence reads	2017	Asia	China	22.964133 N 112.014832 E	Natural	Mine, AD	sediment	ND	ND	35834241000	9.88636	0.43593	Gao, S., Paez-Espino, D., Li, J., Ai, H., Liang, J., Luo, Z., Zheng, J., Chen, H., Shu, W., & Huang, L. (2022). Patterns and ecological drivers of viral communities in acid mine drainage sediments across Southern China. Nature communications, 13(1), 2389. https://doi.org/10.1038/s41467-022-30049-5	.
22	SRX9646373	Metagenome	Raw reads	SRR13213328	PRJNA666025	SAMN17023242	acid mine drainage sediment metagenome Raw sequence reads	2017	Asia	China	22.965132 N 112.014557 E	Natural	Mine, AD	sediment	ND	ND	35342464200	13.5984	0.29656	Gao, S., Paez-Espino, D., Li, J., Ai, H., Liang, J., Luo, Z., Zheng, J., Chen, H., Shu, W., & Huang, L. (2022). Patterns and ecological drivers of viral communities in acid mine drainage sediments across Southern China. Nature communications, 13(1), 2389. https://doi.org/10.1038/s41467-022-30049-5	.
23	SRX9668709	Metagenome	Raw reads	SRR13236670	PRJNA666025	SAMN17050268	acid mine drainage sediment metagenome Raw sequence reads	2017	Asia	China	31.082565 N 118.256207 E	Natural	Mine, AD	sediment	ND	ND	41602185900	76.0158	0.515681	Gao, S., Paez-Espino, D., Li, J., Ai, H., Liang, J., Luo, Z., Zheng, J., Chen, H., Shu, W., & Huang, L. (2022). Patterns and ecological drivers of viral communities in acid mine drainage sediments across Southern China. Nature communications, 13(1), 2389. https://doi.org/10.1038/s41467-022-30049-5	.
24	SRX18273138	Metagenome	Raw reads	SRR22299279	PRJNA889931	SAMN31263699	Microbial diversity in acidic continental hydrothermal systems	2012	Europe	Italy	40.82949 N 14.14728 E	Natural	Volcanic, HS	ND	ND	2.5	37223539708	0.01	0.01	ND	.
25	U4_2023	Metagenome	Raw reads	SRR32862906	PRJNA914835	SAMN47582615	Metagenome from free-living microbial from the water column at Rio Agrio Superior	2023	South America	Argentine	37.8854003 S 71.0671667 O	Natural	Volcanic, river	water	Sulfur	2.89	5226411723	98.1399	6.47804	This study	.
26	U2_2023	Metagenome	Raw reads	SRR32862907	PRJNA914835	SAMN47582614	Metagenome from particle-attached microbial community of the water column at Rio Agrio Superior	2023	South America	Argentine	37.8854003 S 71.0671667 O	Natural	Volcanic, river	water_particles	Sulfur	2.89	7718074055	97.4646	6.45374	This study	.
	Note: ND=no data
