# Supplementary material for: Exploring the eco-evolutionary role of plasmids and defense systems in ‘Fervidacidithiobacillus caldus’ extreme acidophile
Source: Front Microbiol. 2025 Aug 11;16:1610279. doi: 10.3389/fmicb.2025.1610279 (PMC12375680; doi:10.3389/fmicb.2025.1610279)
Supplement: Supplementary file 6 [file Table_2.XLSX]

## Sheet: Legend
	Table S2. Key attributes of reference and candidate plasmids in ‘F. caldus’ genomes. (A) Sequence-derived and functional data summary for plasmids and plasmid-contigs affiliated with the five plasmid families (PLASMI_fam) identified in ‘F. caldus’ strains and metagenome-assembled genomes (MAGs) to support comparative analyses of plasmid architecture, diversity, copy number, and compatibility. Eac…

## Sheet: S2a
#	plasmid name	plasmid or plasmid-contig tag	status	categorization	strain/ MAG	PLASMID	plasmid_ID	contig_ID	# contigs	# contigs (>= 0 bp)	# contigs (>= 1000 bp)	# contigs (>= 10000 bp)	Total length	GC (%)	Size (pb)	Ave. G+C chromosomal contigs (all)	Ave. G+C plasmid contigs G+C (%)	delta G+C (%) [abs.val.diff:host-plasmid]	Ave. Depth coverage chromosomal contigs (all)	Ave. Depth coverage plasmid contigs (all)	Relative Fold Abundance	CDS(total)	backbone_conj	backbone_def	backbone_inv	backbone_mob	backbone_mob_acc	backbone_par	backbone_rec	backbone_rep	backbone_rep_acc	backbone_stab	cargo_class	porc_cargo	porc_backbone	PLASMI_fam	Rep1	Rep2	Rep3	Rep4	Rep5	mob1	mob2	par1	par2	#TA	REP
1	pAca1.1	pATCC51756_CP005988	reference	known	ATCC 51756		CP005988.1	NZ_CP005988.1	1	1	1	1	27536	59.37	27537		59.37					33		4		4		2	3	3		4	13	0.393939	0.606061	pAca1.1	0	0	1	0	0	1	0	1	0	2	Rep3
2	pAca1.1	pATCC51756_CP005988	reference_mc	known	ATCC 51756		CP005988.1	NZ_CP005988.1	1	1	1	1	27536	59.37	27537		59.37					39		3		4		2	2	4		3	21	0.538462	0.461538	pAca1.1	0	0	1	0	0	1	0	1	0	2	Rep3
3	n.d.	pKU_JAAOMJ010000018	full	variant	KU			JAAOMJ010000018.1	1	1	1	1	24315	59.37	24316	59.29	58.81	0.48	86.17	202.22	2.34676	31		4		3		2	3	4		4	11	0.354839	0.645161	pAca1.1	0	0	1	0	0	1	0	1	0	2	Rep3
4	n.d.	pDSM8485_JAAOMK010000008	full	variant	DSM 8485			JAAOMK010000008.1	1	1	1	1	21806	59.34	21806	59.9	58.81	1.09	553	1201.97	2.17354	23		3		3		2	3	2		4	6	0.26087	0.73913	pAca1.1	0	0	1	0	0	1	0	1	0	2	Rep3
5	n.d.	pBC13_JAAOMI010000333	full	variant	BC13			JAAOMI010000333.1	1	1	1	1	24319	59.37	24320	59.67	59.65	0.02	110.8	213.28	1.92491	31		4		3		2	3	4		4	11	0.354839	0.645161	pAca1.1	0	0	1	0	0	1	0	1	0	2	Rep3
6	pLAtc3	pSM1_CP002577	reference	known	SM-1		CP002577.1	NC_015854.1	1	1	1	1	29704	58.83	29705		58.83					36	2	4		3	1	2	2	1		4	17	0.472222	0.527778	pAca1.1	0	0	1	0	0	1	0	1	0	2	Rep3
7	pLAtc3	pSM1_CP002577	reference	known	SM-1		CP002577.1	NC_015854.1	1	1	1	1	29704	58.83	29705		58.83					37	2	4		3	1	2	1	2		2	20	0.540541	0.459459	pAca1.1	0	0	1	0	0	1	0	1	0	2	Rep3
8	pMTH04_2	pMTH04_CP026330	reference_mc	known	MTH-04		CP026330.1	NZ_CP026330.1	1	1	1	1	32842	57.48	32760		57.49					57		4		3		2	1	3		2	42	0.736842	0.263158	pAca1.1	0	0	1	0	0	1	0	1	0	2	Rep3
9	pMTH04_2	pMTH04_CP026330	reference	known	MTH-04		CP026330.1	NZ_CP026330.1	1	1	1	1	32842	57.48	32760		57.49					40		5		3		2	2	2		4	22	0.52381	0.428571	pAca1.1	0	0	1	0	0	1	0	1	0	2	Rep3
10	n.d.	pF_JAAOML010000123-407	assembled (1+2+3)	variant	F			JAAOML010000123.1	2	2	2	2	23856	59.3655	23856		59.5					29	1	4	0	3	0	2	3	3	0	4	9	0.310345	0.689655	pAca1.1	0	0	1	0	0	1	0	1	0	2	Rep3
11	pMNG_TcM1	pMNG_NC010600	reference	known	MNG			NC_010600.1	1	1	1	1	65158	57.12	65158		57.1					81	4	8		8	1	2	1	8	1	4	44	0.54321	0.45679	pAca1.1	1	0	1	0	0	1	0	1	0	2	Rep3, Rep1
12	pMNG_TcM1	pMNG_NC010600 (pAca1.1)	split (frag_1-28036_51318-65158)	variant	MNG				2	1	1	1	41877	56.19	32768		X					37		1		3	1	2	1	4		2	23	0.621622	0.378378	pAca1.1	1	0	0	0	0	1	0	1	0	2	Rep3
13	n.d.	pMNG_JABBDQ010000011-190	assembled (1+2)	variant	MNG				2	2	2	1	18994	55.6302								26	0	4	0	3	0	2	2	2	0	4	9	0.321429	0.607143	pAca1.1	0	0	1	0	0	1	0	1	0	2	Rep3
14	n.d.	pDX_LZYE01000369-370-372-373	assembled (1+2+3+4)	variant	DX				4	4	4	0	12682	61.804	8305							23	0	4	0	4	0	2	2	4	0	4	3	0.130435	0.869565	pAca1.1	0	0	1	0	0	1	0	1	0	3	Rep3
15	n.d.	pZJ_LZYG01000057	full	variant	ZJ			LZYG01000057.1	1	1	1	1	18853	59.26	18854		59.26					27		4		3		2	3	3		4	8	0.296296	0.703704	pAca1.1	0	0	1	0	0	1	0	1	0	2	Rep3
16	n.d.	pZBY_LZYF01000057-62-268	assembled (1+2+3+4)	variant	ZBY				3	3	3	0	15275	61.5587								22	0	4	0	4	0	2	3	3	0	4	2	0.0909091	0.909091	pAca1.1	0	0	1	0	0	1	0	1	0	2	Rep3
17	n.d.	pclean6266_DAIAXF010000173	full	variant	clean6266			DAIAXF010000173.1	1	1	1	1	14177	60.44	14178		60.44					24		2		3		1	2	2		4	10	0.416667	0.583333	pAca1.1	0	0	1	0	0	0	0	0	0	1	Rep3
18	n.d.	pCF.Psci.bin-15_JAPNU010000064	assembled (1+2+3+4)	variant	CF.Psci.bin-15				4	4	4	0	10195	62.5972								20	0	3	1	3	0	0	2	4	0	2	5	0.25	0.75	pAca1.1	0	0	1	0	0	1	0	0	0	1	Rep3
19	pSM1_LAtc2	pSM1_LAtc2	reference	known	SM-1		CP002576.1	NC_015853.1	1	1	1	1	14110	57.71	14111		57.7					20	1	4		3		2	1	4			5	0.238095	0.714286	pLAtc2	0	0	0	0	1	1	0	0	1	0	Rep5
20	pSM1_LAtc2	pSM1_LAtc2	reference_mc	known	SM-1		CP002576.1	NC_015853.1	1	1	1	1	14110	57.71	14111		57.7					23		4		3		2	1	4			9	0.391304	0.608696	pLAtc2	0	0	0	0	1	1	0	0	1	0	Rep5
21	n.d.	pS1_LZYH01000372	assembled (1+2+3+4+5)	variant	S1				5	5	4	0	17497	57.185								28	0	4	0	4	0	2	2	3	0	2	11	0.37931	0.586207	pLAtc2	0	0	0	0	1	1	0	0	1	1	Rep5
22	pAca1.2	pATCC51756_CP002576	reference	known	ATCC 51756		CP005989.1	NZ_CP005989.1	1	1	1	0	9820	50.31	9821		50.3					11			1					2		2	6	0.545455	0.454545	pAca1.2_var1	0	0	0	1	0	0	0	0	0	1	Rep4
23	pAca1.2	pATCC51756_CP002576	reference_mc	known	ATCC 51756		CP005989.1	NZ_CP005989.1	1	1	1	0	9820	50.31	9821		50.3					11			1					2		2	6	0.545455	0.454545	pAca1.2_var1	0	0	0	1	0	0	0	0	0	1	Rep4
24	n.d.	pDSM8485_JAAOMK010000006	full	variant	DSM 8485			JAAOMK010000006.1	1	1	1	0	9790	50.21	X	59.9	47.16	12.74	553	2449.25	4.42902	11			1					3		2	5	0.454545	0.545455	pAca1.2_var1	0	0	0	1	0	0	0	0	0	1	Rep4
25	n.d.	pKU_JAAOMJ010000237	full	variant	KU			JAAOMJ010000237.1	1	1	1	0	9845	50.16	9846	59.29	50.59	8.7	86.17	296.99	3.44656	11			1					3		2	5	0.454545	0.545455	pAca1.2_var1	0	0	0	1	0	0	0	0	0	1	Rep4
26	n.d.	pBC13_JAAOMI010000161	full	variant	BC13			JAAOMI010000161.1	1	1	1	0	9847	50.23	9848	59.67	54.22	5.45	110.8	233.96	2.11155	11			1					3		2	5	0.454545	0.545455	pAca1.2_var1	0	0	0	1	0	0	0	0	0	1	Rep4
27	n.d.	pF_JAAOML010000092	full	variant	F			JAAOML010000092.1	1	1	1	0	9819	50.27	9820	59.45	48	11.45	84.74	529.14	6.24428	11			1					3		2	5	0.454545	0.545455	pAca1.2_var1	0	0	0	1	0	0	0	0	0	1	Rep4
28	n.d.	pZBY_LZYF01000104	full	variant	ZBY			LZYF01000104.1	1	1	1	0	5567	54.57	X							10						1		1		2	6	0.6	0.4	pAca1.2_var2	0	0	0	1	0	0	0	0	0	1	Rep4
29	n.d.	pZJ_LZYG01000131-132		variant	ZJ			Assembled (1+2)	2	2	1	1	5613	55.8301								14	0	0	0	0	0	1	0	1	0	2	10	0.714286	0.285714	pAca1.2_var2	0	0	0	1	0	0	0	0	0	1	Rep4
30	n.d.	pS1_LZH01000935	full	variant	S1			LZYH01000935.1	1	1	1	0	6324	54.08	X		X					11						1		1		2	7	0.636364	0.363636	pAca1.2_var2	0	0	0	1	0	0	0	0	0	1	Rep4
31	n.d.	pSM1_NC015850 (2120918_2112439)	full	variant	SM1		CP002573.1	NC_015850.1	1	1	1	0	8479	54.75	X							17						1		1		2	13	0.722222	0.222222	pAca1.2_var2	0	0	0	1	0	0	0	0	0	1	Rep4
32	n.d.	pZBY_LZYF01000121-22	assembled (1+2)	variant	ZBY				2	2	1	0	5079	59.383								10	0	0	1	0	0	0	0	3	0	4	2	0.2	0.8	pAca1.2_var3	0	0	0	1	0	0	0	0	0	2	Rep4
33	n.d.	pZJ_LZYG01000035	full	variant	ZJ			LZYG01000035.1	1	1	1	0	8774	58.59	8775		58.60					12			1					2		4	5	0.416667	0.583333	pAca1.2_var3	0	0	0	1	0	0	0	0	0	2	Rep4
34	n.d.	pZBY_LZYF01000110	full	variant	ZBY			LZYF01000110.1	1	1	1	0	5413	57.79	5414		57.79					7								1		2	4	0.571429	0.428571	pAca1.2_var4	0	0	0	1	0	0	0	0	0	1	Rep4
35	n.d.	pZJ_LZYG01000297-307	assembled (1+2)	variant	ZJ				2	2	1	0	3877	57.5697								6	0	0	0	0	0	0	0	2	0	2	2	0.333333	0.666667	pAca1.2_var4	0	0	0	1	0	0	0	0	0	1	Rep4
36	n.d.	pCV18-1_JAAOMS010000086		novel	CV18-1			JAAOMS010000086.1	1	1	1	1	12638	57.49	12639	59.04	58.25	0.79	55.06	39.57	0.718671	15				2				2		2	9	0.6	0.4	pVAN18-3	0	1	0	0	0	0	0	0	0	1	Rep2
37	n.d.	pVAN18-3_JAAOMN010000091		novel	VAN18-3			JAAOMN010000091.1	1	1	1	1	12616	57.5	12617	59.13	59.09	0.04	20.56	34.26	1.66634	13				2				2		2	7	0.5	0.428571	pVAN18-3	0	1	0	0	0	0	0	0	0	1	Rep2
38	pF_TC_F14	pF_NC004734	reference	known	F			NC_004734.1	1	1	1	1	14155	55.73	14156		55.7					20				5			1	3		2	9	0.45	0.55	pTC-F14	1	0	0	0	0	0	0	0	0	1	Rep1
39	n.d.	pF_JAAOML010000225-310-340		variant	F				3	3	3	0	14928	56.1155	14928							23	0	0	0	6	0	2	1	3	0	4	7	0.304348	0.695652	pTC-F14	1	0	0	0	0	0	1	0	0	2	Rep1
40	pLAtc1	pSM1_CP002575	reference	known	SM-1		CP002575.1	NC_015852.1	1	1	1	0	9778	59.84	9779		59.8					11				5				2		1	3	0.272727	0.727273	pTC-F14	1	0	0	0	0	0	1	0	0	1	Rep1
41	pLAtc1	pSM1_CP002575	reference_mc	known	SM-1		CP002575.1	NC_015852.1	1	1	1	0	9778	59.84	9779		59.8					11				5				2		2	2	0.181818	0.818182	pTC-F14	1	0	0	0	0	0	1	0	0	1	Rep1
42	n.d.	pMNG_NC010600 (pTC-F14)	split (middle_28036_51317)	variant	MNG				1	1	1	1	23282	58.81	32768		X					44	4	7		5				4	1	2	21	0.477273	0.522727	pTC-F14		0	0	0	0	0	1	0	0	1	Rep1
43	n.d.	pMNG_JABBDQ010000097	X	variant	MNG			JABBDQ010000097.1	1	1	1	0	8681	59.24	X		X					12		1		5						2	4	0.333333	0.666667	pTC-F14	1	0	0	0	0	0	1	0	0	1	Rep1
44	n.d.	pMNG_JABBDQ010000056	X	variant	MNG			JABBDQ010000056.1	1	1	1	0	2582	60.38	X		X					5		3						1	1			0	1	pTC-F14	1	0	0	0	0	0	0	0	0	0	Rep1
45	n.d.	pCanu624	X	variant	RAS-CC			pCanu624	1	1	1	1	16688	53.22	X		X					15				3			1	1		1	9	0.6	0.4	pTC-F14	1	0	0	0	0	0	1	0	0	1	Rep1
46	n.d.	pS1_LZH01000559-560-803-805-806	assembled (1+2+3+4+5)	variant	S1				5	5	4	0	9200	57.6176								11	0	0	0	5	0	0	0	2	0	2	2	0.181818	0.818182	pTC-F14	1	0	0	0	0	0	1	0	0	1	Rep1

## Sheet: S2b
#	plasmid name	plasmid or plasmid-contig tag	status	categorization	strain/ MAG	PLASMI_fam	REP	CHROMOSOME	Keywords	Assembly	Complete	Cov	5s(total)	16s(total)	23s(total)	5s(complete)	16s(complete)	23s(complete)	# contigs	# contigs (>= 0 bp)	# contigs (>= 1000 bp)	# contigs (>= 10000 bp)	Largest contig	N50	L50	Total length	GC (%)	Genes(totales)	Genes(coding)	Genes(RNA)	CDS(total)	TRNAs
1	pAca1.1	pATCC51756_CP005988	reference	known	ATCC 51756	pAca1.1	Rep3		RefSeq.	NZ_CP005986.1	-	9X	2	2	2	2	2	2	1	1	1	1	2777717	2777717	1	2777717	61.72	3016	2882	58	2958	48
2	pAca1.1	pATCC51756_CP005988	reference_mc	known	ATCC 51756	pAca1.1	Rep3		RefSeq.	NZ_CP005986.1	-	9X	2	2	2	2	2	2	1	1	1	1	2777717	2777717	1	2777717	61.72	3016	2882	58	2958	48
3	n.d.	pKU_JAAOMJ010000018	full	variant	KU	pAca1.1	Rep3		WGS.	JAAOMJ0	Full	55.92x	1	1	1	1	1	1	344	344	208	92	84995	24315	40	2860037	61.45	3016	2826	52	2964	45
4	n.d.	pDSM8485_JAAOMK010000008	full	variant	DSM 8485	pAca1.1	Rep3		WGS.	JAAOMK	Full	149.48x	1	1	1	1	1	1	380	380	123	57	220855	73009	14	3019183	61.35	3243	3016	54	3189	47
5	n.d.	pBC13_JAAOMI010000333	full	variant	BC13	pAca1.1	Rep3		WGS.	JAAOMI0	Full	70.1x	1	1	1	1	1	1	353	353	218	88	100405	24272	35	2900075	61.37	3075	2888	52	3023	45
6	pLAtc3	pSM1_CP002577	reference	known	SM-1	pAca1.1	Rep3		RefSeq.	NC_015850.1	-	-	2	2	2	2	2	2	1	1	1	1	2932225	2932225	1	2932225	61.32	3252	3133	57	3195	47
7	pLAtc3	pSM1_CP002577	reference	known	SM-1	pAca1.1	Rep3		RefSeq.	NC_015850.1	-	-	2	2	2	2	2	2	1	1	1	1	2932225	2932225	1	2932225	61.32	3252	3133	57	3195	47
8	pMTH04_2	pMTH04_CP026330	reference_mc	known	MTH-04	pAca1.1	Rep3		RefSeq.	NZ_CP026328.2	Full	207.6x	2	2	2	2	2	2	1	1	1	1	2726366	2726366	1	2726366	61.67	3008	2811	57	2951	47
9	pMTH04_2	pMTH04_CP026330	reference	known	MTH-04	pAca1.1	Rep3		RefSeq.	NZ_CP026328.2	Full	207.6x	2	2	2	2	2	2	1	1	1	1	2726366	2726366	1	2726366	61.67	3008	2811	57	2951	47
10	n.d.	pF_JAAOML010000123-407	assembled (1+2+3)	variant	F	pAca1.1	Rep3		WGS.	JAAOML	Full	80.95x	1	1	1	1	1	1	414	414	291	98	78985	15865	54	2830282	61.45	3030	2833	49	2981	42
11	pMNG_TcM1	pMNG_NC010600	reference	known	MNG	pAca1.1	Rep3, Rep1		RefSeq.	JABBDQ	-	44.1x	1	1	1	1	1	1	406	406	275	91	52551	16819	48	2719889	61.63	2892	2700	51	2841	44
12	pMNG_TcM1	pMNG_NC010600 (pAca1.1)	split (frag_1-28036_51318-65158)	variant	MNG	pAca1.1	Rep3		WGS.	JABBDQ		44.1x	1	1	1	1	1	1	406	406	275	91	52551	16819	48	2719889	61.63	2892	27	51	2841	44
13	n.d.	pMNG_JABBDQ010000011-190	assembled (1+2)	variant	MNG	pAca1.1	Rep3		WGS.	JABBDQ	Full	44.1x	1	1	1	1	1	1	406	406	275	91	52551	16819	48	2719889	61.63	2892	2700	51	2841	44
14	n.d.	pDX_LZYE01000369-370-372-373	assembled (1+2+3+4)	variant	DX	pAca1.1	Rep3		WGS.	LZYE	Full	95.0x	1	1	1	1	1	1	390	390	270	99	102019	22157	45	3122206	61.01	3265	3092	51	3214	44
15	n.d.	pZJ_LZYG01000057	full	variant	ZJ	pAca1.1	Rep3		WGS.	LZYG	Full	76.0x	1	1	1	1	1	1	386	386	292	107	74790	18308	51	3143077	61	3310	3125	51	3259	44
16	n.d.	pZBY_LZYF01000057-62-268	assembled (1+2+3+4)	variant	ZBY	pAca1.1	Rep3		WGS.	LZYF0	Full	89.0x	1	1	2	1	1	0	414	414	304	102	77380	18983	52	3160074	60.98	3321	3144	53	3268	45
17	n.d.	pclean6266_DAIAXF010000173	full	variant	clean6266	pAca1.1	Rep3		WGS;	DAIAXF	Full	12x	-			-			235	235	235	30	25535	6972	71	1481922	63.04	1672	-	1	1671	25
18	n.d.	pCF.Psci.bin-15_JAPNU010000064	assembled (1+2+3+4)	variant	CF.Psci.bin-15	pAca1.1	Rep3		WGS;	JAPNUY	Full	818x	2	1	0	2	0	0	154	154	154	64	107085	31313	22	2189283	62.87	2316	2202	45	2271	38
19	pSM1_LAtc2	pSM1_LAtc2	reference	known	SM-1	pLAtc2	Rep5		RefSeq.	NC_015850.1	-	-	2	2	2	2	2	2	1	1	1	1	2932225	2932225	1	2932225	61.32	3252	3133	57	3195	47
20	pSM1_LAtc2	pSM1_LAtc2	reference_mc	known	SM-1	pLAtc2	Rep5		RefSeq.	NC_015850.1	-	-	2	2	2	2	2	2	1	1	1	1	2932225	2932225	1	2932225	61.32	3252	3133	57	3195	47
21	n.d.	pS1_LZYH01000372	assembled (1+2+3+4+5)	variant	S1	pLAtc2	Rep5		WGS.	LZYH	Full	92.0x	1	1	2	1	1	0	1208	1208	670	36	26396	4735	169	2792792	60.9	3387	2396	46	3341	38
22	pAca1.2	pATCC51756_CP002576	reference	known	ATCC 51756	pAca1.2_var1	Rep4		RefSeq.	NZ_CP005986.1	-	9X	2	2	2	2	2	2	1	1	1	1	2777717	2777717	1	2777717	61.72	3016	2882	58	2958	48
23	pAca1.2	pATCC51756_CP002576	reference_mc	known	ATCC 51756	pAca1.2_var1	Rep4		RefSeq.	NZ_CP005986.1	-	9X	2	2	2	2	2	2	1	1	1	1	2777717	2777717	1	2777717	61.72	3016	2882	58	2958	48
24	n.d.	pDSM8485_JAAOMK010000006	full	variant	DSM 8485	pAca1.2_var1	Rep4		WGS.	JAAOMK	Full	149.48x	1	1	1	1	1	1	380	380	123	57	220855	73009	14	3019183	61.35	3243	3016	54	3189	47
25	n.d.	pKU_JAAOMJ010000237	full	variant	KU	pAca1.2_var1	Rep4		WGS.	JAAOMJ	Full	55.92x	1	1	1	1	1	1	344	344	208	92	84995	24315	40	2860037	61.45	3016	2826	52	2964	45
26	n.d.	pBC13_JAAOMI010000161	full	variant	BC13	pAca1.2_var1	Rep4		WGS.	JAAOMI0	Full	70.1x	1	1	1	1	1	1	353	353	218	88	100405	24272	35	2900075	61.37	3075	2888	52	3023	45
27	n.d.	pF_JAAOML010000092	full	variant	F	pAca1.2_var1	Rep4		WGS.	JAAOML	Full	80.95x	1	1	1	1	1	1	414	414	291	98	78985	15865	54	2830282	61.45	3030	2833	49	2981	42
28	n.d.	pZBY_LZYF01000104	full	variant	ZBY	pAca1.2_var2	Rep4		WGS.	LZYF0	Full	89.0x	1	1	2	1	1	0	414	414	304	102	77380	18983	52	3160074	60.98	3321	3144	53	3268	45
29	n.d.	pZJ_LZYG01000131-132	full	variant	ZJ	pAca1.2_var2	Rep4		WGS.	LZYG	Full	76.0x	1	1	1	1	1	1	386	386	292	107	74790	18308	51	3143077	61	3310	3125	51	3259	44
30	n.d.	pS1_LZH01000935	full	variant	S1	pAca1.2_var2	Rep4		WGS.	LZYH	Full	92.0x	1	1	2	1	1	0	1208	1208	670	36	26396	4735	169	2792792	60.9	3387	2396	46	3341	38
31	n.d.	pSM1_NC015850 (2120918_2112439)	full	variant	SM1	pAca1.2_var2	Rep4		RefSeq.	NC_015850.1		-	2	2	2	2	2	2	1	1	1	1	2932225	2932225	1	2932225	61.32	3252	3133	57	3195	47
32	n.d.	pZBY_LZYF01000121-22	assembled (1+2)	variant	ZBY	pAca1.2_var3	Rep4		WGS.	LZYF0	Full	89.0x	1	1	2	1	1	0	414	414	304	102	77380	18983	52	3160074	60.98	3321	3144	53	3268	45
33	n.d.	pZJ_LZYG01000035	full	variant	ZJ	pAca1.2_var3	Rep4		WGS.	LZYG	Full	76.0x	1	1	1	1	1	1	386	386	292	107	74790	18308	51	3143077	61	3310	3125	51	3259	44
34	n.d.	pZBY_LZYF01000110	full	variant	ZBY	pAca1.2_var4	Rep4		WGS.	LZYF0	Full	89.0x	1	1	2	1	1	0	414	414	304	102	77380	18983	52	3160074	60.98	3321	3144	53	3268	45
35	n.d.	pZJ_LZYG01000297-307	assembled (1+2)	variant	ZJ	pAca1.2_var4	Rep4		WGS.	LZYG	Full	76.0x	1	1	1	1	1	1	386	386	292	107	74790	18308	51	3143077	61	3310	3125	51	3259	44
36	n.d.	pCV18-1_JAAOMS010000086	full	novel	CV18-1	pVAN18-3	Rep2		WGS.	JAAOMS	Full	38.43x	1	1	3	1	1	0	192	192	122	62	182528	47309	17	2800809	61.68	2906	2771	53	2853	44
37	n.d.	pVAN18-3_JAAOMN010000091	full	novel	VAN18-3	pVAN18-3	Rep2		WGS.	JAAOMN	Full	13.0x	1	2	2	1	0	0	290	290	195	90	106042	24063	31	2702528	61.74	2844	2694	50	2794	41
38	pF_TC_F14	pF_NC004734	reference	known	F	pTC-F14	Rep1		RefSeq.	JAAOML	-	80.95x	1	1	1	1	1	1	414	414	291	98	78985	15865	54	2830282	61.45	3030	2833	49	2981	42
39	n.d.	pF_JAAOML010000225-310-340	-	variant	F	pTC-F14	Rep1		WGS.	JAAOML	Full	80.95x	1	1	1	1	1	1	414	414	291	98	78985	15865	54	2830282	61.45	3030	2833	49	2981	42
40	pLAtc1	pSM1_CP002575	reference	known	SM-1	pTC-F14	Rep1		RefSeq.	NC_015850.1	-	-	2	2	2	2	2	2	1	1	1	1	2932225	2932225	1	2932225	61.32	3252	3133	57	3195	47
41	pLAtc1	pSM1_CP002575	reference_mc	known	SM-1	pTC-F14	Rep1		RefSeq.	NC_015850.1	-	-	2	2	2	2	2	2	1	1	1	1	2932225	2932225	1	2932225	61.32	3252	3133	57	3195	47
42	n.d.	pMNG_NC010600 (pTC-F14)	split (middle_28036_51317)	variant	MNG	pTC-F14	Rep1		WGS.	JABBDQ		44.1x	1	1	1	1	1	1	406	406	275	91	52551	16819	48	2719889	61.63	2892	27	51	2841	44
43	n.d.	pMNG_JABBDQ010000097	-	variant	MNG	pTC-F14	Rep1		WGS.	JABBDQ	Full	44.1x	1	1	1	1	1	1	406	406	275	91	52551	16819	48	2719889	61.63	2892	27	51	2841	44
44	n.d.	pMNG_JABBDQ010000056	-	variant	MNG	pTC-F14	Rep1		WGS.	JABBDQ	Full	44.1x	1	1	1	1	1	1	406	406	275	91	52551	16819	48	2719889	61.63	2892	27	51	2841	44
45	n.d.	pCanu624	-	variant	RAS-CC	pTC-F14	Rep1		WGS.	U4_2023	-	-	-	-	-	-	-	-	-	-	-	-	-	-	-	-	-	-	-	-	-	-
46	n.d.	pS1_LZH01000559-560-803-805-806	assembled (1+2+3+4+5)	variant	S1	pTC-F14	Rep1		WGS.	LZYH	Full	92.0x	1	1	2	1	1	0	1208	1208	670	36	26396	4735	169	2792792	60.9	3387	2396	46	3341	38
