# Supplementary material for: Exploring the eco-evolutionary role of plasmids and defense systems in ‘Fervidacidithiobacillus caldus’ extreme acidophile
Source: Front Microbiol. 2025 Aug 11;16:1610279. doi: 10.3389/fmicb.2025.1610279 (PMC12375680; doi:10.3389/fmicb.2025.1610279)
Supplement: Supplementary file 7 [file Table_3.XLSX]

## Sheet: Legend
	Table S3. Classification, gene content, and species-level distribution of plasmid functional modules in ‘F. caldus' strains and MAGs. Backbone-based plasmid family classification was supported by functionally coherent replication and mobilization modules. Each entry represents a unique plasmid-borne protein family, classified by plasmid family (PLASMID_TYPE), and module type (MODULE_TYPE), with f…

## Sheet: S3
#	PLASMID_TYPE	MODULE_TYPE	MODULE_SUBTYPE	CLUSTER_NAME	ATCC51756_GCA_000175575.2	SM-1_GCA_000221025.1	MTH-04_PacBioV2_GCA_001650235.2	DSM8584_GCA_018853615.1	KU_GCA_018853545.1	BC13_GCA_018853575.1	F_GCA_018853755.1	MNG_GCA_018854235.1	S1_GCA_001756775.1	DX_GCA_001756675.1	ZJ_GCA_001756745.1	ZBY_GCA_001756725.1	C-SH12_GCA_018854145.1	6_GCA_018854195.1	MELC5_GCA_018853765.1	CV18-1_GCA_018853985.1	VAN18-3_GCA_018853695.1	BR_03_GCA_031200535.1	CF.Pisc.bin.15_GCA_026626985.1	clean1864_GCA_027310195.1	clean6263_GCA_027444805.1	clean6264_GCA_027444765.1	clean6265_GCA_027444785.1	clean6266_GCA_027444745.1	TVZ.SD19.127_GCA_031962745.1	TVZ.SD19.128_GCA_031962565.1	most_common_gene	most_common_product	most_common_name
1	pAca1.1_fam	backbone	backbone_rec	C6060_3129	fig|637389.34.peg.3069	fig|990288.66.peg.3322	fig|33059.81.peg.3067	fig|637389.35.peg.3199	fig|33059.88.peg.706	fig|33059.89.peg.2262	fig|33059.91.peg.2510	fig|33059.96.peg.71	*	fig|33059.83.peg.3302	fig|33059.85.peg.630	fig|33059.84.peg.745	*	*	*	*	*	*	fig|33059.97.peg.132	*	*	*	*	fig|33059.99.peg.1231	*	*	WGR (pinE_1)	recombinase family protein	Phage DNA invertase
2	pAca1.1_fam	backbone	backbone_rec	C6060_3392	fig|637389.34.peg.3070	fig|990288.66.peg.3323	fig|33059.81.peg.3068	fig|637389.35.peg.3200	fig|33059.88.peg.705	fig|33059.89.peg.2263	fig|33059.91.peg.2511	fig|33059.96.peg.70	*	fig|33059.83.peg.3301	fig|33059.85.peg.631	fig|33059.84.peg.746	*	*	*	*	*	*	*	*	*	*	*	*	*	*	WGR_MMR	WGR domain-containing protein	hypothetical protein
3	pAca1.1_fam	backbone	backbone_stab	C6060_3408	fig|637389.34.peg.3071	fig|990288.66.peg.3324	fig|33059.81.peg.3069	fig|637389.35.peg.3201	fig|33059.88.peg.704	fig|33059.89.peg.2264	fig|33059.91.peg.2512	fig|33059.96.peg.69	*	fig|33059.83.peg.3300	fig|33059.85.peg.632	fig|33059.84.peg.747	*	*	*	*	*	*	*	*	*	*	*	*	*	*	vapC_toxin	type II toxin-antitoxin system VapC family toxin	hypothetical protein
4	pAca1.1_fam	backbone	backbone_stab	C6060_2129	*	fig|990288.66.peg.3315	fig|33059.81.peg.3037	*	*	*	*	fig|33059.96.peg.695	*	fig|33059.83.peg.3280	fig|33059.85.peg.648	fig|33059.84.peg.727	*	*	*	*	*	*	fig|33059.97.peg.409	*	*	*	*	*	*	*	vapC_1_toxin	type II toxin-antitoxin system VapC family toxin	FIG01213006: toxin
5	pAca1.1_fam	backbone	backbone_stab	C6060_8714	fig|637389.34.peg.3072	fig|990288.66.peg.3325	fig|33059.81.peg.3070	fig|637389.35.peg.3202	fig|33059.88.peg.703	fig|33059.89.peg.2265	fig|33059.91.peg.2513	fig|33059.96.peg.68	*	fig|33059.83.peg.3299	fig|33059.85.peg.633	fig|33059.84.peg.2234	*	*	*	*	*	*	*	*	*	*	*	*	*	*	abrB_antitoxin	AbrB/MazE/SpoVT family DNA-binding domain-containing protein	hypothetical protein
6	pAca1.1_fam	backbone	backbone_par	C6060_5884	fig|637389.34.peg.3073	fig|990288.66.peg.3326	fig|33059.81.peg.3071	fig|637389.35.peg.3203	fig|33059.88.peg.702	fig|33059.89.peg.2266	fig|33059.91.peg.2514	fig|33059.96.peg.67	*	fig|33059.83.peg.3298	fig|33059.85.peg.634	fig|33059.84.peg.2233	*	*	*	*	*	*	*	*	*	*	*	*	*	*	parG	hypothetical protein	hypothetical protein
7	pAca1.1_fam	backbone	backbone_par	C6060_5750	fig|637389.34.peg.3074	fig|990288.66.peg.3327	fig|33059.81.peg.3072	fig|637389.35.peg.3204	fig|33059.88.peg.701	fig|33059.89.peg.2267	fig|33059.91.peg.2515	fig|33059.96.peg.66	*	fig|33059.83.peg.3297	fig|33059.85.peg.635	fig|33059.84.peg.2232	*	*	*	*	*	*	*	*	*	*	*	*	*	*	parA	ParA family protein	Plasmid replication protein RepA
8	pAca1.1_fam	backbone	backbone_rep	C6060_4831	fig|637389.34.peg.3040	fig|990288.66.peg.3328	fig|33059.81.peg.3073	fig|637389.35.peg.3205	fig|33059.88.peg.700	fig|33059.89.peg.2268	fig|33059.91.peg.2516	fig|33059.96.peg.65	*	*	fig|33059.85.peg.636	fig|33059.84.peg.2231	*	*	*	*	*	*	*	*	*	*	*	fig|33059.99.peg.1237	*	*	repA_A	replication protein	hypothetical protein
9	pAca1.1_fam	backbone	backbone_rep	C6060_31035	*	*	*	*	*	*	*	*	*	fig|33059.83.peg.3295	*	*	*	*	*	*	*	*	fig|33059.97.peg.533	*	*	*	*	*	*	*	repA_A_1	replication protein	replication protein
10	pAca1.1_fam	backbone	backbone_rep	C6060_7235	*	fig|990288.66.peg.3276	fig|33059.81.peg.3075	fig|637389.35.peg.3206	fig|33059.88.peg.697	fig|33059.89.peg.2271	fig|33059.91.peg.202	fig|33059.96.peg.62	fig|33059.86.peg.1046	fig|33059.83.peg.3291	fig|33059.85.peg.639	fig|33059.84.peg.2229	fig|33059.94.peg.643	*	*	*	*	*	*	*	*	*	*	*	*	*	kfrA_N_1a	hypothetical protein	hypothetical protein
11	pAca1.1_fam	backbone	backbone_rep	C6060_43466	fig|637389.34.peg.3043	*	*	*	*	*	*	*	*	*	*	*	*	*	*	*	*	*	fig|33059.97.peg.2246	*	*	*	*	*	*	*	kfrA_N_1a2	hypothetical protein	hypothetical protein
12	pAca1.1_fam	backbone	backbone_rep	C6060_43259	*	fig|990288.66.peg.3295	*	*	*	*	*	*	*	*	*	*	*	*	*	*	*	*	fig|33059.97.peg.535	*	*	*	*	*	*	*	kfrA_N_2	conserved hypothetical protein	hypothetical protein
13	pAca1.1_fam	backbone	backbone_mob?	C6060_43065	*	fig|990288.66.peg.3331	*	*	*	*	*	fig|33059.96.peg.490	*	*	*	*	*	*	*	*	*	*	*	*	*	*	*	*	*	*	TraV_46	hypothetical protein	hypothetical protein
14	pAca1.1_fam	backbone	backbone_stab	C6060_2379	fig|637389.34.peg.3045	fig|990288.66.peg.3266	*	fig|637389.35.peg.3208	fig|33059.88.peg.695	fig|33059.89.peg.2273	fig|33059.91.peg.1844,fig|33059.91.peg.204	fig|33059.96.peg.2998	*	*	*	*	*	*	*	*	*	*	*	*	*	*	*	fig|33059.99.peg.1240	*	*	relB_antitoxin	TraY domain-containing protein	RelB/StbD replicon stabilization protein (antitoxin to RelE/StbE)
15	pAca1.1_fam	backbone	backbone_stab	C6060_3116	fig|637389.34.peg.3044	*	*	fig|637389.35.peg.3207	fig|33059.88.peg.696	fig|33059.89.peg.2272	fig|33059.91.peg.203,fig|33059.91.peg.1845	fig|33059.96.peg.2999	*	*	*	*	*	*	*	*	*	*	*	*	*	*	*	fig|33059.99.peg.1239	*	*	relE_toxin	type II toxin-antitoxin system RelE/ParE family toxin	mRNA interferase RelE
16	pTC_F14_fam	backbone	backbone_rep	C6060_15747	*	fig|990288.66.peg.3270	*	*	*	*	fig|33059.91.peg.1846	*	fig|33059.86.peg.1908	*	*	*	*	*	*	*	*	*	fig|33059.97.peg.247	*	*	*	*	*	*	*	repA _3	helicase RepA family protein	Replication protein RepA
17	pTC_F14_fam	backbone	backbone_rep	C6060_20148	*	fig|990288.66.peg.3269	*	*	*	*	fig|33059.91.peg.1847	*	fig|33059.86.peg.1909	*	*	*	*	*	*	*	*	*	*	*	*	*	*	*	*	*	repC_2	replication protein C	Replication protein RepC
18	pTC_F14_fam	backbone	backbone_stab	C6060_8355	*	*	*	*	*	*	*	*	fig|33059.86.peg.1906	*	*	*	*	*	*	*	*	*	*	*	*	*	*	*	*	*	brnT_toxin	BrnT family toxin	hypothetical protein
19	pTC_F14_fam	backbone	backbone_stab	C6060_7430	*	*	*	*	*	*	*	*	fig|33059.86.peg.1907	*	*	*	*	*	*	*	*	*	*	*	*	*	*	*	*	*	brnA_antitoxin	BrnA antitoxin family protein	hypothetical protein
20	pLAtc2_fam	backbone	backbone_rec	C6060_3051	*	fig|990288.66.peg.3289	*	*	*	*	*	*	fig|33059.86.peg.1051	*	*	*	*	*	*	*	*	*	*	*	*	*	*	*	*	*	res_pin_int	recombinase family protein	Phage integrase%2C site-specific serine recombinase
21	pLAtc2_fam	backbone	backbone_par	C6060_6004	*	fig|990288.66.peg.3290	*	*	*	*	*	*	fig|33059.86.peg.1050	*	*	*	*	*	*	*	*	*	*	*	*	*	*	*	*	*	parF	AAA family ATPase	ParA-like protein
22	pLAtc2_fam	backbone	backbone_par	C6060_6371	*	fig|990288.66.peg.3291	*	*	*	*	*	*	fig|33059.86.peg.1049	*	*	*	*	*	*	*	*	*	*	*	*	*	*	*	*	*	parG	hypothetical protein	hypothetical protein
23	pLAtc2_fam	backbone	backbone_rep	C6060_7960	*	fig|990288.66.peg.3292	*	*	*	*	*	*	fig|33059.86.peg.1048	*	*	*	*	*	*	*	*	*	*	*	*	*	*	*	*	*	repA_C_incW	replication protein	IncW-like replication protein
24	pAca1.2_fam	backbone	backbone_inv	C6060_2253	fig|637389.34.peg.3083	*	*	fig|637389.35.peg.2893	fig|33059.88.peg.1267	fig|33059.89.peg.643	fig|33059.91.peg.3095	*	*	*	fig|33059.85.peg.409	fig|33059.84.peg.1293	*	*	*	*	*	*	*	*	*	*	*	*	*	*	fimB_fimE_int	tyrosine-type recombinase/integrase	Type 1 fimbriae regulatory protein%2C FimB/FimE family
25	pAca1.2_fam	backbone	backbone_rep	C6060_3219	fig|637389.34.peg.3084	*	*	fig|637389.35.peg.2894	fig|33059.88.peg.1268	fig|33059.89.peg.644	fig|33059.91.peg.3094	*	*	*	*	*	*	*	*	*	*	*	*	*	*	*	*	*	*	*	rep_pAB02_ORF2	hypothetical protein	hypothetical protein
26	pAca1.2_fam	backbone	backbone_rep	C6060_14544	*	*	*	*	*	*	*	*	*	*	fig|33059.85.peg.406	fig|33059.84.peg.1290	*	*	*	*	*	*	*	*	*	*	*	*	*	*	rep_pAB02_ORF2_HTH	hypothetical protein	hypothetical protein
27	pAca1.2_fam	backbone	backbone_stab	C6060_4328	fig|637389.34.peg.3085	*	*	fig|637389.35.peg.2895	fig|33059.88.peg.1269	fig|33059.89.peg.645	fig|33059.91.peg.3093	*	*	*	*	*	*	*	*	*	*	*	*	*	*	*	*	*	*	*	brnT_toxin	BrnT family toxin	hypothetical protein
28	pAca1.2_fam	backbone	backbone_stab	C6060_2993	fig|637389.34.peg.3086	*	*	fig|637389.35.peg.2896	fig|33059.88.peg.1270	fig|33059.89.peg.646	fig|33059.91.peg.3092	*	*	*	*	*	*	*	*	*	*	*	*	*	*	*	*	*	*	*	brnA_antitoxin	BrnA antitoxin family protein	hypothetical protein
29	pAca1.2_fam	backbone	backbone_rep	C6060_25407	fig|637389.34.peg.3075	*	*	*	*	*	*	*	*	*	*	fig|33059.84.peg.1286	*	*	*	*	*	*	*	*	*	*	*	*	*	*	repA _2	putative replication protein	AIA56815.1
30	pAca1.2_fam	backbone	backbone_rep	C6060_18051	*	*	*	fig|637389.35.peg.2897	fig|33059.88.peg.1271	fig|33059.89.peg.647	fig|33059.91.peg.3091	*	*	*	*	*	*	*	*	*	*	*	*	*	*	*	*	*	*	*	repA _2	DNA primase	RepA protein
31	pAca1.2_fam	backbone	backbone_rep	C6060_29736	*	fig|990288.66.peg.2169	*	*	*	*	*	*	fig|33059.86.peg.3066	*	*	fig|33059.84.peg.1159	*	*	*	*	*	*	*	*	*	*	*	*	*	*	Rep4_Ct	hypothetical protein	RepA protein
32	pAca1.2_fam	backbone	backbone_rep	C6060_16214	*	*	*	*	*	*	*	*	*	fig|33059.83.peg.1603	fig|33059.85.peg.2634	*	*	*	*	*	*	*	*	*	*	*	*	*	*	*	Rep4_Ct	hypothetical protein	hypothetical protein
33	pAca1.2_fam	backbone	backbone_rep	C6060_43154	*	*	*	*	*	*	*	*	*	fig|33059.83.peg.158	fig|33059.85.peg.1280	*	*	*	*	*	*	*	*	*	*	*	*	*	*	*	Rep4_Ct	Tol-Pal system beta propeller repeat protein TolB	OFC35717.1
34	pAca1.2_fam	backbone	backbone_rep	C6060_12935	*	*	*	*	*	*	*	*	*	*	fig|33059.85.peg.2658	fig|33059.84.peg.1287	*	*	*	*	*	*	*	*	*	*	*	*	*	*	repA _2	hypothetical protein	hypothetical protein
35	pAca1.2_fam	backbone	backbone_rep	C6060_42691	*	*	*	*	*	*	*	*	*	*	fig|33059.85.peg.415	*	*	*	*	*	*	*	*	*	*	*	*	*	*	*	repA _2	hypothetical protein	OFC41740.1
36	pAca1.2_fam	backbone	backbone_rep	C6060_3864	*	*	*	*	*	*	*	*	*	*	*	fig|33059.84.peg.1208	*	*	*	*	*	*	*	*	*	*	*	*	*	*	repA _2	hypothetical protein	hypothetical protein
37	pAca1.2_fam	backbone	backbone_stab	C6060_2073	*	fig|990288.66.peg.2166	*	*	*	*	*	*	fig|33059.86.peg.3068	fig|33059.83.peg.657	fig|33059.85.peg.1282	fig|33059.84.peg.1161	*	*	*	*	*	*	*	*	*	*	*	*	*	*	Antitoxin DinJ (binds YafQ toxin)	type II toxin-antitoxin system RelB/DinJ family antitoxin	Antitoxin DinJ (binds YafQ toxin)
38	pAca1.2_fam	backbone	backbone_par	C6060_20205	*	fig|990288.66.peg.2162	*	*	*	*	*	*	fig|33059.86.peg.3071	fig|33059.83.peg.660	fig|33059.85.peg.1285	fig|33059.84.peg.1164	*	*	*	*	*	*	*	*	*	*	*	*	*	*	pNOB8_ParB_N_like	hypothetical protein	hypothetical protein
39	pAca1.2_fam	backbone	backbone_stab	C6060_6976	*	*	*	*	*	*	*	*	*	*	fig|33059.85.peg.2660	fig|33059.84.peg.1210	*	*	*	*	*	*	*	*	*	*	*	*	*	*	vapC_toxin	putative toxin-antitoxin system toxin component%2C PIN family	hypothetical protein
40	pAca1.2_fam	backbone	backbone_stab	C6060_3980	*	*	*	*	*	*	*	*	*	*	fig|33059.85.peg.2661	fig|33059.84.peg.1211	*	*	*	*	*	*	*	*	*	*	*	*	*	*	hicB_antitoxin	pilus assembly protein HicB	hypothetical protein
41	pAca1.2_fam	backbone	backbone_stab	C6060_3047	*	*	*	*	*	*	*	*	*	*	fig|33059.85.peg.417	fig|33059.84.peg.1289	*	*	*	*	*	*	*	*	*	*	*	*	*	*	relB_4_antitoxin	ribbon-helix-helix protein%2C CopG family	RelB/StbD replicon stabilization protein (antitoxin to RelE/StbE)
42	pAca1.2_fam	backbone	backbone_stab	C6060_3709	*	*	*	*	*	*	*	*	*	*	fig|33059.85.peg.407	fig|33059.84.peg.1291	*	*	*	*	*	*	*	*	*	*	*	*	*	*	Phd_antotoxin	CopG family transcriptional regulator	Prevent host death protein%2C Phd antitoxin
43	pAca1.2_fam	backbone	backbone_stab	C6060_3134	*	*	*	*	*	*	*	*	*	*	fig|33059.85.peg.416	*	*	*	*	*	*	*	*	*	*	*	*	*	*	*	relE_4_toxin	type II toxin-antitoxin system RelE/ParE family toxin	hypothetical protein
44	pAca1.2_fam	backbone	backbone_stab	C6060_29699	*	*	*	*	*	*	*	*	*	*	*	fig|33059.84.peg.1288	*	*	*	*	*	*	*	*	*	*	*	*	*	*	relE_4_toxin	addiction module toxin RelE	OFC38235.1
45	pAca1.2_fam	backbone	backbone_stab	C6060_8043	*	*	*	*	*	*	*	*	*	*	fig|33059.85.peg.408	*	*	*	*	*	*	*	*	*	*	*	*	*	*	*	doc_toxin	type II toxin-antitoxin system RelE/ParE family toxin	Death on curing protein%2C Doc toxin
46	pAca1.2_fam	backbone	backbone_stab	C6060_42699	*	*	*	*	*	*	*	*	*	*	*	fig|33059.84.peg.1292	*	*	*	*	*	*	*	*	*	*	*	*	*	*	doc_toxin	plasmid stabilization protein	Death on curing protein%2C Doc toxin
47	pVAN18_3_fam	backbone	backbone_rep	C6060_15745	*	*	*	*	*	*	*	*	*	*	*	*	*	*	*	fig|33059.93.peg.2836	fig|33059.90.peg.2843	*	fig|33059.97.peg.1388	*	*	*	*	*	*	*	rep_3_pS10_like	replication initiation protein	hypothetical protein
48	pVAN18_3_fam	backbone	backbone_rep	C6060_12668	*	*	*	*	*	*	*	*	*	*	*	*	*	*	*	fig|33059.93.peg.2835	fig|33059.90.peg.2842	*	*	*	*	*	*	*	*	*	rep_pAB02_ORF2_HTH	hypothetical protein	FIG00072947: hypothetical protein
49	pVAN18_3_fam	backbone	backbone_stab	C6060_11928	*	*	*	*	*	*	*	*	*	*	*	*	*	*	*	fig|33059.93.peg.2834	fig|33059.90.peg.2841	*	*	*	*	*	*	*	*	*	hicA_toxin	type II toxin-antitoxin system HicA family toxin	hypothetical protein
50	pVAN18_3_fam	backbone	backbone_stab	C6060_10104	*	*	*	*	*	*	*	*	*	*	*	*	*	*	*	fig|33059.93.peg.2833	fig|33059.90.peg.2840	*	*	*	*	*	*	*	*	*	hicB_antitoxin	type II toxin-antitoxin system HicB family antitoxin	hypothetical protein
51	pVAN18_3_fam	backbone	backbone_stab	C6060_3091	*	*	*	*	*	*	*	*	*	*	*	*	*	*	*	fig|33059.93.peg.1200	fig|33059.90.peg.84	*	*	*	*	*	*	*	*	*	hicB_antitoxin	hypothetical protein	hypothetical protein
52	pVAN18_3_fam	backbone	backbone_stab	C6060_3597	*	*	*	*	*	*	*	*	*	*	*	*	*	*	*	fig|33059.93.peg.1199	fig|33059.90.peg.85	*	*	*	*	*	*	*	*	*	PIN_vapC_toxin	putative toxin-antitoxin system toxin component%2C PIN family	protein of unknown function DUF132
53	pVAN18_3_fam	backbone	backbone_rep	C6060_11942	*	*	*	*	*	*	*	*	*	*	*	*	*	*	*	fig|33059.93.peg.1197	fig|33059.90.peg.88	*	*	*	*	*	*	*	*	*	repA _4	AAA family ATPase	Replication protein RepA
54	pVAN18_3_fam	backbone	backbone_rep	C6060_2576	*	*	*	*	*	*	*	fig|33059.96.peg.16	fig|33059.86.peg.3668	fig|33059.83.peg.1351,fig|33059.83.peg.2365	fig|33059.85.peg.462	fig|33059.84.peg.815	*	*	*	fig|33059.93.peg.1196	fig|33059.90.peg.89	*	*	*	*	*	*	*	*	*	primase	hypothetical protein	hypothetical protein
55	pAca1.1_fam	backbone	backbone_mob	C6060_43467	fig|637389.34.peg.3053	*	*	*	*	*	*	*	fig|33059.86.peg.1063	*	*	*	*	*	*	*	*	*	*	*	*	*	*	*	*	*	mobA	relaxase/mobilization nuclease domain-containing protein	hypothetical protein
56	pAca1.1_fam	backbone	backbone_mob	C6060_5801	fig|637389.34.peg.3052	*	*	*	*	*	*	*	*	*	*	*	*	*	*	*	*	*	fig|33059.97.peg.2253	*	*	*	*	*	*	*	mobA_mobL	hypothetical protein	hypothetical protein
57	pAca1.1_fam	backbone	backbone_mob	C6060_21152	*	*	*	*	*	*	*	*	fig|33059.86.peg.1038	*	*	*	*	*	*	*	*	*	*	*	*	*	*	*	*	*	mobA	hypothetical protein	hypothetical protein
58	pAca1.1_fam	backbone	backbone_mob	C6060_8498	*	fig|990288.66.peg.3313,fig|990288.66.peg.3284	fig|33059.81.peg.3035	fig|637389.35.peg.3215	fig|33059.88.peg.688	fig|33059.89.peg.2280	fig|33059.91.peg.211	fig|33059.96.peg.697	*	fig|33059.83.peg.3282	fig|33059.85.peg.646	fig|33059.84.peg.2222	*	*	*	*	*	*	*	*	*	*	*	*	*	*	mobA	MobA/MobL family protein	hypothetical protein
59	pAca1.1_fam	backbone	backbone_mob	C6060_20743	*	*	*	*	*	*	*	*	*	*	*	*	*	*	*	*	*	*	*	*	*	*	*	fig|33059.99.peg.1252	*	*	mobA
60	pAca1.1_fam	backbone	backbone_mob	C6060_7028	fig|637389.34.peg.3051	fig|990288.66.peg.3312,fig|990288.66.peg.3283	fig|33059.81.peg.3034	fig|637389.35.peg.3214	fig|33059.88.peg.689	fig|33059.89.peg.2279	fig|33059.91.peg.210	fig|33059.96.peg.698	fig|33059.86.peg.1039	fig|33059.83.peg.3284	fig|33059.85.peg.645	fig|33059.84.peg.2223	*	*	*	*	*	*	fig|33059.97.peg.2252	*	*	*	*	fig|33059.99.peg.1251	*	*	mobC_traD	hypothetical protein	hypothetical protein
61	pAca1.1_fam	backbone	backbone_mob	C6060_1525	fig|637389.34.peg.1923	fig|990288.66.peg.3311,fig|990288.66.peg.3281	fig|33059.81.peg.3033	fig|637389.35.peg.2709,fig|637389.35.peg.3213	fig|33059.88.peg.1135,fig|33059.88.peg.690	fig|33059.89.peg.1458,fig|33059.89.peg.2278	fig|33059.91.peg.1830,fig|33059.91.peg.209	fig|33059.96.peg.699	fig|33059.86.peg.1041	fig|33059.83.peg.1550,fig|33059.83.peg.3285	fig|33059.85.peg.1698,fig|33059.85.peg.644	fig|33059.84.peg.541,fig|33059.84.peg.2224	fig|33059.94.peg.200	*	fig|33059.92.peg.2210	fig|33059.93.peg.1379	fig|33059.90.peg.2143	fig|33059.103.peg.952	fig|33059.97.peg.2250	*	*	*	*	fig|33059.99.peg.1249	*	*	ihfA	integration host factor subunit alpha	Integration host factor alpha subunit
62	pAca1.2_fam	backbone	backbone_rep	C6060_16294	fig|637389.34.peg.3076	*	*	fig|637389.35.peg.2898	fig|33059.88.peg.1272	fig|33059.89.peg.648	fig|33059.91.peg.3101	*	*	*	*	*	*	*	*	*	*	*	*	*	*	*	*	fig|33059.99.peg.1250	*	*	DUF742_HTH_regul?	DUF742 domain-containing protein	hypothetical protein
63	pAca1.2_fam	backbone	backbone_mob	C6060_24480	*	fig|990288.66.peg.3282	*	*	*	*	*	*	fig|33059.86.peg.1040	*	*	*	*	*	*	*	*	*	fig|33059.97.peg.2251	*	*	*	*	*	*	*	DUF742_HTH	hypothetical protein	hypothetical protein
64	pAca1.2_fam	backbone	backbone_mob	C6060_10567	*	*	*	*	*	*	*	*	*	*	*	*	*	*	*	fig|33059.93.peg.2841	fig|33059.90.peg.2847	*	*	*	*	*	*	*	*	*	mobA_mobL	MobA/MobL family protein	hypothetical protein
65	pAca1.2_fam	backbone	backbone_mob	C6060_3114	*	*	*	*	*	*	*	*	*	*	*	*	*	*	*	fig|33059.93.peg.2840	fig|33059.90.peg.2846	*	*	*	*	*	*	*	*	*	mobC_NGQKIILGGMLIHAA	hypothetical protein	hypothetical protein
66	pTC_F14_fam	backbone	backbone_mob	C6060_18035	*	fig|990288.66.peg.3265	*	*	*	*	fig|33059.91.peg.1008	fig|33059.96.peg.2997	fig|33059.86.peg.2728	*	*	*	*	*	*	*	*	*	*	*	*	*	*	*	*	*	mobA_repB	relaxase/mobilization nuclease domain-containing protein	hypothetical protein
67	pTC_F14_fam	backbone	backbone_mob	C6060_17724	*	fig|990288.66.peg.3275	*	*	*	*	fig|33059.91.peg.1009	fig|33059.96.peg.2996	fig|33059.86.peg.2729	*	*	*	*	*	*	*	*	*	*	*	*	*	*	*	*	*	mobB_copG	ribbon-helix-helix protein%2C CopG family	hypothetical protein
68	pTC_F14_fam	backbone	backbone_mob	C6060_20941	*	*	*	*	*	*	fig|33059.91.peg.1010	fig|33059.96.peg.2995	fig|33059.86.peg.2733	*	*	*	*	*	*	*	*	*	*	*	*	*	*	*	*	*	mobC_pcanu624	hypothetical protein	hypothetical protein
69	pTC_F14_fam	backbone	backbone_mob	C6060_20147	*	*	*	*	*	*	fig|33059.91.peg.1011	fig|33059.96.peg.2994	fig|33059.86.peg.2734	*	*	*	*	*	*	*	*	*	*	*	*	*	*	*	*	*	mobD	protein mobD	hypothetical protein
70	pTC_F14_fam	backbone	backbone_mob	C6060_24990	*	*	*	*	*	*	fig|33059.91.peg.1012	fig|33059.96.peg.2993	*	*	*	*	*	*	*	*	*	*	*	*	*	*	*	*	*	*	mobE_DUF3349_83	hypothetical protein	hypothetical protein
