# Supplementary material for: Exploring the eco-evolutionary role of plasmids and defense systems in ‘Fervidacidithiobacillus caldus’ extreme acidophile
Source: Front Microbiol. 2025 Aug 11;16:1610279. doi: 10.3389/fmicb.2025.1610279 (PMC12375680; doi:10.3389/fmicb.2025.1610279)
Supplement: Supplementary file 8 [file Table_4.XLSX]

## Sheet: Legend
	Table S4. Genome-derived plasmid contigs and family assignments. Summary of plasmid contigs identified in ‘F. caldus’ genomic datasets analyzed, including contig IDs, sample origin, plasmid family (based on Rep-type), backbone organization, and cargo proteins.

## Sheet: S4
#	Plasmid_fam	STRAIN	reference_candidate	REPLICON	GCA_accession	Contig ID	protein_id_NCBI	ID_RAST	start.1	end.1	MODULE_TYPE	MODULE_SUBTYPE	Diagnostic_module	most_common_gene	CLUSTER_curated
1	pAca1.1_fam	ATCC51756	reference_manually_curated	24_p51756_Aca1.1				fig|511441.peg.359	239	120	cargo			Hypothetical_71
2	pAca1.1_fam	ATCC51756	reference_manually_curated	24_p51756_Aca1.1				fig|511441.peg.360	313	1626	backbone	backbone_rep	rep_3	repA_A_1	C6060_4831
3	pAca1.1_fam	ATCC51756	reference_manually_curated	24_p51756_Aca1.1				fig|511441.peg.361	2176	2051	backbone	backbone_rep		Hypothetical_81	C6060_15779
4	pAca1.1_fam	ATCC51756	reference_manually_curated	24_p51756_Aca1.1				fig|511441.peg.362	2189	2431	cargo			Hypothetical_59
5	pAca1.1_fam	ATCC51756	reference_manually_curated	24_p51756_Aca1.1				fig|511441.peg.363	2612	2947	backbone	backbone_rep		kfrA_N_1a	C6060_7235
6	pAca1.1_fam	ATCC51756	reference_manually_curated	24_p51756_Aca1.1				fig|511441.peg.364	3063	3251	backbone	backbone_rep		kfrA_N_1a	C6060_7235
7	pAca1.1_fam	ATCC51756	reference_manually_curated	24_p51756_Aca1.1				fig|511441.peg.365	3609	3337	backbone	backbone_stab		relE_1_toxin	C6060_3116
8	pAca1.1_fam	ATCC51756	reference_manually_curated	24_p51756_Aca1.1				fig|511441.peg.366	3817	3593	backbone	backbone_stab		relB_1_antitoxin	C6060_2379
9	pAca1.1_fam	ATCC51756	reference_manually_curated	24_p51756_Aca1.1				fig|511441.peg.367	4036	4347	cargo			hyp
10	pAca1.1_fam	ATCC51756	reference_manually_curated	24_p51756_Aca1.1				fig|511441.peg.368	4812	4486	backbone	backbone_def		imm_ccsB	C3060_7122
11	pAca1.1_fam	ATCC51756	reference_manually_curated	24_p51756_Aca1.1				fig|511441.peg.369	5525	5040	backbone	backbone_def		cya_refolding_chaperone	C6060_7017
12	pAca1.1_fam	ATCC51756	reference_manually_curated	24_p51756_Aca1.1				fig|511441.peg.370	5635	5949	backbone	backbone_def		hyp_2	C6060_7477
13	pAca1.1_fam	ATCC51756	reference_manually_curated	24_p51756_Aca1.1				fig|511441.peg.371	6421	6140	backbone	backbone_mob		ihfA	C6060_1525
14	pAca1.1_fam	ATCC51756	reference_manually_curated	24_p51756_Aca1.1				fig|511441.peg.372	6674	6477	cargo			hyp
15	pAca1.1_fam	ATCC51756	reference_manually_curated	24_p51756_Aca1.1				fig|511441.peg.373	7028	6693	backbone	backbone_mob	mob_1	mobC_traD	C6060_7028
16	pAca1.1_fam	ATCC51756	reference_manually_curated	24_p51756_Aca1.1				fig|511441.peg.374	7214	8446	backbone	backbone_mob	mob_1	mobA_N_1	C6060_8498
17	pAca1.1_fam	ATCC51756	reference_manually_curated	24_p51756_Aca1.1				fig|511441.peg.375	8425	9873	backbone	backbone_mob	mob_1	mobA_C_1	C3060_13732
18	pAca1.1_fam	ATCC51756	reference_manually_curated	24_p51756_Aca1.1				fig|511441.peg.376	5	10022	cargo			CZB_GGDEF_EAL	C6060_1639
19	pAca1.1_fam	ATCC51756	reference_manually_curated	24_p51756_Aca1.1				fig|511441.peg.377	13460	12696	cargo			pilZ	C6060_5182
20	pAca1.1_fam	ATCC51756	reference_manually_curated	24_p51756_Aca1.1				fig|511441.peg.378	13571	13753	cargo			hyp
21	pAca1.1_fam	ATCC51756	reference_manually_curated	24_p51756_Aca1.1				fig|511441.peg.379	13872	14927	cargo			Tnp_ISAtc5	C6060_2222
22	pAca1.1_fam	ATCC51756	reference_manually_curated	24_p51756_Aca1.1				fig|511441.peg.380	14927	15076	cargo			hyp	C6060_10121
23	pAca1.1_fam	ATCC51756	reference_manually_curated	24_p51756_Aca1.1				fig|511441.peg.381	16111	15155	cargo			Tnp_IS5_ISAtc5	C6060_2888
24	pAca1.1_fam	ATCC51756	reference_manually_curated	24_p51756_Aca1.1				fig|511441.peg.382	16854	16483	cargo			ctaB_cyoE_yajR_2_ubiA	C6060_10109
25	pAca1.1_fam	ATCC51756	reference_manually_curated	24_p51756_Aca1.1				fig|511441.peg.383	17785	16841	cargo			ctaA	C6060_1080
26	pAca1.1_fam	ATCC51756	reference_manually_curated	24_p51756_Aca1.1				fig|511441.peg.384	18724	17801	cargo			cyoD	C6060_1235
27	pAca1.1_fam	ATCC51756	reference_manually_curated	24_p51756_Aca1.1				fig|511441.peg.385	18934	18746	cargo			cyoC	C6060_2478
28	pAca1.1_fam	ATCC51756	reference_manually_curated	24_p51756_Aca1.1				fig|511441.peg.386	19752	19114	cargo			cyoB	C6060_2409
29	pAca1.1_fam	ATCC51756	reference_manually_curated	24_p51756_Aca1.1				fig|511441.peg.387	21971	19824	cargo			cyoA	C6060_2409
30	pAca1.1_fam	ATCC51756	reference_manually_curated	24_p51756_Aca1.1				fig|511441.peg.388	22944	21973	cargo			ETHE1_Cytochrome O ubiquinol oxidase subunit II (EC 1.10.3.-)	C6060_2216
31	pAca1.1_fam	ATCC51756	reference_manually_curated	24_p51756_Aca1.1				fig|511441.peg.389	23679	22999	cargo			DUF2892	C6060_2405
32	pAca1.1_fam	ATCC51756	reference_manually_curated	24_p51756_Aca1.1				fig|511441.peg.390	24377	24183	backbone	backbone_rec		DUF2892_pinE_1	C6060_1667
33	pAca1.1_fam	ATCC51756	reference_manually_curated	24_p51756_Aca1.1				fig|511441.peg.391	24428	24604	cargo			hyp	C6060_20397
34	pAca1.1_fam	ATCC51756	reference_manually_curated	24_p51756_Aca1.1				fig|511441.peg.392	24661	25227	backbone	backbone_rec		WGR (pinE_1)_a	C6060_3129
35	pAca1.1_fam	ATCC51756	reference_manually_curated	24_p51756_Aca1.1				fig|511441.peg.393	25231	25893	cargo			Hypothetical_67
36	pAca1.1_fam	ATCC51756	reference_manually_curated	24_p51756_Aca1.1				fig|511441.peg.394	26187	25924	backbone	backbone_stab		abrB_antitoxin	C6060_8714
37	pAca1.1_fam	ATCC51756	reference_manually_curated	24_p51756_Aca1.1				fig|511441.peg.395	26640	26347	backbone	backbone_par		parG	C6060_5884
38	pAca1.1_fam	ATCC51756	reference_manually_curated	24_p51756_Aca1.1				fig|511441.peg.396	27269	26637	backbone	backbone_par		parF	C6060_5750
39	pAca1.1_fam	ATCC51756	reference_manually_curated	24_p51756_Aca1.1				fig|511441.peg.397	27534	27340	cargo			hyp
40
41	pAca1.1_fam	ATCC51756	reference	pAca1.1	ATCC_51756_GCA_000175575.2	CP005988.1	AIA56782.1	fig|637389.34.peg.3040	313	1626	backbone	backbone_rep	rep_3	repA_A_1	C6060_4831
42	pAca1.1_fam	ATCC51756	reference	pAca1.1	ATCC_51756_GCA_000175575.2	CP005988.1	AIA56783.1	fig|637389.34.peg.3042	2612	2947	backbone	backbone_rep		kfrA_N_1a	C6060_7235
43	pAca1.1_fam	ATCC51756	reference	pAca1.1	ATCC_51756_GCA_000175575.2	CP005988.1	AIA56784.1	fig|637389.34.peg.3043	3027	3251	backbone	backbone_rep		kfrA_N_1a2	C6060_7235
44	pAca1.1_fam	ATCC51756	reference	pAca1.1	ATCC_51756_GCA_000175575.2	CP005988.1	AIA56785.1	fig|637389.34.peg.3044	3337	3609	backbone	backbone_stab		relE_1_toxin	C6060_3116
45	pAca1.1_fam	ATCC51756	reference	pAca1.1	ATCC_51756_GCA_000175575.2	CP005988.1	AIA56786.1	fig|637389.34.peg.3045	3593	3817	backbone	backbone_stab		relB_1_antitoxin	C6060_2379
46	pAca1.1_fam	ATCC51756	reference	pAca1.1	ATCC_51756_GCA_000175575.2	CP005988.1	AIA56787.1	fig|637389.34.peg.3046	4289	4489	backbone	backbone_def		hyp_1	C6060_8490
47	pAca1.1_fam	ATCC51756	reference	pAca1.1	ATCC_51756_GCA_000175575.2	CP005988.1	AIA56788.1	fig|637389.34.peg.3047	4486	4713	backbone	backbone_def		imm_ccsB	C3060_7122
48	pAca1.1_fam	ATCC51756	reference	pAca1.1	ATCC_51756_GCA_000175575.2	CP005988.1	AIA56789.1	fig|637389.34.peg.3048	5040	5525	backbone	backbone_def		cya_refolding_chaperone	C6060_7017
49	pAca1.1_fam	ATCC51756	reference	pAca1.1	ATCC_51756_GCA_000175575.2	CP005988.1	AIA56790.1	fig|637389.34.peg.3049	5635	5949	backbone	backbone_def		hyp_2	C6060_7477
50	pAca1.1_fam	ATCC51756	reference	pAca1.1	ATCC_51756_GCA_000175575.2	CP005988.1	AIA56791.1	fig|637389.34.peg.3050	6140	6421	backbone	backbone_mob		ihfA	C6060_1525
51	pAca1.1_fam	ATCC51756	reference	pAca1.1	ATCC_51756_GCA_000175575.2	CP005988.1	AIA56792.1	fig|637389.34.peg.3051	6693	7028	backbone	backbone_mob	mob_1	mobC_traD	C6060_7028
52	pAca1.1_fam	ATCC51756	reference	pAca1.1	ATCC_51756_GCA_000175575.2	CP005988.1	AIA56793.1	fig|637389.34.peg.3052	7214	8446	backbone	backbone_mob	mob_1	mobA_N_1	C6060_8498
53	pAca1.1_fam	ATCC51756	reference	pAca1.1	ATCC_51756_GCA_000175575.2	CP005988.1	AIA56794.1	fig|637389.34.peg.3053	8425	9873	backbone	backbone_mob	mob_1	mobA_C_1	C3060_13732
54	pAca1.1_fam	ATCC51756	reference	pAca1.1	ATCC_51756_GCA_000175575.2	CP005988.1	AIA56795.1	fig|637389.34.peg.3054	10022	12673	cargo			CZB_GGDEF_EAL	C6060_1639
55	pAca1.1_fam	ATCC51756	reference	pAca1.1	ATCC_51756_GCA_000175575.2	CP005988.1	AIA56796.1	fig|637389.34.peg.3055	12696	13460	cargo			pilZ	C6060_5182
56	pAca1.1_fam	ATCC51756	reference	pAca1.1	ATCC_51756_GCA_000175575.2	CP005988.1	AIA56797.1				cargo			hyp
57	pAca1.1_fam	ATCC51756	reference	pAca1.1	ATCC_51756_GCA_000175575.2	CP005988.1	AIA56798.1	fig|637389.34.peg.3056	13872	14927	cargo			Tnp_ISAtc5	C6060_2222
58	pAca1.1_fam	ATCC51756	reference	pAca1.1	ATCC_51756_GCA_000175575.2	CP005988.1	AIA56799.1	fig|637389.34.peg.3058	15155	16111	cargo			Tnp_IS5_ISAtc5	C6060_2888
59	pAca1.1_fam	ATCC51756	reference	pAca1.1	ATCC_51756_GCA_000175575.2	CP005988.1	AIA56800.1	fig|637389.34.peg.3059	16483	16854	cargo			ctaB_cyoE_yajR_2_ubiA	C6060_10109
60	pAca1.1_fam	ATCC51756	reference	pAca1.1	ATCC_51756_GCA_000175575.2	CP005988.1	AIA56801.1	fig|637389.34.peg.3060	16841	17785	cargo			ctaA	C6060_1080
61	pAca1.1_fam	ATCC51756	reference	pAca1.1	ATCC_51756_GCA_000175575.2	CP005988.1	AIA56802.1	fig|637389.34.peg.3061	17801	18724	cargo			cyoD	C6060_1235
62	pAca1.1_fam	ATCC51756	reference	pAca1.1	ATCC_51756_GCA_000175575.2	CP005988.1	AIA56803.1	fig|637389.34.peg.3062	18746	19117	cargo			cyoC	C6060_2478
63	pAca1.1_fam	ATCC51756	reference	pAca1.1	ATCC_51756_GCA_000175575.2	CP005988.1	AIA56804.1	fig|637389.34.peg.3063	19114	19752	cargo			cyoB	C6060_2409
64	pAca1.1_fam	ATCC51756	reference	pAca1.1	ATCC_51756_GCA_000175575.2	CP005988.1	AIA56805.1	fig|637389.34.peg.3064	19824	21971	cargo			cyoA	C6060_2409
65	pAca1.1_fam	ATCC51756	reference	pAca1.1	ATCC_51756_GCA_000175575.2	CP005988.1	AIA56806.1	fig|637389.34.peg.3065	21973	22944	cargo			ETHE1_Cytochrome O ubiquinol oxidase subunit II (EC 1.10.3.-)	C6060_2216
66	pAca1.1_fam	ATCC51756	reference	pAca1.1	ATCC_51756_GCA_000175575.2	CP005988.1	AIA56807.1	fig|637389.34.peg.3066	22999	23679	cargo			DUF2892	C6060_2405
67	pAca1.1_fam	ATCC51756	reference	pAca1.1	ATCC_51756_GCA_000175575.2	CP005988.1	AIA56808.1	fig|637389.34.peg.3067	24183	24377	backbone	backbone_rec		DUF2892_pinE_1	C6060_1667
68	pAca1.1_fam	ATCC51756	reference	pAca1.1	ATCC_51756_GCA_000175575.2	CP005988.1	AIA56809.1	fig|637389.34.peg.3069	24661	25227	backbone	backbone_rec		WGR (pinE_1)_a	C6060_3129
69	pAca1.1_fam	ATCC51756	reference	pAca1.1	ATCC_51756_GCA_000175575.2	CP005988.1	AIA56810.1	fig|637389.34.peg.3070	25265	25543	backbone	backbone_rec		WGR_MMR	C6060_3392
70	pAca1.1_fam	ATCC51756	reference	pAca1.1	ATCC_51756_GCA_000175575.2	CP005988.1	AIA56811.1	fig|637389.34.peg.3071	25533	25922	backbone	backbone_stab		vapC_2_toxin	C6060_3408
71	pAca1.1_fam	ATCC51756	reference	pAca1.1	ATCC_51756_GCA_000175575.2	CP005988.1	AIA56812.1	fig|637389.34.peg.3072	25924	26259	backbone	backbone_stab		abrB_antitoxin	C6060_8714
72	pAca1.1_fam	ATCC51756	reference	pAca1.1	ATCC_51756_GCA_000175575.2	CP005988.1	AIA56813.1	fig|637389.34.peg.3073	26347	26640	backbone	backbone_par		parG	C6060_5884
73	pAca1.1_fam	ATCC51756	reference	pAca1.1	ATCC_51756_GCA_000175575.2	CP005988.1	AIA56814.1	fig|637389.34.peg.3074	26637	27269	backbone	backbone_par		parF	C6060_5750
74
75	pAca1.1_fam	KU	candidate	genome	KU_GCA_018853545.1	JAAOMJ010000018.1	MBU2728464.1	fig|33059.88.peg.685	3	116	cargo			Tnp_ISAtc5	C6060_2222
76	pAca1.1_fam	KU	candidate	genome	KU_GCA_018853545.1	JAAOMJ010000018.1	MBU2728465.1	fig|33059.88.peg.686	528	1292	cargo			pilZ	C6060_5182
77	pAca1.1_fam	KU	candidate	genome	KU_GCA_018853545.1	JAAOMJ010000018.1	MBU2728466.1	fig|33059.88.peg.687	1315	3966	cargo			CZB_GGDEF_EAL	C6060_1639
78	pAca1.1_fam	KU	candidate	genome	KU_GCA_018853545.1	JAAOMJ010000018.1	MBU2728467.1	fig|33059.88.peg.688	4115	6772	backbone	backbone_mob	mob_1	mobA_1	C6060_8498
79	pAca1.1_fam	KU	candidate	genome	KU_GCA_018853545.1	JAAOMJ010000018.1	MBU2728468.1	fig|33059.88.peg.689	6958	7293	backbone	backbone_mob	mob_1	mobC_traD	C6060_7028
80	pAca1.1_fam	KU	candidate	genome	KU_GCA_018853545.1	JAAOMJ010000018.1	MBU2728469.1	fig|33059.88.peg.690	7506	7844	backbone	backbone_mob		ihfA	C6060_1525
81	pAca1.1_fam	KU	candidate	genome	KU_GCA_018853545.1	JAAOMJ010000018.1	MBU2728470.1	fig|33059.88.peg.691	8035	8349	backbone	backbone_def		hyp_2	C6060_7477
82	pAca1.1_fam	KU	candidate	genome	KU_GCA_018853545.1	JAAOMJ010000018.1	MBU2728471.1	fig|33059.88.peg.692	8459	8944	backbone	backbone_def		cya_refolding_chaperone	C6060_7017
83	pAca1.1_fam	KU	candidate	genome	KU_GCA_018853545.1	JAAOMJ010000018.1	MBU2728472.1	fig|33059.88.peg.693	9266	9499	backbone	backbone_def		ccsB_imm	C6060_7249
84	pAca1.1_fam	KU	candidate	genome	KU_GCA_018853545.1	JAAOMJ010000018.1		fig|33059.88.peg.694	9496	9696	backbone	backbone_def		hyp_1	C6060_8490
85	pAca1.1_fam	KU	candidate	genome	KU_GCA_018853545.1	JAAOMJ010000018.1	MBU2728473.1	fig|33059.88.peg.695	10168	10392	backbone	backbone_stab		relB_1_antitoxin	C6060_2379
86	pAca1.1_fam	KU	candidate	genome	KU_GCA_018853545.1	JAAOMJ010000018.1	MBU2728474.1	fig|33059.88.peg.696	10376	10648	backbone	backbone_stab		relE_1_toxin	C6060_3116
87	pAca1.1_fam	KU	candidate	genome	KU_GCA_018853545.1	JAAOMJ010000018.1	MBU2728475.1	fig|33059.88.peg.697	10734	11255	backbone	backbone_rep		kfrA_N_1a3	C6060_7235
88	pAca1.1_fam	KU	candidate	genome	KU_GCA_018853545.1	JAAOMJ010000018.1		fig|33059.88.peg.698	11436	11558	backbone	backbone_rep		hyp	C6060_24509
89	pAca1.1_fam	KU	candidate	genome	KU_GCA_018853545.1	JAAOMJ010000018.1		fig|33059.88.peg.699	11691	11816	backbone	backbone_rep		Hypothetical_81	C6060_15779
90	pAca1.1_fam	KU	candidate	genome	KU_GCA_018853545.1	JAAOMJ010000018.1	MBU2728476.1	fig|33059.88.peg.700	12241	13554	backbone	backbone_rep	rep_3	repA_A_1	C6060_4831
91	pAca1.1_fam	KU	candidate	genome	KU_GCA_018853545.1	JAAOMJ010000018.1	MBU2728477.1	fig|33059.88.peg.701	14134	14766	backbone	backbone_par		parF	C6060_5750
92	pAca1.1_fam	KU	candidate	genome	KU_GCA_018853545.1	JAAOMJ010000018.1	MBU2728478.1	fig|33059.88.peg.702	14763	15056	backbone	backbone_par		parG	C6060_5884
93	pAca1.1_fam	KU	candidate	genome	KU_GCA_018853545.1	JAAOMJ010000018.1	MBU2728479.1	fig|33059.88.peg.703	15144	15479	backbone	backbone_stab		abrB_antitoxin	C6060_8714
94	pAca1.1_fam	KU	candidate	genome	KU_GCA_018853545.1	JAAOMJ010000018.1	MBU2728480.1	fig|33059.88.peg.704	15481	15870	backbone	backbone_stab		vapC_2_toxin	C6060_3408
95	pAca1.1_fam	KU	candidate	genome	KU_GCA_018853545.1	JAAOMJ010000018.1	MBU2728481.1	fig|33059.88.peg.705	15860	16138	backbone	backbone_rec		WGR_MMR	C6060_3392
96	pAca1.1_fam	KU	candidate	genome	KU_GCA_018853545.1	JAAOMJ010000018.1	MBU2728482.1	fig|33059.88.peg.706	16176	16742	backbone	backbone_rec		WGR (pinE_1)_a	C6060_3129
97	pAca1.1_fam	KU	candidate	genome	KU_GCA_018853545.1	JAAOMJ010000018.1		fig|33059.88.peg.707	16799	16975	cargo			hyp	C6060_20397
98	pAca1.1_fam	KU	candidate	genome	KU_GCA_018853545.1	JAAOMJ010000018.1	MBU2728483.1	fig|33059.88.peg.708	17026	17220	backbone	backbone_rec		DUF2892_pinE_1	C6060_1667
99	pAca1.1_fam	KU	candidate	genome	KU_GCA_018853545.1	JAAOMJ010000018.1	MBU2728484.1	fig|33059.88.peg.709	17724	18404	cargo			DUF2892	C6060_2405
100	pAca1.1_fam	KU	candidate	genome	KU_GCA_018853545.1	JAAOMJ010000018.1	MBU2728485.1	fig|33059.88.peg.710	18459	19430	cargo			ETHE1_Cytochrome O ubiquinol oxidase subunit II (EC 1.10.3.-)	C6060_2216
101	pAca1.1_fam	KU	candidate	genome	KU_GCA_018853545.1	JAAOMJ010000018.1	MBU2728486.1	fig|33059.88.peg.711	19432	21579	cargo			cyoA	C6060_2409
102	pAca1.1_fam	KU	candidate	genome	KU_GCA_018853545.1	JAAOMJ010000018.1	MBU2728487.1	fig|33059.88.peg.712	21651	22289	cargo			cyoB	C6060_2409
103	pAca1.1_fam	KU	candidate	genome	KU_GCA_018853545.1	JAAOMJ010000018.1	MBU2728488.1	fig|33059.88.peg.713	22286	22657	cargo			cyoC	C6060_2478
104	pAca1.1_fam	KU	candidate	genome	KU_GCA_018853545.1	JAAOMJ010000018.1	MBU2728489.1	fig|33059.88.peg.714	22679	23602	cargo			cyoD	C6060_1235
105	pAca1.1_fam	KU	candidate	genome	KU_GCA_018853545.1	JAAOMJ010000018.1	MBU2728490.1	fig|33059.88.peg.715	23618	24313	cargo			ctaA	C6060_1080
106
107	pAca1.1_fam	DSM8485	candidate	genome		JAAOMK010000008.1	MBU2734424.1		2257	110	cargo			cyoA	C6060_2409
108	pAca1.1_fam	DSM8485	candidate	genome		JAAOMK010000008.1	MBU2734425.1		3230	2259	cargo			ETHE1_Cytochrome O ubiquinol oxidase subunit II (EC 1.10.3.-)	C6060_2216
109	pAca1.1_fam	DSM8485	candidate	genome		JAAOMK010000008.1	MBU2734426.1		3890	3285	cargo			DUF2892	C6060_2405
110	pAca1.1_fam	DSM8485	candidate	genome		JAAOMK010000008.1	MBU2734427.1		4663	4469	backbone	backbone_rec		DUF2892_pinE_1	C6060_1667
111	pAca1.1_fam	DSM8485	candidate	genome		JAAOMK010000008.1	MBU2734428.1		4947	5513	backbone	backbone_rec		WGR (pinE_1)_a	C6060_3129
112	pAca1.1_fam	DSM8485	candidate	genome		JAAOMK010000008.1	MBU2734429.1		5551	5829	backbone	backbone_rec		WGR_MMR	C6060_3392
113	pAca1.1_fam	DSM8485	candidate	genome		JAAOMK010000008.1	MBU2734430.1		6208	5819	backbone	backbone_stab		vapC_2_toxin	C6060_3408
114	pAca1.1_fam	DSM8485	candidate	genome		JAAOMK010000008.1	MBU2734431.1		6473	6210	backbone	backbone_stab		abrB_antitoxin	C6060_8714
115	pAca1.1_fam	DSM8485	candidate	genome		JAAOMK010000008.1	MBU2734432.1		6926	6633	backbone	backbone_par		parG	C6060_5884
116	pAca1.1_fam	DSM8485	candidate	genome		JAAOMK010000008.1	MBU2734433.1		7579	6923	backbone	backbone_par		parF	C6060_5750
117	pAca1.1_fam	DSM8485	candidate	genome		JAAOMK010000008.1	MBU2734434.1		8135	9448	backbone	backbone_rep	rep_3	repA_A_1	C6060_4831
118	pAca1.1_fam	DSM8485	candidate	genome		JAAOMK010000008.1	MBU2734435.1		10434	10955	backbone	backbone_rep		kfrA_N_1a3	C6060_7235
119	pAca1.1_fam	DSM8485	candidate	genome		JAAOMK010000008.1	MBU2734436.1		11313	11041	backbone	backbone_stab		relE_1_toxin	C6060_3116
120	pAca1.1_fam	DSM8485	candidate	genome		JAAOMK010000008.1	MBU2734437.1		11521	11297	backbone	backbone_stab		relB_1_antitoxin	C6060_2379
121	pAca1.1_fam	DSM8485	candidate	genome		JAAOMK010000008.1	MBU2734438.1		12423	12190	backbone	backbone_def		ccsB_imm	C6060_7249
122	pAca1.1_fam	DSM8485	candidate	genome		JAAOMK010000008.1	MBU2734439.1		13230	12745	backbone	backbone_def		cya_refolding_chaperone	C6060_7017
123	pAca1.1_fam	DSM8485	candidate	genome		JAAOMK010000008.1	MBU2734440.1		13340	13654	backbone	backbone_def		hyp_2	C6060_7477
124	pAca1.1_fam	DSM8485	candidate	genome		JAAOMK010000008.1	MBU2734441.1		14183	13845	backbone	backbone_mob		ihfA	C6060_1525
125	pAca1.1_fam	DSM8485	candidate	genome		JAAOMK010000008.1	MBU2734442.1		14731	14396	backbone	backbone_mob	mob_1	mobC_traD	C6060_7028
126	pAca1.1_fam	DSM8485	candidate	genome		JAAOMK010000008.1	MBU2734443.1		14917	17574	backbone	backbone_mob	mob_1	mobA_1	C6060_8498
127	pAca1.1_fam	DSM8485	candidate	genome		JAAOMK010000008.1	MBU2734444.1		20374	17723	cargo			CZB_GGDEF_EAL	C6060_1639
128	pAca1.1_fam	DSM8485	candidate	genome		JAAOMK010000008.1	MBU2734445.1		21161	20397	cargo			pilZ	C6060_5182
129	pAca1.1_fam	DSM8485	candidate	genome		JAAOMK010000008.1	MBU2734446.1		21573	21806	cargo			Tnp_ISAtc5	C6060_2222
130
131	pAca1.1_fam	BC13	candidate	genome	BC13_GCA_018853575.1	JAAOMI010000333.1	MBU2746400.1	fig|33059.89.peg.2253	2	700	cargo			ctaA	C6060_1080
132	pAca1.1_fam	BC13	candidate	genome	BC13_GCA_018853575.1	JAAOMI010000333.1	MBU2746401.1	fig|33059.89.peg.2254	716	1639	cargo			cyoD	C6060_1235
133	pAca1.1_fam	BC13	candidate	genome	BC13_GCA_018853575.1	JAAOMI010000333.1	MBU2746402.1	fig|33059.89.peg.2255	1661	2032	cargo			cyoC	C6060_2478
134	pAca1.1_fam	BC13	candidate	genome	BC13_GCA_018853575.1	JAAOMI010000333.1	MBU2746403.1	fig|33059.89.peg.2256	2029	2667	cargo			cyoB	C6060_2409
135	pAca1.1_fam	BC13	candidate	genome	BC13_GCA_018853575.1	JAAOMI010000333.1	MBU2746404.1	fig|33059.89.peg.2257	2739	4886	cargo			cyoA	C6060_2409
136	pAca1.1_fam	BC13	candidate	genome	BC13_GCA_018853575.1	JAAOMI010000333.1	MBU2746405.1	fig|33059.89.peg.2258	4888	5859	cargo			ETHE1_Cytochrome O ubiquinol oxidase subunit II (EC 1.10.3.-)	C6060_2216
137	pAca1.1_fam	BC13	candidate	genome	BC13_GCA_018853575.1	JAAOMI010000333.1	MBU2746406.1	fig|33059.89.peg.2259	5914	6594	cargo			DUF2892	C6060_2405
138	pAca1.1_fam	BC13	candidate	genome	BC13_GCA_018853575.1	JAAOMI010000333.1	MBU2746407.1	fig|33059.89.peg.2260	7098	7292	backbone	backbone_rec		DUF2892_pinE_1	C6060_1667
139	pAca1.1_fam	BC13	candidate	genome	BC13_GCA_018853575.1	JAAOMI010000333.1		fig|33059.89.peg.2261	7343	7519	cargo			hyp	C6060_20397
140	pAca1.1_fam	BC13	candidate	genome	BC13_GCA_018853575.1	JAAOMI010000333.1	MBU2746408.1	fig|33059.89.peg.2262	7576	8142	backbone	backbone_rec		WGR (pinE_1)_a	C6060_3129
141	pAca1.1_fam	BC13	candidate	genome	BC13_GCA_018853575.1	JAAOMI010000333.1	MBU2746409.1	fig|33059.89.peg.2263	8180	8458	backbone	backbone_rec		WGR_MMR	C6060_3392
142	pAca1.1_fam	BC13	candidate	genome	BC13_GCA_018853575.1	JAAOMI010000333.1	MBU2746410.1	fig|33059.89.peg.2264	8448	8837	backbone	backbone_stab		vapC_2_toxin	C6060_3408
143	pAca1.1_fam	BC13	candidate	genome	BC13_GCA_018853575.1	JAAOMI010000333.1	MBU2746411.1	fig|33059.89.peg.2265	8839	9174	backbone	backbone_stab		abrB_antitoxin	C6060_8714
144	pAca1.1_fam	BC13	candidate	genome	BC13_GCA_018853575.1	JAAOMI010000333.1	MBU2746412.1	fig|33059.89.peg.2266	9262	9555	backbone	backbone_par		parG	C6060_5884
145	pAca1.1_fam	BC13	candidate	genome	BC13_GCA_018853575.1	JAAOMI010000333.1	MBU2746413.1	fig|33059.89.peg.2267	9552	10184	backbone	backbone_par		parF	C6060_5750
146	pAca1.1_fam	BC13	candidate	genome	BC13_GCA_018853575.1	JAAOMI010000333.1	MBU2746414.1	fig|33059.89.peg.2268	10764	12077	backbone	backbone_rep	rep_3	repA_A_1	C6060_4831
147	pAca1.1_fam	BC13	candidate	genome	BC13_GCA_018853575.1	JAAOMI010000333.1		fig|33059.89.peg.2269	12502	12627	backbone	backbone_rep		Hypothetical_81	C6060_15779
148	pAca1.1_fam	BC13	candidate	genome	BC13_GCA_018853575.1	JAAOMI010000333.1		fig|33059.89.peg.2270	12760	12882	backbone	backbone_rep		hyp	C6060_24509
149	pAca1.1_fam	BC13	candidate	genome	BC13_GCA_018853575.1	JAAOMI010000333.1	MBU2746415.1	fig|33059.89.peg.2271	13063	13584	backbone	backbone_rep		kfrA_N_1a3	C6060_7235
150	pAca1.1_fam	BC13	candidate	genome	BC13_GCA_018853575.1	JAAOMI010000333.1	MBU2746416.1	fig|33059.89.peg.2272	13670	13900	backbone	backbone_stab		relE_1_toxin	C6060_3116
151	pAca1.1_fam	BC13	candidate	genome	BC13_GCA_018853575.1	JAAOMI010000333.1	MBU2746417.1	fig|33059.89.peg.2273	13926	14150	backbone	backbone_stab		relB_1_antitoxin	C6060_2379
152	pAca1.1_fam	BC13	candidate	genome	BC13_GCA_018853575.1	JAAOMI010000333.1	MBU2746418.1	fig|33059.89.peg.2274	14622	14822	backbone	backbone_def		hyp_1	C6060_8490
153	pAca1.1_fam	BC13	candidate	genome	BC13_GCA_018853575.1	JAAOMI010000333.1		fig|33059.89.peg.2275	14819	15052	backbone	backbone_def		ccsB_imm	C6060_7249
154	pAca1.1_fam	BC13	candidate	genome	BC13_GCA_018853575.1	JAAOMI010000333.1	MBU2746419.1	fig|33059.89.peg.2276	15374	15859	backbone	backbone_def		cya_refolding_chaperone	C6060_7017
155	pAca1.1_fam	BC13	candidate	genome	BC13_GCA_018853575.1	JAAOMI010000333.1	MBU2746420.1	fig|33059.89.peg.2277	15969	16283	backbone	backbone_def		hyp_2	C6060_7477
156	pAca1.1_fam	BC13	candidate	genome	BC13_GCA_018853575.1	JAAOMI010000333.1	MBU2746421.1	fig|33059.89.peg.2278	16474	16812	backbone	backbone_mob		ihfA	C6060_1525
157	pAca1.1_fam	BC13	candidate	genome	BC13_GCA_018853575.1	JAAOMI010000333.1	MBU2746422.1	fig|33059.89.peg.2279	17025	17360	backbone	backbone_mob	mob_1	mobC_traD	C6060_7028
158	pAca1.1_fam	BC13	candidate	genome	BC13_GCA_018853575.1	JAAOMI010000333.1	MBU2746423.1	fig|33059.89.peg.2280	17546	20203	backbone	backbone_mob	mob_1	mobA_1	C6060_8498
159	pAca1.1_fam	BC13	candidate	genome	BC13_GCA_018853575.1	JAAOMI010000333.1	MBU2746424.1	fig|33059.89.peg.2281	20352	23003	cargo			CZB_GGDEF_EAL	C6060_1639
160	pAca1.1_fam	BC13	candidate	genome	BC13_GCA_018853575.1	JAAOMI010000333.1	MBU2746425.1	fig|33059.89.peg.2282	23026	23790	cargo			pilZ	C6060_5182
161	pAca1.1_fam	BC13	candidate	genome	BC13_GCA_018853575.1	JAAOMI010000333.1	MBU2746426.1	fig|33059.89.peg.2283	24202	24318	cargo			Tnp_ISAtc5	C6060_2222
162
163	pAca1.1_fam	F	candidate	genome	F_GCA_018853755.1	JAAOML010000407.1	MBU2781496.1	fig|33059.91.peg.2502	2	532	cargo			ctaA	C6060_1080
164	pAca1.1_fam	F	candidate	genome	F_GCA_018853755.1	JAAOML010000407.1	MBU2781497.1	fig|33059.91.peg.2503	548	1471	cargo			cyoD	C6060_1235
165	pAca1.1_fam	F	candidate	genome	F_GCA_018853755.1	JAAOML010000407.1	MBU2781498.1	fig|33059.91.peg.2504	1493	1864	cargo			cyoC	C6060_2478
166	pAca1.1_fam	F	candidate	genome	F_GCA_018853755.1	JAAOML010000407.1	MBU2781499.1	fig|33059.91.peg.2505	1861	2499	cargo			cyoB	C6060_2409
167	pAca1.1_fam	F	candidate	genome	F_GCA_018853755.1	JAAOML010000407.1	MBU2781500.1	fig|33059.91.peg.2506	2571	4718	cargo			cyoA	C6060_2409
168	pAca1.1_fam	F	candidate	genome	F_GCA_018853755.1	JAAOML010000407.1	MBU2781501.1	fig|33059.91.peg.2507	4720	5691	cargo			ETHE1_Cytochrome O ubiquinol oxidase subunit II (EC 1.10.3.-)	C6060_2216
169	pAca1.1_fam	F	candidate	genome	F_GCA_018853755.1	JAAOML010000407.1	MBU2781502.1	fig|33059.91.peg.2508	5746	6426	cargo			DUF2892	C6060_2405
170	pAca1.1_fam	F	candidate	genome	F_GCA_018853755.1	JAAOML010000407.1	MBU2781503.1	fig|33059.91.peg.2509	6930	7124	backbone	backbone_rec		DUF2892_pinE_1	C6060_1667
171	pAca1.1_fam	F	candidate	genome	F_GCA_018853755.1	JAAOML010000407.1	MBU2781504.1	fig|33059.91.peg.2510	7408	7974	backbone	backbone_rec		WGR (pinE_1)_a	C6060_3129
172	pAca1.1_fam	F	candidate	genome	F_GCA_018853755.1	JAAOML010000407.1	MBU2781505.1	fig|33059.91.peg.2511	8012	8290	backbone	backbone_rec		WGR_MMR	C6060_3392
173	pAca1.1_fam	F	candidate	genome	F_GCA_018853755.1	JAAOML010000407.1	MBU2781506.1	fig|33059.91.peg.2512	8280	8669	backbone	backbone_stab		vapC_2_toxin	C6060_3408
174	pAca1.1_fam	F	candidate	genome	F_GCA_018853755.1	JAAOML010000407.1	MBU2781507.1	fig|33059.91.peg.2513	8671	9006	backbone	backbone_stab		abrB_antitoxin	C6060_8714
175	pAca1.1_fam	F	candidate	genome	F_GCA_018853755.1	JAAOML010000407.1	MBU2781508.1	fig|33059.91.peg.2514	9094	9387	backbone	backbone_par		parG	C6060_5884
176	pAca1.1_fam	F	candidate	genome	F_GCA_018853755.1	JAAOML010000407.1	MBU2781509.1	fig|33059.91.peg.2515	9384	10016	backbone	backbone_par		parF	C6060_5750
177	pAca1.1_fam	F	candidate	genome	F_GCA_018853755.1	JAAOML010000407.1	MBU2781510.1	fig|33059.91.peg.2516	10596	11909	backbone	backbone_rep	rep_3	repA_A_1	C6060_4831
178	pAca1.1_fam	F	candidate	genome	F_GCA_018853755.1	JAAOML010000407.1		fig|33059.91.peg.2517	12334	12459	backbone	backbone_rep		Hypothetical_81	C6060_15779
179	pAca1.1_fam	F	candidate	genome	F_GCA_018853755.1	JAAOML010000407.1		fig|33059.91.peg.2518	12592	12714	backbone	backbone_conj		traB????	C6060_24509
180
181	pAca1.1_fam	F	candidate	genome	F_GCA_018853755.1	JAAOML010000123.1	MBU2779628.1	fig|33059.91.peg.202	55	576	backbone	backbone_rep		kfrA_N_1a3	C6060_7235
182	pAca1.1_fam	F	candidate	genome	F_GCA_018853755.1	JAAOML010000123.1	MBU2779629.1	fig|33059.91.peg.203	662	934	backbone	backbone_stab		relE_1_toxin	C6060_3116
183	pAca1.1_fam	F	candidate	genome	F_GCA_018853755.1	JAAOML010000123.1	MBU2779630.1	fig|33059.91.peg.204	918	1142	backbone	backbone_stab		relB_1_antitoxin	C6060_2379
184	pAca1.1_fam	F	candidate	genome	F_GCA_018853755.1	JAAOML010000123.1	MBU2779631.1	fig|33059.91.peg.205	1614	1814	backbone	backbone_def		hyp_1	C6060_8490
185	pAca1.1_fam	F	candidate	genome	F_GCA_018853755.1	JAAOML010000123.1		fig|33059.91.peg.206	1811	2044	backbone	backbone_def		ccsB_imm	C6060_7249
186	pAca1.1_fam	F	candidate	genome	F_GCA_018853755.1	JAAOML010000123.1	MBU2779632.1	fig|33059.91.peg.207	2366	2851	backbone	backbone_def		cya_refolding_chaperone	C6060_7017
187	pAca1.1_fam	F	candidate	genome	F_GCA_018853755.1	JAAOML010000123.1	MBU2779633.1	fig|33059.91.peg.208	2961	3275	backbone	backbone_def		hyp_2	C6060_7477
188	pAca1.1_fam	F	candidate	genome	F_GCA_018853755.1	JAAOML010000123.1	MBU2779634.1	fig|33059.91.peg.209	3466	3804	backbone	backbone_mob		ihfA	C6060_1525
189	pAca1.1_fam	F	candidate	genome	F_GCA_018853755.1	JAAOML010000123.1	MBU2779635.1	fig|33059.91.peg.210	4017	4352	backbone	backbone_mob	mob_1	mobC_traD	C6060_7028
190	pAca1.1_fam	F	candidate	genome	F_GCA_018853755.1	JAAOML010000123.1	MBU2779636.1	fig|33059.91.peg.211	4538	7195	backbone	backbone_mob	mob_1	mobA_1	C6060_8498
191	pAca1.1_fam	F	candidate	genome	F_GCA_018853755.1	JAAOML010000123.1	MBU2779637.1	fig|33059.91.peg.212	7344	9995	cargo			CZB_GGDEF_EAL	C6060_1639
192	pAca1.1_fam	F	candidate	genome	F_GCA_018853755.1	JAAOML010000123.1	MBU2779638.1	fig|33059.91.peg.213	10018	10782	cargo			pilZ	C6060_5182
193
194	pAca1.1_fam	SM-1	reference	pLAtc3	SM-1_GCA_000221025.1	CP002577.1	AEK59810.1	fig|990288.66.peg.3296	427	2922	cargo			RM_I_Mtase	C6060_8037
195	pAca1.1_fam	SM-1	reference	pLAtc3	SM-1_GCA_000221025.1	CP002577.1		fig|990288.66.peg.3297	2963	3658	cargo			hyp	C6060_7638
196	pAca1.1_fam	SM-1	reference	pLAtc3	SM-1_GCA_000221025.1	CP002577.1		fig|990288.66.peg.3298	3787	4056	cargo			hyp	C6060_6336
197	pAca1.1_fam	SM-1	reference	pLAtc3	SM-1_GCA_000221025.1	CP002577.1	AEK59811.1	fig|990288.66.peg.3299	4136	6094	backbone	backbone_conj		trbL	C6060_8051
198	pAca1.1_fam	SM-1	reference	pLAtc3	SM-1_GCA_000221025.1	CP002577.1	AEK59812.1	fig|990288.66.peg.3300	6104	6883	backbone	backbone_conj		TrbJ_Ti_89	C6060_3341
199	pAca1.1_fam	SM-1	reference	pLAtc3	SM-1_GCA_000221025.1	CP002577.1	AEK59813.1	fig|990288.66.peg.3301	7045	8493	cargo			PRK09564_91	C6060_7484
200	pAca1.1_fam	SM-1	reference	pLAtc3	SM-1_GCA_000221025.1	CP002577.1	AEK59814.1	fig|990288.66.peg.3302	8490	10292	cargo			ArsA_55	C6060_2398
201	pAca1.1_fam	SM-1	reference	pLAtc3	SM-1_GCA_000221025.1	CP002577.1	AEK59815.1	fig|990288.66.peg.3303	10333	10698	cargo			arsD	C6060_2335
202	pAca1.1_fam	SM-1	reference	pLAtc3	SM-1_GCA_000221025.1	CP002577.1	AEK59816.1	fig|990288.66.peg.3304	10739	11218	cargo			ArsC_64	C6060_7169
203	pAca1.1_fam	SM-1	reference	pLAtc3	SM-1_GCA_000221025.1	CP002577.1	AEK59817.1	fig|990288.66.peg.3305	11215	11592	cargo			arsR	C6060_15784
204	pAca1.1_fam	SM-1	reference	pLAtc3	SM-1_GCA_000221025.1	CP002577.1	AEK59818.1	fig|990288.66.peg.3306	11779	12342	backbone	backbone_res		Int_PinE_76_tnpR	C6060_6564
205	pAca1.1_fam	SM-1	reference	pLAtc3	SM-1_GCA_000221025.1	CP002577.1	AEK59819.1	fig|990288.66.peg.3307	12431	12631	backbone	backbone_def		hyp_1	C6060_8490
206	pAca1.1_fam	SM-1	reference	pLAtc3	SM-1_GCA_000221025.1	CP002577.1		fig|990288.66.peg.3308	12628	12861	backbone	backbone_def		ccsB_imm	C6060_7249
207	pAca1.1_fam	SM-1	reference	pLAtc3	SM-1_GCA_000221025.1	CP002577.1	AEK59820.1	fig|990288.66.peg.3309	13187	13672	backbone	backbone_def		cya_refolding_chaperone	C6060_7017
208	pAca1.1_fam	SM-1	reference	pLAtc3	SM-1_GCA_000221025.1	CP002577.1		fig|990288.66.peg.3310	13782	14096	backbone	backbone_def		hyp_2	C6060_7477
209	pAca1.1_fam	SM-1	reference	pLAtc3	SM-1_GCA_000221025.1	CP002577.1	AEK59821.1	fig|990288.66.peg.3311	14293	14631	backbone	backbone_mob		ihfA	C6060_1525
210	pAca1.1_fam	SM-1	reference	pLAtc3	SM-1_GCA_000221025.1	CP002577.1	AEK59822.1	fig|990288.66.peg.3312	14844	15179	backbone	backbone_mob	mob_1	mobC_traD	C6060_7028
211	pAca1.1_fam	SM-1	reference	pLAtc3	SM-1_GCA_000221025.1	CP002577.1	AEK59823.1	fig|990288.66.peg.3313	15367	18153	backbone	backbone_mob	mob_1	mobA_1_2	C6060_8498
212	pAca1.1_fam	SM-1	reference	pLAtc3	SM-1_GCA_000221025.1	CP002577.1	AEK59824.1	fig|990288.66.peg.3314	18227	18478	backbone	backbone_stab		abrB_antitoxin	C6060_2088
213	pAca1.1_fam	SM-1	reference	pLAtc3	SM-1_GCA_000221025.1	CP002577.1	AEK59825.1	fig|990288.66.peg.3315	18475	18870	backbone	backbone_stab		vapC_1_toxin	C6060_2129
214	pAca1.1_fam	SM-1	reference	pLAtc3	SM-1_GCA_000221025.1	CP002577.1		fig|990288.66.peg.3316	18893	19054	cargo			Hypothetical_62	C6060_15734
215	pAca1.1_fam	SM-1	reference	pLAtc3	SM-1_GCA_000221025.1	CP002577.1	AEK59826.1	fig|990288.66.peg.3317	19397	20395	cargo			PBP2_SsuA_like_3_49	C6060_2939
216	pAca1.1_fam	SM-1	reference	pLAtc3	SM-1_GCA_000221025.1	CP002577.1	AEK59827.1	fig|990288.66.peg.3318	20353	21567	cargo			Tnp_DDE_ISL3_98	C6060_2080
217	pAca1.1_fam	SM-1	reference	pLAtc3	SM-1_GCA_000221025.1	CP002577.1	AEK59828.1	fig|990288.66.peg.3319	21660	21803	cargo			hyp	C6060_24366
218	pAca1.1_fam	SM-1	reference	pLAtc3	SM-1_GCA_000221025.1	CP002577.1	AEK59829.1	fig|990288.66.peg.3320	22112	22864	cargo			mngR_36_alkanesulfonate metabolism utilization regulator	C6060_17715
219	pAca1.1_fam	SM-1	reference	pLAtc3	SM-1_GCA_000221025.1	CP002577.1		fig|990288.66.peg.3321	23053	23223	cargo			cas3	C6060_17714
220	pAca1.1_fam	SM-1	reference	pLAtc3	SM-1_GCA_000221025.1	CP002577.1	AEK59830.1	fig|990288.66.peg.3322	23372	23938	backbone	backbone_rec		WGR (pinE_1)_a	C6060_3129
221	pAca1.1_fam	SM-1	reference	pLAtc3	SM-1_GCA_000221025.1	CP002577.1	AEK59831.1	fig|990288.66.peg.3323	23976	24254	backbone	backbone_rec		WGR_MMR	C6060_3392
222	pAca1.1_fam	SM-1	reference	pLAtc3	SM-1_GCA_000221025.1	CP002577.1	AEK59832.1	fig|990288.66.peg.3324	24244	24633	backbone	backbone_stab		vapC_2_toxin	C6060_3408
223	pAca1.1_fam	SM-1	reference	pLAtc3	SM-1_GCA_000221025.1	CP002577.1	AEK59833.1	fig|990288.66.peg.3325	24635	24970	backbone	backbone_stab		abrB_antitoxin	C6060_8714
224	pAca1.1_fam	SM-1	reference	pLAtc3	SM-1_GCA_000221025.1	CP002577.1	AEK59834.1	fig|990288.66.peg.3326	25058	25351	backbone	backbone_par		parG	C6060_5884
225	pAca1.1_fam	SM-1	reference	pLAtc3	SM-1_GCA_000221025.1	CP002577.1	AEK59835.1	fig|990288.66.peg.3327	25348	25980	backbone	backbone_par		parF	C6060_5750
226	pAca1.1_fam	SM-1	reference	pLAtc3	SM-1_GCA_000221025.1	CP002577.1	AEK59836.1	fig|990288.66.peg.3328	26560	27873	backbone	backbone_rep	rep_3	repA_A_1	C6060_4831
227	pAca1.1_fam	SM-1	reference	pLAtc3		CP002577.1		fig|990288.66.peg.3329	28336	28488	cargo			hyp
228	pAca1.1_fam	SM-1	reference	pLAtc3	SM-1_GCA_000221025.1	CP002577.1		fig|990288.66.peg.3330	28524	28694	cargo			hyp	C6060_43066
229	pAca1.1_fam	SM-1	reference	pLAtc3	SM-1_GCA_000221025.1	CP002577.1	AEK59837.1	fig|990288.66.peg.3331	28861	29625	backbone	backbone_mob?		TraV_46	C6060_43065
230
231	pAca1.1_fam	SM-1	reference_manually_curated	26_pSM1_LAtc3				fig|511441.peg.421	1	240	cargo			hyp
232	pAca1.1_fam	SM-1	reference_manually_curated	26_pSM1_LAtc3				fig|511441.peg.422	2922	427	cargo			RM_I_Mtase	C6060_8037
233	pAca1.1_fam	SM-1	reference_manually_curated	26_pSM1_LAtc3				fig|511441.peg.423	3658	2963	cargo			hyp	C6060_7638
234	pAca1.1_fam	SM-1	reference_manually_curated	26_pSM1_LAtc3				fig|511441.peg.424	4056	3787	cargo			hyp	C6060_6336
235	pAca1.1_fam	SM-1	reference_manually_curated	26_pSM1_LAtc3				fig|511441.peg.425	6094	4136	backbone	backbone_conj		trbL	C6060_8051
236	pAca1.1_fam	SM-1	reference_manually_curated	26_pSM1_LAtc3				fig|511441.peg.426	6883	6104	backbone	backbone_conj		TrbJ_Ti_89	C6060_3341
237	pAca1.1_fam	SM-1	reference_manually_curated	26_pSM1_LAtc3				fig|511441.peg.427	8493	7045	cargo			PRK09564_91	C6060_7484
238	pAca1.1_fam	SM-1	reference_manually_curated	26_pSM1_LAtc3				fig|511441.peg.428	10292	8490	cargo			ArsA_55	C6060_2398
239	pAca1.1_fam	SM-1	reference_manually_curated	26_pSM1_LAtc3				fig|511441.peg.429	10698	10333	cargo			arsD	C6060_2335
240	pAca1.1_fam	SM-1	reference_manually_curated	26_pSM1_LAtc3				fig|511441.peg.430	11218	10739	cargo			ArsC_64	C6060_7169
241	pAca1.1_fam	SM-1	reference_manually_curated	26_pSM1_LAtc3				fig|511441.peg.431	11592	11215	cargo			arsR	C6060_15784
242	pAca1.1_fam	SM-1	reference_manually_curated	26_pSM1_LAtc3				fig|511441.peg.432	11779	12342	backbone	backbone_res		Int_PinE_76_tnpR	C6060_6564
243	pAca1.1_fam	SM-1	reference_manually_curated	26_pSM1_LAtc3				fig|511441.peg.433	12631	12431	backbone	backbone_def		hyp_1	C6060_8490
244	pAca1.1_fam	SM-1	reference_manually_curated	26_pSM1_LAtc3				fig|511441.peg.434	12861	12628	backbone	backbone_def		ccsB_imm	C6060_7249
245	pAca1.1_fam	SM-1	reference_manually_curated	26_pSM1_LAtc3				fig|511441.peg.435	13672	13187	backbone	backbone_def		cya_refolding_chaperone	C6060_7017
246	pAca1.1_fam	SM-1	reference_manually_curated	26_pSM1_LAtc3				fig|511441.peg.436	13782	14096	backbone	backbone_def		hyp_2	C6060_7477
247	pAca1.1_fam	SM-1	reference_manually_curated	26_pSM1_LAtc3				fig|511441.peg.437	14631	14293	backbone	backbone_mob		ihfA	C6060_1525
248	pAca1.1_fam	SM-1	reference_manually_curated	26_pSM1_LAtc3				fig|511441.peg.438	14762	14628	backbone	backbone_rep		DUF742_HTH	C6060_16294
249	pAca1.1_fam	SM-1	reference_manually_curated	26_pSM1_LAtc3				fig|511441.peg.439	15179	14844	backbone	backbone_mob	mob_1	mobC_traD	C6060_7028
250	pAca1.1_fam	SM-1	reference_manually_curated	26_pSM1_LAtc3				fig|511441.peg.440	15367	18153	backbone	backbone_mob	mob_1	mobA_1_2	C6060_8498
251	pAca1.1_fam	SM-1	reference_manually_curated	26_pSM1_LAtc3				fig|511441.peg.442	18475	18870	backbone	backbone_stab		vapC_1_toxin	C6060_2129
252	pAca1.1_fam	SM-1	reference_manually_curated	26_pSM1_LAtc3				fig|511441.peg.443	18893	19054	cargo			Hypothetical_62	C6060_15734
253	pAca1.1_fam	SM-1	reference_manually_curated	26_pSM1_LAtc3				fig|511441.peg.444	19397	20395	cargo			PBP2_SsuA_like_3_49	C6060_2939
254	pAca1.1_fam	SM-1	reference_manually_curated	26_pSM1_LAtc3				fig|511441.peg.445	21567	20353	cargo			Tnp_DDE_ISL3_98	C6060_2080
255	pAca1.1_fam	SM-1	reference_manually_curated	26_pSM1_LAtc3				fig|511441.peg.446	22109	21615	cargo			APS_23	C6060_2819
256	pAca1.1_fam	SM-1	reference_manually_curated	26_pSM1_LAtc3				fig|511441.peg.447	22864	22112	cargo			mngR_36_alkanesulfonate metabolism utilization regulator	C6060_17715
257	pAca1.1_fam	SM-1	reference_manually_curated	26_pSM1_LAtc3				fig|511441.peg.448	23250	23053	cargo			Hypothetical_35
258	pAca1.1_fam	SM-1	reference_manually_curated	26_pSM1_LAtc3				fig|511441.peg.449	23372	23938	backbone	backbone_rec		WGR (pinE_1)_a	C6060_3129
259	pAca1.1_fam	SM-1	reference_manually_curated	26_pSM1_LAtc3				fig|511441.peg.450	23942	24604	cargo			Hypothetical_67
260	pAca1.1_fam	SM-1	reference_manually_curated	26_pSM1_LAtc3				fig|511441.peg.451	24898	24635	backbone	backbone_stab		abrB_antitoxin	C6060_8714
261	pAca1.1_fam	SM-1	reference_manually_curated	26_pSM1_LAtc3				fig|511441.peg.452	25351	25058	backbone	backbone_par		parG	C6060_5884
262	pAca1.1_fam	SM-1	reference_manually_curated	26_pSM1_LAtc3				fig|511441.peg.453	25980	25348	backbone	backbone_par		parF	C6060_5750
263	pAca1.1_fam	SM-1	reference_manually_curated	26_pSM1_LAtc3				fig|511441.peg.454	26486	26367	cargo			Hypothetical_71
264	pAca1.1_fam	SM-1	reference_manually_curated	26_pSM1_LAtc3				fig|511441.peg.455	26560	27873	backbone	backbone_rep	rep_3	repA_A_1	C6060_4831
265	pAca1.1_fam	SM-1	reference_manually_curated	26_pSM1_LAtc3				fig|511441.peg.456	28527	28336	cargo			Mtase_93	C6060_6981
266	pAca1.1_fam	SM-1	reference_manually_curated	26_pSM1_LAtc3				fig|511441.peg.457	28694	28524	cargo			hyp	C6060_43066
267	pAca1.1_fam	SM-1	reference_manually_curated	26_pSM1_LAtc3				fig|511441.peg.458	29625	28861	backbone	backbone_mob?		TraV_46	C6060_43065
268
269	pAca1.1_fam	MTH04	reference	27_pMTH04_2				fig|511441.repeat.41	45	4416	cargo
270	pAca1.1_fam	MTH04	reference	27_pMTH04_2				fig|511441.peg.459	570	337	backbone	backbone_def		ccsB_imm	C6060_7249
271	pAca1.1_fam	MTH04	reference	27_pMTH04_2				fig|511441.peg.460	1381	896	backbone	backbone_def		cya_refolding_chaperone	C6060_7017
272	pAca1.1_fam	MTH04	reference	27_pMTH04_2				fig|511441.peg.461	1491	1805	backbone	backbone_def		hyp_2	C6060_7477
273	pAca1.1_fam	MTH04	reference	27_pMTH04_2				fig|511441.peg.462	2340	2002	backbone	backbone_mob		ihfA	C6060_1525
274	pAca1.1_fam	MTH04	reference	27_pMTH04_2				fig|511441.peg.463	2471	2337	backbone	backbone_rep		DUF742_HTH	C6060_16294
275	pAca1.1_fam	MTH04	reference	27_pMTH04_2				fig|511441.peg.464	2888	2553	backbone	backbone_mob	mob_1	mobC_traD	C6060_7028
276	pAca1.1_fam	MTH04	reference	27_pMTH04_2				fig|511441.peg.465	3076	5862	backbone	backbone_mob	mob_1	mobA_1_2	C6060_8498
277	pAca1.1_fam	MTH04	reference	27_pMTH04_2				fig|511441.repeat.42	4525	8332	cargo
278	pAca1.1_fam	MTH04	reference	27_pMTH04_2				fig|511441.peg.467	6184	6579	backbone	backbone_stab		vapC_1_toxin	C6060_2129
279	pAca1.1_fam	MTH04	reference	27_pMTH04_2				fig|511441.peg.468	6602	6763	cargo			Hypothetical_62	C6060_15734
280	pAca1.1_fam	MTH04	reference	27_pMTH04_2				fig|511441.peg.469	7106	8104	cargo			PBP2_SsuA_like_3_49	C6060_2939
281	pAca1.1_fam	MTH04	reference	27_pMTH04_2				fig|511441.peg.470	9152	8310	cargo			Tnp_DDE_ISL3_98	C6060_2080
282	pAca1.1_fam	MTH04	reference	27_pMTH04_2				fig|511441.repeat.43	8332	8766	cargo
283	pAca1.1_fam	MTH04	reference	27_pMTH04_2				fig|511441.repeat.44	8767	9041	cargo
284	pAca1.1_fam	MTH04	reference	27_pMTH04_2				fig|511441.repeat.45	9041	9316	cargo
285	pAca1.1_fam	MTH04	reference	27_pMTH04_2				fig|511441.peg.471	9534	9298	cargo			Tnp_DDE_ISL3_98
286	pAca1.1_fam	MTH04	reference	27_pMTH04_2				fig|511441.repeat.46	9317	9623	cargo
287	pAca1.1_fam	MTH04	reference	27_pMTH04_2				fig|511441.peg.472	10019	9585	cargo			Tnp_47
288	pAca1.1_fam	MTH04	reference	27_pMTH04_2				fig|511441.repeat.47	9623	9909	cargo
289	pAca1.1_fam	MTH04	reference	27_pMTH04_2				fig|511441.repeat.48	9909	10456	cargo
290	pAca1.1_fam	MTH04	reference	27_pMTH04_2				fig|511441.peg.473	10439	10152	cargo			Tnp_47
291	pAca1.1_fam	MTH04	reference	27_pMTH04_2				fig|511441.peg.474	10922	10455	cargo			Tnp_47
292	pAca1.1_fam	MTH04	reference	27_pMTH04_2				fig|511441.repeat.49	10457	10700	cargo
293	pAca1.1_fam	MTH04	reference	27_pMTH04_2				fig|511441.repeat.50	10701	10948	cargo
294	pAca1.1_fam	MTH04	reference	27_pMTH04_2				fig|511441.peg.475	11158	10919	cargo			Tnp_47
295	pAca1.1_fam	MTH04	reference	27_pMTH04_2				fig|511441.repeat.51	10948	11200	cargo
296	pAca1.1_fam	MTH04	reference	27_pMTH04_2				fig|511441.peg.476	11361	11155	cargo			Tnp_47
297	pAca1.1_fam	MTH04	reference	27_pMTH04_2				fig|511441.repeat.52	11201	11386	cargo
298	pAca1.1_fam	MTH04	reference	27_pMTH04_2				fig|511441.repeat.53	11387	11886	cargo
299	pAca1.1_fam	MTH04	reference	27_pMTH04_2				fig|511441.peg.477	11862	11401	cargo			Tnp_DDE_ISL3_98
300	pAca1.1_fam	MTH04	reference	27_pMTH04_2				fig|511441.peg.478	13489	11999	cargo			Tnp_DDE_ISL3_98	C6060_2080
301	pAca1.1_fam	MTH04	reference	27_pMTH04_2				fig|511441.repeat.54	12119	12395	cargo
302	pAca1.1_fam	MTH04	reference	27_pMTH04_2				fig|511441.repeat.55	12396	12660	cargo
303	pAca1.1_fam	MTH04	reference	27_pMTH04_2				fig|511441.repeat.56	12661	13563	cargo
304	pAca1.1_fam	MTH04	reference	27_pMTH04_2				fig|511441.peg.479	13848	13537	cargo			tnp
305	pAca1.1_fam	MTH04	reference	27_pMTH04_2				fig|511441.repeat.57	13627	13910	cargo
306	pAca1.1_fam	MTH04	reference	27_pMTH04_2				fig|511441.peg.480	14059	13874	cargo			tnp
307	pAca1.1_fam	MTH04	reference	27_pMTH04_2				fig|511441.repeat.58	13911	14116	cargo
308	pAca1.1_fam	MTH04	reference	27_pMTH04_2				fig|511441.peg.481	14847	14056	cargo			tnp
309	pAca1.1_fam	MTH04	reference	27_pMTH04_2				fig|511441.repeat.59	14116	14297	cargo
310	pAca1.1_fam	MTH04	reference	27_pMTH04_2				fig|511441.repeat.60	14297	14617	cargo
311	pAca1.1_fam	MTH04	reference	27_pMTH04_2				fig|511441.repeat.61	14617	14841	cargo
312	pAca1.1_fam	MTH04	reference	27_pMTH04_2				fig|511441.repeat.62	14842	15066	cargo
313	pAca1.1_fam	MTH04	reference	27_pMTH04_2				fig|511441.peg.482	15297	15049	cargo			Tnp_DDE_ISL3_34
314	pAca1.1_fam	MTH04	reference	27_pMTH04_2				fig|511441.repeat.63	15067	15649	cargo
315	pAca1.1_fam	MTH04	reference	27_pMTH04_2				fig|511441.peg.483	15575	15315	cargo			Tnp_DDE_ISL3_34
316	pAca1.1_fam	MTH04	reference	27_pMTH04_2				fig|511441.peg.484	16048	15593	cargo			Tnp_DDE_ISL3_34
317	pAca1.1_fam	MTH04	reference	27_pMTH04_2				fig|511441.repeat.64	15650	16155	cargo
318	pAca1.1_fam	MTH04	reference	27_pMTH04_2				fig|511441.peg.485	16251	16066	cargo			Tnp_DDE_ISL3_34
319	pAca1.1_fam	MTH04	reference	27_pMTH04_2				fig|511441.repeat.65	16156	16431	cargo
320	pAca1.1_fam	MTH04	reference	27_pMTH04_2				fig|511441.peg.486	16288	16530	cargo			hyp
321	pAca1.1_fam	MTH04	reference	27_pMTH04_2				fig|511441.repeat.66	16432	16724	cargo
322	pAca1.1_fam	MTH04	reference	27_pMTH04_2				fig|511441.peg.487	17008	16553	cargo			Tnp_DDE_ISL3_98	C6060_2080
323	pAca1.1_fam	MTH04	reference	27_pMTH04_2				fig|511441.repeat.67	16725	17217	cargo
324	pAca1.1_fam	MTH04	reference	27_pMTH04_2				fig|511441.peg.488	17204	16962	cargo			Tnp_DDE_ISL3_98	C6060_2080
325	pAca1.1_fam	MTH04	reference	27_pMTH04_2				fig|511441.peg.489	17500	17201	cargo			Tnp_DDE_ISL3_98	C6060_2080
326	pAca1.1_fam	MTH04	reference	27_pMTH04_2				fig|511441.repeat.68	17217	18035	cargo
327	pAca1.1_fam	MTH04	reference	27_pMTH04_2				fig|511441.peg.490	17773	17504	cargo			Tnp_DDE_ISL3_98	C6060_2080
328	pAca1.1_fam	MTH04	reference	27_pMTH04_2				fig|511441.peg.491	18018	17788	cargo			Tnp_DDE_ISL3_98	C6060_2080
329	pAca1.1_fam	MTH04	reference	27_pMTH04_2				fig|511441.peg.492	18198	18022	cargo			hyp
330	pAca1.1_fam	MTH04	reference	27_pMTH04_2				fig|511441.repeat.69	18035	18232	cargo
331	pAca1.1_fam	MTH04	reference	27_pMTH04_2				fig|511441.peg.493	18428	18201	cargo			Tnp_DDE_ISL3_98	C6060_2080
332	pAca1.1_fam	MTH04	reference	27_pMTH04_2				fig|511441.repeat.70	18233	22886	cargo
333	pAca1.1_fam	MTH04	reference	27_pMTH04_2				fig|511441.peg.494	18970	18476	cargo			APS_23	C6060_2819
334	pAca1.1_fam	MTH04	reference	27_pMTH04_2				fig|511441.peg.495	19725	18973	cargo			mngR_36_alkanesulfonate metabolism utilization regulator	C6060_17715
335	pAca1.1_fam	MTH04	reference	27_pMTH04_2				fig|511441.peg.496	20111	19914	cargo			Hypothetical_35
336	pAca1.1_fam	MTH04	reference	27_pMTH04_2				fig|511441.peg.497	20233	20799	backbone	backbone_rec		WGR (pinE_1)_a	C6060_3129
337	pAca1.1_fam	MTH04	reference	27_pMTH04_2				fig|511441.peg.498	20803	21465	cargo			Hypothetical_67
338	pAca1.1_fam	MTH04	reference	27_pMTH04_2				fig|511441.peg.499	21759	21496	backbone	backbone_stab		abrB_antitoxin	C6060_8714
339	pAca1.1_fam	MTH04	reference	27_pMTH04_2				fig|511441.peg.500	22212	21919	backbone	backbone_par		parG	C6060_5884
340	pAca1.1_fam	MTH04	reference	27_pMTH04_2				fig|511441.peg.501	22841	22209	backbone	backbone_par		parF	C6060_5750
341	pAca1.1_fam	MTH04	reference	27_pMTH04_2				fig|511441.repeat.71	22956	30114	cargo
342	pAca1.1_fam	MTH04	reference	27_pMTH04_2				fig|511441.peg.502	23347	23228	cargo			Hypothetical_71
343	pAca1.1_fam	MTH04	reference	27_pMTH04_2				fig|511441.peg.503	23421	24734	backbone	backbone_rep	rep_3	repA_A_1	C6060_4831
344	pAca1.1_fam	MTH04	reference	27_pMTH04_2				fig|511441.peg.504	25298	25576	cargo			Hypothetical_59
345	pAca1.1_fam	MTH04	reference	27_pMTH04_2				fig|511441.peg.505	25723	26253	backbone	backbone_rep		kfrA_N_2	C6060_7235
346	pAca1.1_fam	MTH04	reference	27_pMTH04_2				fig|511441.peg.506	29257	26342	cargo			Tnp_68	C6060_4663
347	pAca1.1_fam	MTH04	reference	27_pMTH04_2				fig|511441.peg.507	29931	29233	backbone	backbone_def		DsbG_60	C6060_6685
348	pAca1.1_fam	MTH04	reference	27_pMTH04_2				fig|511441.repeat.72	30115	30627	cargo
349	pAca1.1_fam	MTH04	reference	27_pMTH04_2				fig|511441.peg.509	30554	30129	cargo			Tnp_DDE_ISL3_98	C6060_2080
350	pAca1.1_fam	MTH04	reference	27_pMTH04_2				fig|511441.peg.510	30809	30558	cargo			Tnp_DDE_ISL3_98	C6060_2080
351	pAca1.1_fam	MTH04	reference	27_pMTH04_2				fig|511441.repeat.73	30628	31103	cargo
352	pAca1.1_fam	MTH04	reference	27_pMTH04_2				fig|511441.peg.511	31359	31048	cargo			Tnp_DDE_ISL3_98	C6060_2080
353	pAca1.1_fam	MTH04	reference	27_pMTH04_2				fig|511441.repeat.74	31103	31679	cargo
354	pAca1.1_fam	MTH04	reference	27_pMTH04_2				fig|511441.peg.512	31606	31415	cargo			Tnp_DDE_ISL3_98	C6060_2080
355	pAca1.1_fam	MTH04	reference	27_pMTH04_2				fig|511441.peg.513	31861	31610	cargo			Tnp_DDE_ISL3_98	C6060_2080
356	pAca1.1_fam	MTH04	reference	27_pMTH04_2				fig|511441.repeat.75	31680	31934	cargo
357	pAca1.1_fam	MTH04	reference	27_pMTH04_2				fig|511441.peg.514	32117	31917	cargo			Tnp_DDE_ISL3_98	C6060_2080
358	pAca1.1_fam	MTH04	reference	27_pMTH04_2				fig|511441.repeat.76	31935	32437	cargo
359	pAca1.1_fam	MTH04	reference	27_pMTH04_2				fig|511441.peg.515	32364	32173	cargo			Tnp_DDE_ISL3_98	C6060_2080
360	pAca1.1_fam	MTH04	reference	27_pMTH04_2				fig|511441.peg.516	32619	32368	cargo			Tnp_DDE_ISL3_98	C6060_2080
361	pAca1.1_fam	MTH04	reference	27_pMTH04_2				fig|511441.repeat.77	32438	32842	cargo
362	pAca1.1_fam	MTH04	reference	27_pMTH04_2				fig|511441.peg.517	32841	32623	cargo			hyp
363
364	pAca1.1_fam	MTH-04	candidate	genome	MTH-04_454Seq_GCA_008694225.1	CP043926.1	QER45466.1	fig|33059.87.peg.2369	2276205	2277071	cargo			tnsB	C6060_24365
365	pAca1.1_fam	MTH-04	candidate	genome	MTH-04_454Seq_GCA_008694225.1	CP043926.1	QER45467.1	fig|33059.87.peg.2371	2278404	2278541	cargo			hyp	C6060_10910
366	pAca1.1_fam	MTH-04	candidate	genome	MTH-04_454Seq_GCA_008694225.1	CP043926.1	QER45468.1	fig|33059.87.peg.2372	2278547	2279245	backbone	backbone_def		DsbG_60	C6060_6685
367	pAca1.1_fam	MTH-04	candidate	genome	MTH-04_454Seq_GCA_008694225.1	CP043926.1	QER45469.1	fig|33059.87.peg.2373	2279221	2282136	cargo			Tnp_68	C6060_4663
368	pAca1.1_fam	MTH-04	candidate	genome	MTH-04_454Seq_GCA_008694225.1	CP043926.1	QER45470.1	fig|33059.87.peg.2374	2282225	2282755	backbone	backbone_rep		kfrA_N_2	C6060_7235
369	pAca1.1_fam	MTH-04	candidate	genome	MTH-04_454Seq_GCA_008694225.1	CP043926.1	QER45471.1	fig|33059.87.peg.2375	2282902	2283075	cargo			hyp	C6060_20140
370	pAca1.1_fam	MTH-04	candidate	genome	MTH-04_454Seq_GCA_008694225.1	CP043926.1	QER45472.1	fig|33059.87.peg.2376	2283744	2285057	backbone	backbone_rep	rep_3	repA_A_1	C6060_4831
371	pAca1.1_fam	MTH-04	candidate	genome	MTH-04_454Seq_GCA_008694225.1	CP043926.1	QER45473.1	fig|33059.87.peg.2379	2286647	2286982	backbone	backbone_stab		abrB_antitoxin	C6060_8714
372	pAca1.1_fam	MTH-04	candidate	genome	MTH-04_454Seq_GCA_008694225.1	CP043926.1	QER45474.1	fig|33059.87.peg.2380	2286984	2287373	backbone	backbone_stab		vapC_2_toxin	C6060_3408
373	pAca1.1_fam	MTH-04	candidate	genome	MTH-04_454Seq_GCA_008694225.1	CP043926.1	QER45475.1	fig|33059.87.peg.2381	2287363	2287641	backbone	backbone_rec		WGR_MMR	C6060_3392
374	pAca1.1_fam	MTH-04	candidate	genome	MTH-04_454Seq_GCA_008694225.1	CP043926.1	QER45476.1	fig|33059.87.peg.2382	2287679	2288245	backbone	backbone_rec		WGR (pinE_1)_a	C6060_3129
375	pAca1.1_fam	MTH-04	candidate	genome	MTH-04_454Seq_GCA_008694225.1	CP043926.1	QER45477.1	fig|33059.87.peg.2383	2288394	2288564	cargo			cas3	C6060_17714
376	pAca1.1_fam	MTH-04	candidate	genome	MTH-04_454Seq_GCA_008694225.1	CP043926.1	QER45478.1	fig|33059.87.peg.2384	2288753	2289505	cargo			mngR_36_alkanesulfonate metabolism utilization regulator	C6060_17715
377	pAca1.1_fam	MTH-04	candidate	genome	MTH-04_454Seq_GCA_008694225.1	CP043926.1	QER45479.1	fig|33059.87.peg.2385	2289814	2289999	cargo			hyp	C6060_24366
378	pAca1.1_fam	MTH-04	candidate	genome	MTH-04_454Seq_GCA_008694225.1	CP043926.1	QER45480.1	fig|33059.87.peg.2386	2290011	2290286	cargo			HU	C6060_10075
379	pAca1.1_fam	MTH-04	candidate	genome	MTH-04_454Seq_GCA_008694225.1	CP043926.1	QER45481.1	fig|33059.87.peg.2387	2290475	2290759	cargo			hyp	C6060_14131
380
381	pAca1.1_fam	MTH-04	candidate	genome	MTH-04_454Seq_GCA_008694225.1	CP043926.1	QER45808.1	fig|33059.87.peg.2718	2608931	2609092	cargo			Hypothetical_62	C6060_15734
382	pAca1.1_fam	MTH-04	candidate	genome	MTH-04_454Seq_GCA_008694225.1	CP043926.1	QER45809.1	fig|33059.87.peg.2719	2609115	2609510	backbone	backbone_stab		vapC_1_toxin	C6060_2129
383	pAca1.1_fam	MTH-04	candidate	genome	MTH-04_454Seq_GCA_008694225.1	CP043926.1	QER45810.1	fig|33059.87.peg.2720	2609507	2609758	backbone	backbone_stab		abrB_antitoxin	C6060_2088
384	pAca1.1_fam	MTH-04	candidate	genome	MTH-04_454Seq_GCA_008694225.1	CP043926.1	QER45811.1	fig|33059.87.peg.2721	2609832	2612618	backbone	backbone_mob	mob_1	mobA_1_2	C6060_8498
385
386	pAca1.1_fam	MTH-04	candidate	genome	MTH-04_454Seq_GCA_008694225.1	CP043926.1	QER45813.1	fig|33059.87.peg.2722	2612806	2613141	backbone	backbone_mob	mob_1	mobC_traD	C6060_7028
387	pAca1.1_fam	MTH-04	candidate	genome	MTH-04_454Seq_GCA_008694225.1	CP043926.1	QER45814.1	fig|33059.87.peg.2723	2613354	2613692	backbone	backbone_mob		ihfA	C6060_1525
388	pAca1.1_fam	MTH-04	candidate	genome	MTH-04_454Seq_GCA_008694225.1	CP043926.1	QER45815.1	fig|33059.87.peg.2724	2613889	2614203	backbone	backbone_def		hyp_2	C6060_7477
389	pAca1.1_fam	MTH-04	candidate	genome	MTH-04_454Seq_GCA_008694225.1	CP043926.1	QER45816.1	fig|33059.87.peg.2725	2614313	2614798	backbone	backbone_def		cya_refolding_chaperone	C6060_7017
390
391	pAca1.1_fam	MTH-04	candidate	genome	MTH-04_454Seq_GCA_008694225.1	CP043926.1	QER45818.1	fig|33059.87.peg.2726	2615124	2615357	backbone	backbone_def		ccsB_imm	C6060_7249
392	pAca1.1_fam	MTH-04	candidate	genome	MTH-04_454Seq_GCA_008694225.1	CP043926.1	QER45819.1	fig|33059.87.peg.2727	2615354	2615554	backbone	backbone_def		hyp_1	C6060_8490
393	pAca1.1_fam	MTH-04	candidate	genome	MTH-04_454Seq_GCA_008694225.1	CP043926.1	QER45820.1	fig|33059.87.peg.2728	2615643	2616206	backbone	backbone_res		Int_PinE_76_tnpR	C6060_6564
394	pAca1.1_fam	MTH-04	candidate	genome	MTH-04_454Seq_GCA_008694225.1	CP043926.1	QER45821.1	fig|33059.87.peg.2729	2616393	2616770	cargo			arsR	C6060_15784
395	pAca1.1_fam	MTH-04	candidate	genome	MTH-04_454Seq_GCA_008694225.1	CP043926.1	QER45822.1	fig|33059.87.peg.2730	2616860	2617246	cargo			ars_reductase	C6060_7169
396	pAca1.1_fam	MTH-04	candidate	genome	MTH-04_454Seq_GCA_008694225.1	CP043926.1	QER45823.1	fig|33059.87.peg.2731	2617342	2618097	cargo			tnp_IS21_istB	C6060_9486
397
398	pAca1.1_fam	MTH-04	candidate	genome	MTH-04_454Seq_GCA_008694225.1	CP043926.1		fig|33059.87.peg.2633	2513858	2514334	cargo			hyp	C6060_5569
399	pAca1.1_fam	MTH-04	candidate	genome	MTH-04_454Seq_GCA_008694225.1	CP043926.1		fig|33059.87.peg.2660	2545415	2547178	cargo			GGDEF	C6060_5634
400	pAca1.1_fam	MTH-04	candidate	genome	MTH-04_454Seq_GCA_008694225.1	CP043926.1		fig|33059.87.peg.45	47660	48010	cargo			hyp	C6060_5641
401	pAca1.1_fam	MTH-04	candidate	genome	MTH-04_454Seq_GCA_008694225.1	CP043926.1		fig|33059.87.peg.2377	2285637	2286269	backbone	backbone_par		parF	C6060_5750
402	pAca1.1_fam	MTH-04	candidate	genome	MTH-04_454Seq_GCA_008694225.1	CP043926.1		fig|33059.87.peg.2973	2859867	2860619	cargo			hyp	C6060_5769
403	pAca1.1_fam	MTH-04	candidate	genome	MTH-04_454Seq_GCA_008694225.1	CP043926.1		fig|33059.87.peg.1904	1822850	1823377	cargo			hyp	C6060_5779
404	pAca1.1_fam	MTH-04	candidate	genome	MTH-04_454Seq_GCA_008694225.1	CP043926.1		fig|33059.87.peg.43	46882	47319	cargo			hyp	C6060_5800
405	pAca1.1_fam	MTH-04	candidate	genome	MTH-04_454Seq_GCA_008694225.1	CP043926.1		fig|33059.87.peg.2378	2286266	2286559	backbone	backbone_par		parG	C6060_5884
406	pAca1.1_fam	MTH-04	candidate	genome	MTH-04_454Seq_GCA_008694225.1	CP043926.1		fig|33059.87.peg.2447	2335129	2335692	cargo			Tnp_IS1595	C6060_6543
407	pAca1.1_fam	MTH-04	candidate	genome	MTH-04_454Seq_GCA_008694225.1	CP043926.1		fig|33059.87.peg.2224	2137925	2138764	cargo			hyp	C6060_6642
408
409	pAca1.1_fam	MNG	candidate	genome	MNG_GCA_018854235.1	JABBDQ010000011.1	MBU2819819.1	fig|33059.96.peg.62	85	615	backbone	backbone_rep		kfrA_N_2	C6060_7235
410	pAca1.1_fam	MNG	candidate	genome	MNG_GCA_018854235.1	JABBDQ010000011.1		fig|33059.96.peg.63	762	956	cargo			hyp	C6060_20140
411	pAca1.1_fam	MNG	candidate	genome		JABBDQ010000011.1		fig|33059.96.peg.64	970	1209	cargo			hyp
412	pAca1.1_fam	MNG	candidate	genome	MNG_GCA_018854235.1	JABBDQ010000011.1	MBU2819820.1	fig|33059.96.peg.65	1604	2917	backbone	backbone_rep	rep_3	repA_A_1	C6060_4831
413	pAca1.1_fam	MNG	candidate	genome	MNG_GCA_018854235.1	JABBDQ010000011.1	MBU2819821.1	fig|33059.96.peg.66	3497	4129	backbone	backbone_par		parF	C6060_5750
414	pAca1.1_fam	MNG	candidate	genome	MNG_GCA_018854235.1	JABBDQ010000011.1	MBU2819822.1	fig|33059.96.peg.67	4126	4419	backbone	backbone_par		parG	C6060_5884
415	pAca1.1_fam	MNG	candidate	genome	MNG_GCA_018854235.1	JABBDQ010000011.1	MBU2819823.1	fig|33059.96.peg.68	4507	4842	backbone	backbone_stab		abrB_antitoxin	C6060_8714
416	pAca1.1_fam	MNG	candidate	genome	MNG_GCA_018854235.1	JABBDQ010000011.1	MBU2819824.1	fig|33059.96.peg.69	4844	5233	backbone	backbone_stab		vapC_2_toxin	C6060_3408
417	pAca1.1_fam	MNG	candidate	genome	MNG_GCA_018854235.1	JABBDQ010000011.1	MBU2819825.1	fig|33059.96.peg.70	5223	5501	backbone	backbone_rec		WGR_MMR	C6060_3392
418	pAca1.1_fam	MNG	candidate	genome	MNG_GCA_018854235.1	JABBDQ010000011.1	MBU2819826.1	fig|33059.96.peg.71	5539	6105	backbone	backbone_rec		WGR (pinE_1)_a	C6060_3129
419	pAca1.1_fam	MNG	candidate	genome	MNG_GCA_018854235.1	JABBDQ010000011.1		fig|33059.96.peg.72	6254	6424	cargo			cas3	C6060_17714
420	pAca1.1_fam	MNG	candidate	genome	MNG_GCA_018854235.1	JABBDQ010000011.1	MBU2819827.1	fig|33059.96.peg.73	6613	7365	cargo			mngR_36_alkanesulfonate metabolism utilization regulator	C6060_17715
421	pAca1.1_fam	MNG	candidate	genome	MNG_GCA_018854235.1	JABBDQ010000011.1	MBU2819828.1	fig|33059.96.peg.74	7368	9104	cargo			APS_23	C6060_2819
422
423	pAca1.1_fam	MNG	candidate	genome		JABBDQ010000011.1	MBU2819830.1	fig|33059.96.peg.75	9383	10324	cargo			hyp
424
425	pAca1.1_fam	MNG	candidate	genome		JABBDQ010000011.1		fig|33059.96.peg.76	10779	11066	cargo			hyp
426
427	pAca1.1_fam	MNG	candidate	genome	MNG_GCA_018854235.1	JABBDQ010000190.1	MBU2820898.1	fig|33059.96.peg.693	1	876	cargo			PBP2_SsuA_like_3_49	C6060_2939
428	pAca1.1_fam	MNG	candidate	genome	MNG_GCA_018854235.1	JABBDQ010000190.1		fig|33059.96.peg.694	1219	1380	cargo			Hypothetical_62	C6060_15734
429	pAca1.1_fam	MNG	candidate	genome	MNG_GCA_018854235.1	JABBDQ010000190.1	MBU2820899.1	fig|33059.96.peg.695	1403	1798	backbone	backbone_stab		vapC_1_toxin	C6060_2129
430	pAca1.1_fam	MNG	candidate	genome	MNG_GCA_018854235.1	JABBDQ010000190.1	MBU2820900.1	fig|33059.96.peg.696	1795	2046	backbone	backbone_stab		abrB_antitoxin	C6060_2088
431	pAca1.1_fam	MNG	candidate	genome	MNG_GCA_018854235.1	JABBDQ010000190.1	MBU2820901.1	fig|33059.96.peg.697	2120	4906	backbone	backbone_mob	mob_1	mobA_1_2	C6060_8498
432	pAca1.1_fam	MNG	candidate	genome	MNG_GCA_018854235.1	JABBDQ010000190.1	MBU2820902.1	fig|33059.96.peg.698	5094	5429	backbone	backbone_mob	mob_1	mobC_traD	C6060_7028
433	pAca1.1_fam	MNG	candidate	genome	MNG_GCA_018854235.1	JABBDQ010000190.1	MBU2820903.1	fig|33059.96.peg.699	5642	5980	backbone	backbone_mob		ihfA	C6060_1525
434	pAca1.1_fam	MNG	candidate	genome	MNG_GCA_018854235.1	JABBDQ010000190.1	MBU2820904.1	fig|33059.96.peg.700	6177	6491	backbone	backbone_def		hyp_2	C6060_7477
435	pAca1.1_fam	MNG	candidate	genome	MNG_GCA_018854235.1	JABBDQ010000190.1	MBU2820905.1	fig|33059.96.peg.701	6601	7086	backbone	backbone_def		cya_refolding_chaperone	C6060_7017
436	pAca1.1_fam	MNG	candidate	genome	MNG_GCA_018854235.1	JABBDQ010000190.1	MBU2820906.1	fig|33059.96.peg.702	7412	7645	backbone	backbone_def		ccsB_imm	C6060_7249
437	pAca1.1_fam	MNG	candidate	genome	MNG_GCA_018854235.1	JABBDQ010000190.1		fig|33059.96.peg.703	7642	7842	backbone	backbone_def		hyp_1	C6060_8490
438
439	pAca1.1_fam	ZJ	candidate	genome	ZJ_GCA_001756745.1	LZYG01000057.1		fig|33059.85.peg.623	3	158	cargo			cyoD	C6060_1235
440	pAca1.1_fam	ZJ	candidate	genome	ZJ_GCA_001756745.1	LZYG01000057.1	OFC41356.1	fig|33059.85.peg.624	180	551	cargo			cyoC	C6060_2478
441	pAca1.1_fam	ZJ	candidate	genome	ZJ_GCA_001756745.1	LZYG01000057.1	OFC41357.1	fig|33059.85.peg.625	548	1186	cargo			cyoB	C6060_2409
442	pAca1.1_fam	ZJ	candidate	genome	ZJ_GCA_001756745.1	LZYG01000057.1	OFC41358.1	fig|33059.85.peg.626	1258	3405	cargo			cyoA	C6060_2409
443	pAca1.1_fam	ZJ	candidate	genome	ZJ_GCA_001756745.1	LZYG01000057.1	OFC41375.1	fig|33059.85.peg.627	3407	4378	cargo			ETHE1_Cytochrome O ubiquinol oxidase subunit II (EC 1.10.3.-)	C6060_2216
444	pAca1.1_fam	ZJ	candidate	genome	ZJ_GCA_001756745.1	LZYG01000057.1	OFC41359.1	fig|33059.85.peg.628	4433	5113	cargo			DUF2892	C6060_2405
445	pAca1.1_fam	ZJ	candidate	genome	ZJ_GCA_001756745.1	LZYG01000057.1	OFC41360.1	fig|33059.85.peg.629	5617	5811	backbone	backbone_rec		DUF2892_pinE_1	C6060_1667
446	pAca1.1_fam	ZJ	candidate	genome	ZJ_GCA_001756745.1	LZYG01000057.1	OFC41361.1	fig|33059.85.peg.630	6095	6661	backbone	backbone_rec		WGR (pinE_1)_a	C6060_3129
447	pAca1.1_fam	ZJ	candidate	genome	ZJ_GCA_001756745.1	LZYG01000057.1	OFC41362.1	fig|33059.85.peg.631	6699	6977	backbone	backbone_rec		WGR_MMR	C6060_3392
448	pAca1.1_fam	ZJ	candidate	genome	ZJ_GCA_001756745.1	LZYG01000057.1	OFC41377.1	fig|33059.85.peg.632	6967	7356	backbone	backbone_stab		vapC_2_toxin	C6060_3408
449	pAca1.1_fam	ZJ	candidate	genome	ZJ_GCA_001756745.1	LZYG01000057.1	OFC41376.1	fig|33059.85.peg.633	7358	7693	backbone	backbone_stab		abrB_antitoxin	C6060_8714
450	pAca1.1_fam	ZJ	candidate	genome	ZJ_GCA_001756745.1	LZYG01000057.1	OFC41363.1	fig|33059.85.peg.634	7781	8074	backbone	backbone_par		parG	C6060_5884
451	pAca1.1_fam	ZJ	candidate	genome	ZJ_GCA_001756745.1	LZYG01000057.1	OFC41364.1	fig|33059.85.peg.635	8071	8703	backbone	backbone_par		parF	C6060_5750
452	pAca1.1_fam	ZJ	candidate	genome	ZJ_GCA_001756745.1	LZYG01000057.1	OFC41365.1	fig|33059.85.peg.636	9283	10626	backbone	backbone_rep	rep_3	repA_A_1b	C6060_4831
453	pAca1.1_fam	ZJ	candidate	genome	ZJ_GCA_001756745.1	LZYG01000057.1		fig|33059.85.peg.637	11019	11144	backbone	backbone_rep		Hypothetical_81	C6060_15779
454	pAca1.1_fam	ZJ	candidate	genome		LZYG01000057.1		fig|33059.85.peg.638	11157	11399	cargo			Hypothetical_59_traB???
455	pAca1.1_fam	ZJ	candidate	genome	ZJ_GCA_001756745.1	LZYG01000057.1	OFC41366.1	fig|33059.85.peg.639	11580	12110	backbone	backbone_rep		kfrA_N_2	C6060_7235
456	pAca1.1_fam	ZJ	candidate	genome	ZJ_GCA_001756745.1	LZYG01000057.1	OFC41367.1	fig|33059.85.peg.640	12216	12416	backbone	backbone_def		hyp_1	C6060_8490
457	pAca1.1_fam	ZJ	candidate	genome	ZJ_GCA_001756745.1	LZYG01000057.1	OFC41368.1	fig|33059.85.peg.641	12413	12646	backbone	backbone_def		ccsB_imm	C6060_7249
458	pAca1.1_fam	ZJ	candidate	genome	ZJ_GCA_001756745.1	LZYG01000057.1	OFC41369.1	fig|33059.85.peg.642	12972	13457	backbone	backbone_def		cya_refolding_chaperone	C6060_7017
459	pAca1.1_fam	ZJ	candidate	genome	ZJ_GCA_001756745.1	LZYG01000057.1	OFC41370.1	fig|33059.85.peg.643	13567	13881	backbone	backbone_def		hyp_2	C6060_7477
460	pAca1.1_fam	ZJ	candidate	genome	ZJ_GCA_001756745.1	LZYG01000057.1	OFC41371.1	fig|33059.85.peg.644	14077	14415	backbone	backbone_mob		ihfA	C6060_1525
461	pAca1.1_fam	ZJ	candidate	genome	ZJ_GCA_001756745.1	LZYG01000057.1	OFC41372.1	fig|33059.85.peg.645	14628	14963	backbone	backbone_mob	mob_1	mobC_traD	C6060_7028
462	pAca1.1_fam	ZJ	candidate	genome	ZJ_GCA_001756745.1	LZYG01000057.1	OFC41373.1	fig|33059.85.peg.646	15153	17942	backbone	backbone_mob	mob_1	mobA_1_3	C6060_8498
463	pAca1.1_fam	ZJ	candidate	genome	ZJ_GCA_001756745.1	LZYG01000057.1	OFC41378.1	fig|33059.85.peg.647	18015	18266	backbone	backbone_stab		abrB_antitoxin	C6060_2088
464	pAca1.1_fam	ZJ	candidate	genome	ZJ_GCA_001756745.1	LZYG01000057.1	OFC41374.1	fig|33059.85.peg.648	18263	18658	backbone	backbone_stab		vapC_1_toxin	C6060_2129
465	pAca1.1_fam	ZJ	candidate	genome	ZJ_GCA_001756745.1	LZYG01000057.1		fig|33059.85.peg.649	18681	18812	cargo			Hypothetical_62	C6060_15734
466
467	pAca1.1_fam	ZBY	candidate	genome	ZBY_GCA_001756725.1	LZYF01000062.1	OFC39449.1	fig|33059.84.peg.744	440	634	backbone	backbone_rec		DUF2892_pinE_1	C6060_1667
468	pAca1.1_fam	ZBY	candidate	genome	ZBY_GCA_001756725.1	LZYF01000062.1	OFC39450.1	fig|33059.84.peg.745	918	1484	backbone	backbone_rec		WGR (pinE_1)_a	C6060_3129
469	pAca1.1_fam	ZBY	candidate	genome	ZBY_GCA_001756725.1	LZYF01000062.1	OFC39451.1	fig|33059.84.peg.746	1522	1800	backbone	backbone_rec		WGR_MMR	C6060_3392
470	pAca1.1_fam	ZBY	candidate	genome	ZBY_GCA_001756725.1	LZYF01000062.1	OFC39452.1	fig|33059.84.peg.747	1790	2146	backbone	backbone_stab		vapC_2_toxin	C6060_3408
471
472	pAca1.1_fam	ZBY	candidate	genome	ZBY_GCA_001756725.1	LZYF01000268.1		fig|33059.84.peg.2222	3	1835	backbone	backbone_mob	mob_1	mobA_1_3	C6060_8498
473	pAca1.1_fam	ZBY	candidate	genome	ZBY_GCA_001756725.1	LZYF01000268.1	OFC35498.1	fig|33059.84.peg.2223	2025	2360	backbone	backbone_mob	mob_1	mobC_traD	C6060_7028
474	pAca1.1_fam	ZBY	candidate	genome	ZBY_GCA_001756725.1	LZYF01000268.1	OFC35499.1	fig|33059.84.peg.2224	2573	2911	backbone	backbone_mob		ihfA	C6060_1525
475	pAca1.1_fam	ZBY	candidate	genome	ZBY_GCA_001756725.1	LZYF01000268.1	OFC35500.1	fig|33059.84.peg.2225	3107	3421	backbone	backbone_def		hyp_2	C6060_7477
476	pAca1.1_fam	ZBY	candidate	genome	ZBY_GCA_001756725.1	LZYF01000268.1	OFC35501.1	fig|33059.84.peg.2226	3531	4016	backbone	backbone_def		cya_refolding_chaperone	C6060_7017
477	pAca1.1_fam	ZBY	candidate	genome	ZBY_GCA_001756725.1	LZYF01000268.1	OFC35502.1	fig|33059.84.peg.2227	4342	4575	backbone	backbone_def		ccsB_imm	C6060_7249
478	pAca1.1_fam	ZBY	candidate	genome	ZBY_GCA_001756725.1	LZYF01000268.1	OFC35503.1	fig|33059.84.peg.2228	4572	4772	backbone	backbone_def		hyp_1	C6060_8490
479	pAca1.1_fam	ZBY	candidate	genome	ZBY_GCA_001756725.1	LZYF01000268.1	OFC35504.1	fig|33059.84.peg.2229	4878	5408	backbone	backbone_rep		kfrA_N_2	C6060_7235
480	pAca1.1_fam	ZBY	candidate	genome	ZBY_GCA_001756725.1	LZYF01000268.1		fig|33059.84.peg.2230	5844	5969	backbone	backbone_rep		Hypothetical_81	C6060_15779
481	pAca1.1_fam	ZBY	candidate	genome	ZBY_GCA_001756725.1	LZYF01000268.1	OFC35505.1	fig|33059.84.peg.2231	6362	7705	backbone	backbone_rep	rep_3	repA_A_1b	C6060_4831
482	pAca1.1_fam	ZBY	candidate	genome	ZBY_GCA_001756725.1	LZYF01000268.1	OFC35506.1	fig|33059.84.peg.2232	8285	8917	backbone	backbone_par		parF	C6060_5750
483	pAca1.1_fam	ZBY	candidate	genome	ZBY_GCA_001756725.1	LZYF01000268.1	OFC35507.1	fig|33059.84.peg.2233	8914	9207	backbone	backbone_par		parG	C6060_5884
484	pAca1.1_fam	ZBY	candidate	genome	ZBY_GCA_001756725.1	LZYF01000268.1	OFC35508.1	fig|33059.84.peg.2234	9295	9600	backbone	backbone_stab		abrB_antitoxin	C6060_8714
485
486	pAca1.1_fam	ZBY	candidate	genome	ZBY_GCA_001756725.1	LZYF01000057.1		fig|33059.84.peg.725	2	934	backbone	backbone_mob	mob_1	mobA_1_2	C6060_8498
487	pAca1.1_fam	ZBY	candidate	genome	ZBY_GCA_001756725.1	LZYF01000057.1	OFC39484.1	fig|33059.84.peg.726	1007	1258	backbone	backbone_stab		abrB_antitoxin	C6060_2088
488	pAca1.1_fam	ZBY	candidate	genome	ZBY_GCA_001756725.1	LZYF01000057.1	OFC39483.1	fig|33059.84.peg.727	1255	1650	backbone	backbone_stab		vapC_1_toxin	C6060_2129
489	pAca1.1_fam	ZBY	candidate	genome	ZBY_GCA_001756725.1	LZYF01000057.1		fig|33059.84.peg.728	1673	1804	cargo			Hypothetical_62	C6060_15734
490	pAca1.1_fam	ZBY	candidate	genome	ZBY_GCA_001756725.1	LZYF01000057.1		fig|33059.84.peg.729	1806	3527	cargo			hflD_GGDEF	C6060_5667
491
492	pAca1.1_fam	DX	candidate	genome		LZYE01000373.1		fig|33059.83.peg.3296	2	604	backbone	backbone_rep	rep_3	repA_A_1b	C6060_4831
493	pAca1.1_fam	DX	candidate	genome	DX_GCA_001756675.1	LZYE01000373.1	OFC28694.1	fig|33059.83.peg.3297	1184	1816	backbone	backbone_par		parF	C6060_5750
494	pAca1.1_fam	DX	candidate	genome	DX_GCA_001756675.1	LZYE01000373.1	OFC28695.1	fig|33059.83.peg.3298	1813	2106	backbone	backbone_par		parG	C6060_5884
495	pAca1.1_fam	DX	candidate	genome	DX_GCA_001756675.1	LZYE01000373.1	OFC28698.1	fig|33059.83.peg.3299	2194	2529	backbone	backbone_stab		abrB_antitoxin	C6060_8714
496	pAca1.1_fam	DX	candidate	genome	DX_GCA_001756675.1	LZYE01000373.1	OFC28699.1	fig|33059.83.peg.3300	2531	2920	backbone	backbone_stab		vapC_2_toxin	C6060_3408
497	pAca1.1_fam	DX	candidate	genome	DX_GCA_001756675.1	LZYE01000373.1	OFC28696.1	fig|33059.83.peg.3301	2910	3188	backbone	backbone_rec		WGR_MMR	C6060_3392
498	pAca1.1_fam	DX	candidate	genome	DX_GCA_001756675.1	LZYE01000373.1	OFC28697.1	fig|33059.83.peg.3302	3226	3792	backbone	backbone_rec		WGR (pinE_1)_a	C6060_3129
499	pAca1.1_fam	DX	candidate	genome	DX_GCA_001756675.1	LZYE01000373.1		fig|33059.83.peg.3303	3849	4025	cargo			hyp	C6060_20397
500
501	pAca1.1_fam	DX	candidate	genome	DX_GCA_001756675.1	LZYE01000372.1		fig|33059.83.peg.3294	133	258	backbone	backbone_rep		Hypothetical_81	C6060_15779
502	pAca1.1_fam	DX	candidate	genome	DX_GCA_001756675.1	LZYE01000372.1		fig|33059.83.peg.3295	651	1388	backbone	backbone_rep	rep_3	repA_A_1	C6060_4831
503
504	pAca1.1_fam	DX	candidate	genome		LZYE01000370.1		fig|33059.83.peg.3283	3	485	backbone	backbone_mob	mob_1	mobA_1_3	C6060_8498
505	pAca1.1_fam	DX	candidate	genome	DX_GCA_001756675.1	LZYE01000370.1	OFC28703.1	fig|33059.83.peg.3284	675	1010	backbone	backbone_mob	mob_1	mobC_traD	C6060_7028
506	pAca1.1_fam	DX	candidate	genome	DX_GCA_001756675.1	LZYE01000370.1	OFC28704.1	fig|33059.83.peg.3285	1223	1561	backbone	backbone_mob		ihfA	C6060_1525
507	pAca1.1_fam	DX	candidate	genome	DX_GCA_001756675.1	LZYE01000370.1	OFC28705.1	fig|33059.83.peg.3286	1757	2071	backbone	backbone_def		hyp_2	C6060_7477
508	pAca1.1_fam	DX	candidate	genome	DX_GCA_001756675.1	LZYE01000370.1	OFC28706.1	fig|33059.83.peg.3287	2181	2666	backbone	backbone_def		cya_refolding_chaperone	C6060_7017
509	pAca1.1_fam	DX	candidate	genome		LZYE01000370.1		fig|33059.83.peg.3288	2744	2875	cargo			hyp
510	pAca1.1_fam	DX	candidate	genome	DX_GCA_001756675.1	LZYE01000370.1	OFC28707.1	fig|33059.83.peg.3289	2992	3225	backbone	backbone_def		ccsB_imm	C6060_7249
511	pAca1.1_fam	DX	candidate	genome	DX_GCA_001756675.1	LZYE01000370.1	OFC28708.1	fig|33059.83.peg.3290	3222	3422	backbone	backbone_def		hyp_1	C6060_8490
512	pAca1.1_fam	DX	candidate	genome	DX_GCA_001756675.1	LZYE01000370.1	OFC28709.1	fig|33059.83.peg.3291	3528	4058	backbone	backbone_rep		kfrA_N_2	C6060_7235
513
514	pAca1.1_fam	DX	candidate	genome	DX_GCA_001756675.1	LZYE01000369.1		fig|33059.83.peg.3279	42	173	cargo			Hypothetical_62	C6060_15734
515	pAca1.1_fam	DX	candidate	genome	DX_GCA_001756675.1	LZYE01000369.1	OFC28710.1	fig|33059.83.peg.3280	196	591	backbone	backbone_stab		vapC_1_toxin	C6060_2129
516	pAca1.1_fam	DX	candidate	genome	DX_GCA_001756675.1	LZYE01000369.1	OFC28712.1	fig|33059.83.peg.3281	588	839	backbone	backbone_stab		abrB_antitoxin	C6060_2088
517	pAca1.1_fam	DX	candidate	genome	DX_GCA_001756675.1	LZYE01000369.1	OFC28711.1	fig|33059.83.peg.3282	912	2987	backbone	backbone_mob	mob_1	mobA_1_2	C6060_8498
518
519	pAca1.1_fam	CF.Pisc.bin.15	candidate	MAG		JAPNUY010000064.1		fig|33059.97.peg.131	146	298	cargo			hyp
520	pAca1.1_fam	CF.Pisc.bin.15	candidate	MAG	CF.Pisc.bin.15_GCA_026626985.1	JAPNUY010000064.1	MCY0872206.1	fig|33059.97.peg.132	614	1180	backbone	backbone_rec		WGR (pinE_1)_c	C6060_3129
521	pAca1.1_fam	CF.Pisc.bin.15	candidate	MAG	CF.Pisc.bin.15_GCA_026626985.1	JAPNUY010000064.1	MCY0872207.1	fig|33059.97.peg.133	1218	1520	backbone	backbone_rec		WGR_MMR	C6060_3392
522	pAca1.1_fam	CF.Pisc.bin.15	candidate	MAG	CF.Pisc.bin.15_GCA_026626985.1	JAPNUY010000064.1	MCY0872208.1	fig|33059.97.peg.134	1540	1965	backbone	backbone_stab		PIN_toxin	C6060_4176
523	pAca1.1_fam	CF.Pisc.bin.15	candidate	MAG	CF.Pisc.bin.15_GCA_026626985.1	JAPNUY010000064.1	MCY0872209.1	fig|33059.97.peg.135	1962	2156	backbone	backbone_stab		ParG_RHH_CopG_NikR-like	C6060_2945
524
525	pAca1.1_fam	CF.Pisc.bin.15	candidate	MAG	CF.Pisc.bin.15_GCA_026626985.1	JAPNUY010000147.1	MCY0873279.1	fig|33059.97.peg.533	1	687	backbone	backbone_rep	rep_3	repA_A_1	C6060_4831
526	pAca1.1_fam	CF.Pisc.bin.15	candidate	MAG	CF.Pisc.bin.15_GCA_026626985.1	JAPNUY010000147.1		fig|33059.97.peg.534	1225	1368	cargo			hyp	C6060_30053
527	pAca1.1_fam	CF.Pisc.bin.15	candidate	MAG	CF.Pisc.bin.15_GCA_026626985.1	JAPNUY010000147.1		fig|33059.97.peg.535	1593	1709	backbone	backbone_rep		kfrA_N_1a	C6060_7235
528
529	pAca1.1_fam	CF.Pisc.bin.15	candidate	MAG	CF.Pisc.bin.15_GCA_026626985.1	JAPNUY010000049.1	MCY0871885.1	fig|33059.97.peg.2246	30	332	backbone	backbone_rep		kfrA_N_1d	C6060_7235
530	pAca1.1_fam	CF.Pisc.bin.15	candidate	MAG	CF.Pisc.bin.15_GCA_026626985.1	JAPNUY010000049.1	MCY0871886.1	fig|33059.97.peg.2247	594	827	backbone	backbone_def		ccsB_imm	C6060_7249
531	pAca1.1_fam	CF.Pisc.bin.15	candidate	MAG	CF.Pisc.bin.15_GCA_026626985.1	JAPNUY010000049.1	MCY0871887.1	fig|33059.97.peg.2248	1173	1658	backbone	backbone_def		cya_refolding_chaperone	C6060_7017
532	pAca1.1_fam	CF.Pisc.bin.15	candidate	MAG	CF.Pisc.bin.15_GCA_026626985.1	JAPNUY010000049.1		fig|33059.97.peg.2249	1768	2082	backbone	backbone_def		hyp_2	C6060_7477
533	pAca1.1_fam	CF.Pisc.bin.15	candidate	MAG	CF.Pisc.bin.15_GCA_026626985.1	JAPNUY010000049.1	MCY0871888.1	fig|33059.97.peg.2250	2279	2617	backbone	backbone_mob		ihfA	C6060_1525
534	pAca1.1_fam	CF.Pisc.bin.15	candidate	MAG	CF.Pisc.bin.15_GCA_026626985.1	JAPNUY010000049.1	MCY0871889.1	fig|33059.97.peg.2251	2614	2748	backbone	backbone_rep		DUF742_HTH	C6060_16294
535	pAca1.1_fam	CF.Pisc.bin.15	candidate	MAG	CF.Pisc.bin.15_GCA_026626985.1	JAPNUY010000049.1	MCY0871890.1	fig|33059.97.peg.2252	2833	3168	backbone	backbone_mob	mob_1	mobC_traD	C6060_7028
536	pAca1.1_fam	CF.Pisc.bin.15	candidate	MAG	CF.Pisc.bin.15_GCA_026626985.1	JAPNUY010000049.1	MCY0871891.1	fig|33059.97.peg.2253	3361	4548	backbone	backbone_mob	mob_1	mobA_mobL_6	C6060_5801
537	pAca1.1_fam	CF.Pisc.bin.15	candidate	MAG	CF.Pisc.bin.15_GCA_026626985.1	JAPNUY010000050.1	MCY0871892.1	fig|33059.97.peg.103	1	1059	cargo
538
539	pAca1.1_fam	CF.Pisc.bin.15	candidate	MAG	CF.Pisc.bin.15_GCA_026626985.1	JAPNUY010000146.1	MCY0873276.1	fig|33059.97.peg.174	1	480	cargo			GGDEF	C6060_11877
540	pAca1.1_fam	CF.Pisc.bin.15	candidate	MAG	CF.Pisc.bin.15_GCA_026626985.1	JAPNUY010000146.1	MCY0873277.1	fig|33059.97.peg.175	543	1031	cargo			hyp	C6060_4953
541	pAca1.1_fam	CF.Pisc.bin.15	candidate	MAG	CF.Pisc.bin.15_GCA_026626985.1	JAPNUY010000146.1		fig|33059.97.peg.176	1130	1261	cargo			hyp	C6060_17777
542	pAca1.1_fam	CF.Pisc.bin.15	candidate	MAG	CF.Pisc.bin.15_GCA_026626985.1	JAPNUY010000146.1	MCY0873278.1	fig|33059.97.peg.177	1410	1775	backbone	backbone_inv		fimA	C6060_4087
543
544	pAca1.1_fam	clean6266	candidate	MAG	clean6266_GCA_027444745.1	DAIAXF010000173.1		fig|33059.99.peg.1231	2	367	backbone	backbone_rec		WGR (pinE_1)	C6060_3129
545	pAca1.1_fam	clean6266	candidate	MAG	clean6266_GCA_027444745.1	DAIAXF010000173.1		fig|33059.99.peg.1232	405	704	backbone	backbone_rec		WGR_MMR	C6060_3392
546	pAca1.1_fam	clean6266	candidate	MAG	clean6266_GCA_027444745.1	DAIAXF010000173.1		fig|33059.99.peg.1233	877	1152	backbone	backbone_stab		PIN_toxin	C6060_4176
547	pAca1.1_fam	clean6266	candidate	MAG	clean6266_GCA_027444745.1	DAIAXF010000173.1		fig|33059.99.peg.1234	1149	1376	backbone	backbone_stab		ParG_RHH_CopG_NikR-like	C6060_2945
548	pAca1.1_fam	clean6266	candidate	MAG	clean6266_GCA_027444745.1	DAIAXF010000173.1		fig|33059.99.peg.1235	1471	2121	backbone	backbone_par		parA	C6060_20149
549	pAca1.1_fam	clean6266	candidate	MAG	clean6266_GCA_027444745.1	DAIAXF010000173.1		fig|33059.99.peg.1236	2122	2370	cargo			hyp	C6060_24395
550	pAca1.1_fam	clean6266	candidate	MAG	clean6266_GCA_027444745.1	DAIAXF010000173.1		fig|33059.99.peg.1237	2784	4115	backbone	backbone_rep	rep_3	repA_A_1c	C6060_4831
551	pAca1.1_fam	clean6266	candidate	MAG	clean6266_GCA_027444745.1	DAIAXF010000173.1		fig|33059.99.peg.1238	4634	4924	cargo			hyp	C6060_18349
552	pAca1.1_fam	clean6266	candidate	MAG	clean6266_GCA_027444745.1	DAIAXF010000173.1		fig|33059.99.peg.1239	4921	5193	backbone	backbone_stab		relE_1_toxin	C6060_3116
553	pAca1.1_fam	clean6266	candidate	MAG	clean6266_GCA_027444745.1	DAIAXF010000173.1		fig|33059.99.peg.1240	5177	5401	backbone	backbone_stab		relB_1_antitoxin	C6060_2379
554	pAca1.1_fam	clean6266	candidate	MAG		DAIAXF010000173.1		fig|33059.99.peg.1241	5669	5785	cargo			hyp
555	pAca1.1_fam	clean6266	candidate	MAG	clean6266_GCA_027444745.1	DAIAXF010000173.1		fig|33059.99.peg.1242	5790	5978	cargo			hyp	C6060_42544
556	pAca1.1_fam	clean6266	candidate	MAG	clean6266_GCA_027444745.1	DAIAXF010000173.1		fig|33059.99.peg.1243	5975	6304	cargo			hyp	C6060_42545
557	pAca1.1_fam	clean6266	candidate	MAG	clean6266_GCA_027444745.1	DAIAXF010000173.1		fig|33059.99.peg.1244	6329	6529	backbone	backbone_def		hyp_1	C6060_8490
558	pAca1.1_fam	clean6266	candidate	MAG	clean6266_GCA_027444745.1	DAIAXF010000173.1		fig|33059.99.peg.1245	6526	6759	backbone	backbone_def		ccsB_imm	C6060_7249
559	pAca1.1_fam	clean6266	candidate	MAG	clean6266_GCA_027444745.1	DAIAXF010000173.1		fig|33059.99.peg.1246	6778	6969	cargo			hyp	C6060_42547
560	pAca1.1_fam	clean6266	candidate	MAG	clean6266_GCA_027444745.1	DAIAXF010000173.1		fig|33059.99.peg.1247	7020	7268	cargo			hyp	C6060_5145
561	pAca1.1_fam	clean6266	candidate	MAG	clean6266_GCA_027444745.1	DAIAXF010000173.1		fig|33059.99.peg.1248	7259	7678	cargo			hyp	C6060_1995
562	pAca1.1_fam	clean6266	candidate	MAG	clean6266_GCA_027444745.1	DAIAXF010000173.1		fig|33059.99.peg.1249	7818	8156	backbone	backbone_mob		ihfA	C6060_1525
563	pAca1.1_fam	clean6266	candidate	MAG	clean6266_GCA_027444745.1	DAIAXF010000173.1		fig|33059.99.peg.1250	8153	8398	backbone	backbone_rep		DUF742_HTH	C6060_16294
564	pAca1.1_fam	clean6266	candidate	MAG	clean6266_GCA_027444745.1	DAIAXF010000173.1		fig|33059.99.peg.1251	8889	9227	backbone	backbone_mob	mob_1	mobC_traD	C6060_7028
565	pAca1.1_fam	clean6266	candidate	MAG	clean6266_GCA_027444745.1	DAIAXF010000173.1		fig|33059.99.peg.1252	9422	12505	backbone	backbone_mob	mob_1	mobA_1	C6060_8498
566	pAca1.1_fam	clean6266	candidate	MAG	clean6266_GCA_027444745.1	DAIAXF010000173.1		fig|33059.99.peg.1253	12533	13690	cargo			BBP2_ompL	C6060_42548
567	pAca1.1_fam	clean6266	candidate	MAG	clean6266_GCA_027444745.1	DAIAXF010000173.1		fig|33059.99.peg.1254	13997	14176	cargo			hyp	C6060_2760
568
569	pLAtc2_fam	SM-1	reference_manually_curated	25_pSM1_LAtc2				fig|511441.peg.398	262	819	backbone	backbone_rec		res_pin_int	C6060_3051
570	pLAtc2_fam	SM-1	reference_manually_curated	25_pSM1_LAtc2				fig|511441.peg.399	913	1542	backbone	backbone_par		parF	C6060_6004
571	pLAtc2_fam	SM-1	reference_manually_curated	25_pSM1_LAtc2				fig|511441.peg.400	1539	1775	backbone	backbone_par		parG_parD	C6060_6371
572	pLAtc2_fam	SM-1	reference_manually_curated	25_pSM1_LAtc2				fig|511441.peg.401	1802	2791	backbone	backbone_rep	rep_5	repA_C_incW	C6060_7960
573	pLAtc2_fam	SM-1	reference_manually_curated	25_pSM1_LAtc2				fig|511441.peg.402	3117	3296	cargo			hyp	C6060_42800
574	pLAtc2_fam	SM-1	reference_manually_curated	25_pSM1_LAtc2				fig|511441.peg.403	3592	3440	backbone	backbone_rep		Hypothetical_81	C6060_15779
575	pLAtc2_fam	SM-1	reference_manually_curated	25_pSM1_LAtc2				fig|511441.repeat.32	3518	8412	cargo
576	pLAtc2_fam	SM-1	reference_manually_curated	25_pSM1_LAtc2				fig|511441.peg.404	3665	3847	cargo			Hypothetical_59
577	pLAtc2_fam	SM-1	reference_manually_curated	25_pSM1_LAtc2				fig|511441.peg.405	4027	4557	backbone	backbone_rep		kfrA_N_2	C6060_7235
578	pLAtc2_fam	SM-1	reference_manually_curated	25_pSM1_LAtc2				fig|511441.peg.406	4863	4663	backbone	backbone_def		hyp_1	C6060_8490
579	pLAtc2_fam	SM-1	reference_manually_curated	25_pSM1_LAtc2				fig|511441.peg.407	5093	4860	backbone	backbone_def		ccsB_imm	C6060_7249
580	pLAtc2_fam	SM-1	reference_manually_curated	25_pSM1_LAtc2				fig|511441.peg.408	5904	5419	backbone	backbone_def		cya_refolding_chaperone	C6060_7017
581	pLAtc2_fam	SM-1	reference_manually_curated	25_pSM1_LAtc2				fig|511441.peg.409	6014	6328	backbone	backbone_def		hyp_2	C6060_7477
582	pLAtc2_fam	SM-1	reference_manually_curated	25_pSM1_LAtc2				fig|511441.peg.410	6863	6525	backbone	backbone_mob		ihfA	C6060_1525
583	pLAtc2_fam	SM-1	reference_manually_curated	25_pSM1_LAtc2				fig|511441.peg.411	6994	6860	backbone	backbone_rep		DUF742_HTH	C6060_16294
584	pLAtc2_fam	SM-1	reference_manually_curated	25_pSM1_LAtc2				fig|511441.peg.412	7414	7079	backbone	backbone_mob	mob_1	mobC_traD	C6060_7028
585	pLAtc2_fam	SM-1	reference_manually_curated	25_pSM1_LAtc2				fig|511441.peg.413	7591	7478	cargo			hyp
586	pLAtc2_fam	SM-1	reference_manually_curated	25_pSM1_LAtc2				fig|511441.peg.414	7601	10252	backbone	backbone_mob	mob_1	mobA_1	C6060_8498
587	pLAtc2_fam	SM-1	reference_manually_curated	25_pSM1_LAtc2				fig|511441.peg.415	10949	10449	cargo			Blr3520_isu	C6060_1314
588	pLAtc2_fam	SM-1	reference_manually_curated	25_pSM1_LAtc2				fig|511441.peg.416	11250	11128	cargo			hyp
589	pLAtc2_fam	SM-1	reference_manually_curated	25_pSM1_LAtc2				fig|511441.peg.417	11535	11383	cargo			hyp
590	pLAtc2_fam	SM-1	reference_manually_curated	25_pSM1_LAtc2				fig|511441.peg.418	11695	11519	cargo			hyp	C6060_3343
591	pLAtc2_fam	SM-1	reference_manually_curated	25_pSM1_LAtc2				fig|511441.peg.419	12508	11846	cargo			hyp	C6060_29721
592	pLAtc2_fam	SM-1	reference_manually_curated	25_pSM1_LAtc2				fig|511441.peg.420	13831	12560	cargo			porin_OprO_P	C6060_2302
593
594	pLAtc2_fam	SM-1	reference	pLAtc2	SM-1_GCA_000221025.1	CP002576.1		fig|990288.66.peg.3276	2	358	backbone	backbone_rep		kfrA_N_2	C6060_7235
595	pLAtc2_fam	SM-1	reference	pLAtc2	SM-1_GCA_000221025.1	CP002576.1	AEK59797.1	fig|990288.66.peg.3277	464	664	backbone	backbone_def		hyp_1	C6060_8490
596	pLAtc2_fam	SM-1	reference	pLAtc2	SM-1_GCA_000221025.1	CP002576.1		fig|990288.66.peg.3278	661	894	backbone	backbone_def		ccsB_imm	C6060_7249
597	pLAtc2_fam	SM-1	reference	pLAtc2	SM-1_GCA_000221025.1	CP002576.1	AEK59798.1	fig|990288.66.peg.3279	1220	1705	backbone	backbone_def		cya_refolding_chaperone	C6060_7017
598	pLAtc2_fam	SM-1	reference	pLAtc2	SM-1_GCA_000221025.1	CP002576.1		fig|990288.66.peg.3280	1815	2129	backbone	backbone_def		hyp_2	C6060_7477
599	pLAtc2_fam	SM-1	reference	pLAtc2	SM-1_GCA_000221025.1	CP002576.1	AEK59799.1	fig|990288.66.peg.3281	2326	2664	backbone	backbone_mob		ihfA	C6060_1525
600	pLAtc2_fam	SM-1	reference	pLAtc2	SM-1_GCA_000221025.1	CP002576.1		fig|990288.66.peg.3282	2661	2795	backbone	backbone_rep		DUF742_HTH	C6060_16294
601	pLAtc2_fam	SM-1	reference	pLAtc2	SM-1_GCA_000221025.1	CP002576.1	AEK59800.1	fig|990288.66.peg.3283	2880	3215	backbone	backbone_mob	mob_1	mobC_traD	C6060_7028
602	pLAtc2_fam	SM-1	reference	pLAtc2	SM-1_GCA_000221025.1	CP002576.1	AEK59801.1	fig|990288.66.peg.3284	3402	6053	backbone	backbone_mob	mob_1	mobA_1	C6060_8498
603	pLAtc2_fam	SM-1	reference	pLAtc2	SM-1_GCA_000221025.1	CP002576.1	AEK59802.1	fig|990288.66.peg.3285	6250	6750	cargo			Blr3520_isu	C6060_1314
604	pLAtc2_fam	SM-1	reference	pLAtc2	SM-1_GCA_000221025.1	CP002576.1	AEK59803.1	fig|990288.66.peg.3286	7320	7496	cargo			hyp	C6060_3343
605	pLAtc2_fam	SM-1	reference	pLAtc2	SM-1_GCA_000221025.1	CP002576.1		fig|990288.66.peg.3287	7647	8309	cargo			hyp	C6060_29721
606	pLAtc2_fam	SM-1	reference	pLAtc2	SM-1_GCA_000221025.1	CP002576.1	AEK59804.1	fig|990288.66.peg.3288	8361	9632	cargo			porin_OprO_P	C6060_2302
607	pLAtc2_fam	SM-1	reference	pLAtc2	SM-1_GCA_000221025.1	CP002576.1	AEK59805.1	fig|990288.66.peg.3289	10173	10730	backbone	backbone_rec		res_pin_int	C6060_3051
608	pLAtc2_fam	SM-1	reference	pLAtc2	SM-1_GCA_000221025.1	CP002576.1	AEK59806.1	fig|990288.66.peg.3290	10824	11453	backbone	backbone_par		parF	C6060_6004
609	pLAtc2_fam	SM-1	reference	pLAtc2	SM-1_GCA_000221025.1	CP002576.1	AEK59807.1	fig|990288.66.peg.3291	11450	11686	backbone	backbone_par		parG_parD	C6060_6371
610	pLAtc2_fam	SM-1	reference	pLAtc2	SM-1_GCA_000221025.1	CP002576.1	AEK59808.1	fig|990288.66.peg.3292	11713	12702	backbone	backbone_rep	rep_5	repA_C_incW	C6060_7960
611	pLAtc2_fam	SM-1	reference	pLAtc2	SM-1_GCA_000221025.1	CP002576.1		fig|990288.66.peg.3293	13028	13207	cargo			hyp	C6060_42800
612	pLAtc2_fam	SM-1	reference	pLAtc2	SM-1_GCA_000221025.1	CP002576.1		fig|990288.66.peg.3294	13621	13758	backbone	backbone_conj		traB????	C6060_24509
613	pLAtc2_fam	SM-1	reference	pLAtc2	SM-1_GCA_000221025.1	CP002576.1	AEK59809.1	fig|990288.66.peg.3295	13938	14108	backbone	backbone_rep		kfrA_N_2	C6060_7235
614
615	pLAtc2_fam	S1	candidate	genome	S1_GCA_001756775.1	LZYH01000372.1	OFC61525.1	fig|33059.86.peg.1048	72	1061	backbone	backbone_rep	rep_5	repA_C_incW	C6060_7960
616	pLAtc2_fam	S1	candidate	genome	S1_GCA_001756775.1	LZYH01000372.1	OFC61526.1	fig|33059.86.peg.1049	1091	1327	backbone	backbone_par		parG_parD	C6060_6371
617	pLAtc2_fam	S1	candidate	genome	S1_GCA_001756775.1	LZYH01000372.1	OFC61527.1	fig|33059.86.peg.1050	1324	1953	backbone	backbone_par		parF	C6060_6004
618	pLAtc2_fam	S1	candidate	genome	S1_GCA_001756775.1	LZYH01000372.1	OFC61528.1	fig|33059.86.peg.1051	2048	2605	backbone	backbone_rec		res_pin_int	C6060_3051
619	pLAtc2_fam	S1	candidate	genome		LZYH01000372.1		fig|33059.86.peg.1052	2754	2870	cargo			hyp
620	pLAtc2_fam	S1	candidate	genome	S1_GCA_001756775.1	LZYH01000372.1	OFC61529.1	fig|33059.86.peg.1053	3097	4344	cargo			porin_OprO_P	C6060_2302
621	pLAtc2_fam	S1	candidate	genome	S1_GCA_001756775.1	LZYH01000372.1		fig|33059.86.peg.1054	4395	5060	cargo			hyp(HTH_26)	C6060_29721
622	pLAtc2_fam	S1	candidate	genome		LZYH01000372.1	OFC61530.1	fig|33059.86.peg.1055	5179	5412	cargo			hyp
623	pLAtc2_fam	S1	candidate	genome	S1_GCA_001756775.1	LZYH01000372.1	OFC61531.1	fig|33059.86.peg.1056	5593	6390	cargo			hyp_beta_barrel_Thiomonas_Halothiobacillus	C6060_11500
624	pLAtc2_fam	S1	candidate	genome	S1_GCA_001756775.1	LZYH01000372.1	OFC61532.1	fig|33059.86.peg.1057	6609	6887	backbone	backbone_stab		higB_toxin	C6060_2399
625	pLAtc2_fam	S1	candidate	genome	S1_GCA_001756775.1	LZYH01000372.1	OFC61533.1	fig|33059.86.peg.1058	6903	7217	backbone	backbone_stab		higA_antitoxin	C6060_2656
626	pLAtc2_fam	S1	candidate	genome	S1_GCA_001756775.1	LZYH01000372.1		fig|33059.86.peg.1059	7236	7424	cargo			hyp	C6060_24502
627	pLAtc2_fam	S1	candidate	genome		LZYH01000372.1		fig|33059.86.peg.1060	7545	7655	cargo			pilZ	C6060_5182
628
629	pLAtc2_fam	S1	candidate	genome	S1_GCA_001756775.1	LZYH01000373.1	OFC61518.1	fig|33059.86.peg.1061	3	557	cargo			pilZ	C6060_5182
630
631	pLAtc2_fam	S1	candidate	genome	S1_GCA_001756775.1	LZYH01000651.1		fig|33059.86.peg.2220	3	368	cargo			hyp
632	pLAtc2_fam	S1	candidate	genome	S1_GCA_001756775.1	LZYH01000651.1	OFC56200.1	fig|33059.86.peg.2221	707	907	backbone	backbone_rec		DUF2892_pinE_1	C6060_1667
633	pLAtc2_fam	S1	candidate	genome		LZYH01000651.1		fig|33059.86.peg.2222	958	1263	cargo
634
635	pAca1.1_fam	S1	candidate	genome	S1_GCA_001756775.1	LZYH01000371.1		fig|33059.86.peg.1038	1	414	backbone	backbone_mob	mob_1	mobA_1	C6060_8498
636	pAca1.1_fam	S1	candidate	genome	S1_GCA_001756775.1	LZYH01000371.1	OFC61538.1	fig|33059.86.peg.1039	615	947	backbone	backbone_mob	mob_1	mobC_traD	C6060_7028
637	pAca1.1_fam	S1	candidate	genome	S1_GCA_001756775.1	LZYH01000371.1	OFC61539.1	fig|33059.86.peg.1040	1032	1166	backbone	backbone_rep		DUF742_HTH	C6060_16294
638	pAca1.1_fam	S1	candidate	genome	S1_GCA_001756775.1	LZYH01000371.1		fig|33059.86.peg.1041	1163	1501	backbone	backbone_mob		ihfA	C6060_1525
639	pAca1.1_fam	S1	candidate	genome	S1_GCA_001756775.1	LZYH01000371.1	OFC61540.1	fig|33059.86.peg.1042	1700	2008	backbone	backbone_def		hyp_2	C6060_7477
640	pAca1.1_fam	S1	candidate	genome	S1_GCA_001756775.1	LZYH01000371.1	OFC61541.1	fig|33059.86.peg.1043	2117	2602	backbone	backbone_def		cya_refolding_chaperone	C6060_7017
641	pAca1.1_fam	S1	candidate	genome	S1_GCA_001756775.1	LZYH01000371.1	OFC61542.1	fig|33059.86.peg.1044	2927	3160	backbone	backbone_def		ccsB_imm	C6060_7249
642	pAca1.1_fam	S1	candidate	genome	S1_GCA_001756775.1	LZYH01000371.1		fig|33059.86.peg.1045	3157	3357	backbone	backbone_def		hyp_1	C6060_8490
643	pAca1.1_fam	S1	candidate	genome	S1_GCA_001756775.1	LZYH01000371.1	OFC61543.1	fig|33059.86.peg.1046	3456	3986	backbone	backbone_rep		kfrA_N_1e	C6060_7235
644	pAca1.1_fam	S1	candidate	genome	S1_GCA_001756775.1	LZYH01000371.1		fig|33059.86.peg.1047	4137	4310	cargo			hyp	C6060_42801
645
646	pAca1.1_fam	S1	candidate	genome	S1_GCA_001756775.1	LZYH01000374.1	OFC61514.1	fig|33059.86.peg.1062	101	2146	cargo			GGDEF_EAL	C6060_14155
647	pAca1.1_fam	S1	candidate	genome	S1_GCA_001756775.1	LZYH01000374.1		fig|33059.86.peg.1063	2265	3614	backbone	backbone_mob	mob_1	mobA_1	C6060_8498
648
649	pTC_F14_fam	31_pF_TC_F14	reference_manually_curated	31_pF_TC_F14				fig|511441.repeat.92	179	5920	cargo
650	pTC_F14_fam	31_pF_TC_F14	reference_manually_curated	31_pF_TC_F14				fig|511441.peg.630	859	197	backbone	backbone_mob	mob_2	mobE_DUF3349_83	C6060_24990
651	pTC_F14_fam	31_pF_TC_F14	reference_manually_curated	31_pF_TC_F14				fig|511441.peg.631	1532	852	backbone	backbone_mob	mob_2	mobD_88	C6060_20147
652	pTC_F14_fam	31_pF_TC_F14	reference_manually_curated	31_pF_TC_F14				fig|511441.peg.632	1924	1529	backbone	backbone_mob	mob_2	mobC	C6060_20941
653	pTC_F14_fam	31_pF_TC_F14	reference_manually_curated	31_pF_TC_F14				fig|511441.peg.633	2182	2015	cargo			Hypothetical_87
654	pTC_F14_fam	31_pF_TC_F14	reference_manually_curated	31_pF_TC_F14				fig|511441.peg.634	2209	2520	backbone	backbone_mob	mob_2	mobB_copG	C6060_17724
655	pTC_F14_fam	31_pF_TC_F14	reference_manually_curated	31_pF_TC_F14				fig|511441.peg.635	2510	5179	backbone	backbone_mob	mob_2	mobA_repB_6	C6060_18035
656	pTC_F14_fam	31_pF_TC_F14	reference_manually_curated	31_pF_TC_F14				fig|511441.peg.636	5234	5458	backbone	backbone_stab		relB_2_antitoxin	C6060_2379
657	pTC_F14_fam	31_pF_TC_F14	reference_manually_curated	31_pF_TC_F14				fig|511441.peg.637	5442	5714	backbone	backbone_stab		relE_2_toxin	C6060_3116
658	pTC_F14_fam	31_pF_TC_F14	reference_manually_curated	31_pF_TC_F14				fig|511441.peg.638	5831	6706	backbone	backbone_rep	rep_1	repA _3	C6060_15747
659	pTC_F14_fam	31_pF_TC_F14	reference_manually_curated	31_pF_TC_F14				fig|511441.peg.639	6770	7681	backbone	backbone_rep	rep_2	repC_2	C6060_20148
660	pTC_F14_fam	31_pF_TC_F14	reference_manually_curated	31_pF_TC_F14				fig|511441.peg.640	7819	7959	cargo			hyp
661	pTC_F14_fam	31_pF_TC_F14	reference_manually_curated	31_pF_TC_F14				fig|511441.peg.641	8100	8474	backbone	backbone_rep		KfrA_N
662	pTC_F14_fam	31_pF_TC_F14	reference_manually_curated	31_pF_TC_F14				fig|511441.peg.642	9058	8489	backbone	backbone_rec		WGR (pinE_1)_b	C6060_3129
663	pTC_F14_fam	31_pF_TC_F14	reference_manually_curated	31_pF_TC_F14				fig|511441.peg.643	9341	9093	cargo			base excision DNA repair protein	C6060_3373
664	pTC_F14_fam	31_pF_TC_F14	reference_manually_curated	31_pF_TC_F14				fig|511441.peg.644	9800	9342	cargo			ydfG	C6060_3388
665	pTC_F14_fam	31_pF_TC_F14	reference_manually_curated	31_pF_TC_F14				fig|511441.peg.645	9812	9943	cargo			hyp
666	pTC_F14_fam	31_pF_TC_F14	reference_manually_curated	31_pF_TC_F14				fig|511441.peg.646	11510	10521	cargo			hyp
667	pTC_F14_fam	31_pF_TC_F14	reference_manually_curated	31_pF_TC_F14				fig|511441.peg.647	11678	11917	cargo			RTase	C6060_43400
668
669	pTC_F14_fam	31_pF_TC_F14	reference_manually_curated	31_pF_TC_F14				fig|511441.peg.649	13665	13201	cargo			Mtase_UbiG
670	pTC_F14_fam	31_pF_TC_F14	reference_manually_curated	31_pF_TC_F14				fig|511441.peg.650	14153	13767	cargo			hyp
671
672	pTC_F14_fam	F	candidate	genome		JAAOML010000340.1	MBU2781159.1	fig|33059.91.peg.2099	404	922	backbone	backbone_rep		KfrA_N
673	pTC_F14_fam	F	candidate	genome	F_GCA_018853755.1	JAAOML010000340.1	MBU2781160.1	fig|33059.91.peg.2100	940	1200	backbone	backbone_par		parG	C6060_24395
674	pTC_F14_fam	F	candidate	genome	F_GCA_018853755.1	JAAOML010000340.1	MBU2781161.1	fig|33059.91.peg.2101	1202	1852	backbone	backbone_par		parA	C6060_20149
675	pTC_F14_fam	F	candidate	genome		JAAOML010000340.1		fig|33059.91.peg.2102	1929	2090	backbone	backbone_stab		relE_5_toxin
676	pTC_F14_fam	F	candidate	genome		JAAOML010000340.1	MBU2781162.1	fig|33059.91.peg.2103	2136	2660	backbone	backbone_stab		relB_antitoxin (RHH_CopAso-like)
677	pTC_F14_fam	F	candidate	genome		JAAOML010000340.1	MBU2781163.1	fig|33059.91.peg.2104	2655	3224	backbone	backbone_rec		WGR (pinE_1)_b	C6060_3129
678	pTC_F14_fam	F	candidate	genome	F_GCA_018853755.1	JAAOML010000340.1		fig|33059.91.peg.2105	3259	3507	cargo			base excision DNA repair protein	C6060_3373
679	pTC_F14_fam	F	candidate	genome	F_GCA_018853755.1	JAAOML010000340.1	MBU2781164.1	fig|33059.91.peg.2106	3508	3966	cargo			ydfG	C6060_3388
680	pTC_F14_fam	F	candidate	genome		JAAOML010000340.1	MBU2781165.1	fig|33059.91.peg.2107	3966	4214	cargo			hyp
681	pTC_F14_fam	F	candidate	genome	F_GCA_018853755.1	JAAOML010000340.1	MBU2781166.1	fig|33059.91.peg.2108	4857	6002	cargo			RTase	C6060_43400
682	pTC_F14_fam	F	candidate	genome	F_GCA_018853755.1	JAAOML010000340.1	MBU2781167.1	fig|33059.91.peg.2109	6016	6237	cargo			tnp	C6060_2795
683
684	pTC_F14_fam	F	candidate	genome		JAAOML010000310.1		fig|33059.91.peg.1843	3	509	backbone	backbone_mob	mob_2	mobA_repB_6	C6060_18035
685	pTC_F14_fam	F	candidate	genome	F_GCA_018853755.1	JAAOML010000310.1	MBU2780941.1	fig|33059.91.peg.1844	564	788	backbone	backbone_stab		relB_2_antitoxin	C6060_2379
686	pTC_F14_fam	F	candidate	genome	F_GCA_018853755.1	JAAOML010000310.1	MBU2780942.1	fig|33059.91.peg.1845	772	1044	backbone	backbone_stab		relE_2_toxin	C6060_3116
687	pTC_F14_fam	F	candidate	genome	F_GCA_018853755.1	JAAOML010000310.1	MBU2780943.1	fig|33059.91.peg.1846	1161	2036	backbone	backbone_rep	rep_1	repA _3	C6060_15747
688	pTC_F14_fam	F	candidate	genome	F_GCA_018853755.1	JAAOML010000310.1	MBU2780944.1	fig|33059.91.peg.1847	2100	2993	backbone	backbone_rep	rep_2	repC_2	C6060_20148
689
690
691	pTC_F14_fam	F	candidate	genome	F_GCA_018853755.1	JAAOML010000225.1	MBU2780241.1	fig|33059.91.peg.1008	3	2027	backbone	backbone_mob	mob_2	mobA_repB_6b	C6060_18035
692	pTC_F14_fam	F	candidate	genome	F_GCA_018853755.1	JAAOML010000225.1	MBU2780242.1	fig|33059.91.peg.1009	2017	2328	backbone	backbone_mob	mob_2	mobB_copG	C6060_17724
693	pTC_F14_fam	F	candidate	genome	F_GCA_018853755.1	JAAOML010000225.1	MBU2780243.1	fig|33059.91.peg.1010	2613	3008	backbone	backbone_mob	mob_2	mobC	C6060_20941
694	pTC_F14_fam	F	candidate	genome	F_GCA_018853755.1	JAAOML010000225.1	MBU2780244.1	fig|33059.91.peg.1011	3005	3685	backbone	backbone_mob	mob_2	mobD_88	C6060_20147
695	pTC_F14_fam	F	candidate	genome	F_GCA_018853755.1	JAAOML010000225.1	MBU2780245.1	fig|33059.91.peg.1012	3678	4340	backbone	backbone_mob	mob_2	mobE_DUF3349_83	C6060_24990
696	pTC_F14_fam	F	candidate	genome		JAAOML010000225.1	MBU2780246.1	fig|33059.91.peg.1013	4539	5579	cargo			Mtase_UbiG
697	pTC_F14_fam	F	candidate	genome	F_GCA_018853755.1	JAAOML010000225.1		fig|33059.91.peg.1014	5635	5694	cargo			Tnp_DDE_ISL3_98	C6060_2080
698
699	pTC_F14_fam	MNG	candidate	genome	MNG_GCA_018854235.1	JABBDQ010000097.1	MBU2820302.1	fig|33059.96.peg.2993	1	615	backbone	backbone_mob	mob_2	mobE_DUF3349_83	C6060_24990
700	pTC_F14_fam	MNG	candidate	genome	MNG_GCA_018854235.1	JABBDQ010000097.1	MBU2820303.1	fig|33059.96.peg.2994	608	1288	backbone	backbone_mob	mob_2	mobD_88	C6060_20147
701	pTC_F14_fam	MNG	candidate	genome	MNG_GCA_018854235.1	JABBDQ010000097.1	MBU2820304.1	fig|33059.96.peg.2995	1285	1680	backbone	backbone_mob	mob_2	mobC	C6060_20941
702	pTC_F14_fam	MNG	candidate	genome	MNG_GCA_018854235.1	JABBDQ010000097.1	MBU2820305.1	fig|33059.96.peg.2996	1973	2284	backbone	backbone_mob	mob_2	mobB_copG	C6060_17724
703	pTC_F14_fam	MNG	candidate	genome	MNG_GCA_018854235.1	JABBDQ010000097.1	MBU2820306.1	fig|33059.96.peg.2997	2274	4943	backbone	backbone_mob	mob_2	mobA_repB_6b	C6060_18035
704	pTC_F14_fam	MNG	candidate	genome	MNG_GCA_018854235.1	JABBDQ010000097.1	MBU2820307.1	fig|33059.96.peg.2998	4998	5222	backbone	backbone_stab		relB_2_antitoxin	C6060_2379
705	pTC_F14_fam	MNG	candidate	genome	MNG_GCA_018854235.1	JABBDQ010000097.1	MBU2820308.1	fig|33059.96.peg.2999	5206	5478	backbone	backbone_stab		relE_2_toxin	C6060_3116
706	pTC_F14_fam	MNG	candidate	genome		JABBDQ010000097.1		fig|33059.96.peg.3000	5546	5650	cargo			hyp
707	pTC_F14_fam	MNG	candidate	genome		JABBDQ010000097.1	MBU2820309.1	fig|33059.96.peg.3001	5647	6054	cargo			tniB
708	pTC_F14_fam	MNG	candidate	genome	MNG_GCA_018854235.1	JABBDQ010000097.1	MBU2820310.1	fig|33059.96.peg.3002	6057	7736	cargo			tniA	C6060_43063
709	pTC_F14_fam	MNG	candidate	genome		JABBDQ010000097.1	MBU2820311.1	fig|33059.96.peg.3003	8144	8410	cargo			hyp
710	pTC_F14_fam	MNG	candidate	genome		JABBDQ010000097.1		fig|33059.96.peg.3004	8541	8681	backbone	backbone_def		DsbG_60	C6060_6685
711
712	pTC_F14_fam	MNG	candidate	genome		JABBDQ010000056.1	MBU2820101.1	fig|33059.96.peg.2747	3	290	backbone	backbone_rep	rep_2	repC_2	C6060_20148
713	pTC_F14_fam	MNG	candidate	genome		JABBDQ010000056.1	MBU2820102.1	fig|33059.96.peg.2748	885	1511	backbone	backbone_rep?		toprim_Ct	28_pMNG_TcM1_41317_40691
714	pTC_F14_fam	MNG	candidate	genome	MNG_GCA_018854235.1	JABBDQ010000056.1		fig|33059.96.peg.2749	1622	1879	backbone	backbone_def		Imm	C6060_7092
715	pTC_F14_fam	MNG	candidate	genome	MNG_GCA_018854235.1	JABBDQ010000056.1	MBU2820103.1	fig|33059.96.peg.2750	1910	2146	backbone	backbone_def		df_cluster_Ab_CRISPR_IV	C6060_6431
716	pTC_F14_fam	MNG	candidate	genome	MNG_GCA_018854235.1	JABBDQ010000056.1	MBU2820104.1	fig|33059.96.peg.2751	2167	2580	backbone	backbone_def		DsbG_60	C6060_6685
717
718	hibrid_3_1	MNG	reference_manually_curated	28_pMNG_TcM1				fig|511441.repeat.78	1	3151	cargo
719	hibrid_3_1	MNG	reference_manually_curated	28_pMNG_TcM1				fig|511441.peg.518	384	1	backbone	backbone_rep		kfrA_N_2	C6060_7235
720	hibrid_3_1	MNG	reference_manually_curated	28_pMNG_TcM1				fig|511441.peg.519	809	531	cargo			Hypothetical_59
721	hibrid_3_1	MNG	reference_manually_curated	28_pMNG_TcM1				fig|511441.peg.520	2686	1373	backbone	backbone_rep	rep_3	repA_A_1b	C6060_4831
722	hibrid_3_1	MNG	reference_manually_curated	28_pMNG_TcM1				fig|511441.peg.521	2760	2879	cargo			Hypothetical_71
723	hibrid_3_1	MNG	reference_manually_curated	28_pMNG_TcM1				fig|511441.repeat.79	3221	7612	cargo
724	hibrid_3_1	MNG	reference_manually_curated	28_pMNG_TcM1				fig|511441.peg.522	3266	3898	backbone	backbone_par		parF	C6060_5750
725	hibrid_3_1	MNG	reference_manually_curated	28_pMNG_TcM1				fig|511441.peg.523	3895	4188	backbone	backbone_par		parG	C6060_5884
726	hibrid_3_1	MNG	reference_manually_curated	28_pMNG_TcM1				fig|511441.peg.524	4348	4611	backbone	backbone_stab		abrB_antitoxin	C6060_8714
727	hibrid_3_1	MNG	reference_manually_curated	28_pMNG_TcM1				fig|511441.peg.525	5310	4642	cargo			Hypothetical_67
728	hibrid_3_1	MNG	reference_manually_curated	28_pMNG_TcM1				fig|511441.peg.526	5880	5314	backbone	backbone_rec		WGR (pinE_1)_a	C6060_3129
729	hibrid_3_1	MNG	reference_manually_curated	28_pMNG_TcM1				fig|511441.peg.527	6002	6199	cargo			Hypothetical_35
730	hibrid_3_1	MNG	reference_manually_curated	28_pMNG_TcM1				fig|511441.peg.528	6388	7140	cargo			mngR_36_alkanesulfonate metabolism utilization regulator	C6060_17715
731	hibrid_3_1	MNG	reference_manually_curated	28_pMNG_TcM1				fig|511441.peg.529	7143	8879	cargo			APS_23	C6060_2819
732	hibrid_3_1	MNG	reference_manually_curated	28_pMNG_TcM1				fig|511441.peg.530	8898	9131	cargo			hyp
733	hibrid_3_1	MNG	reference_manually_curated	28_pMNG_TcM1				fig|511441.peg.531	9158	10099	cargo			hyp
734	hibrid_3_1	MNG	reference_manually_curated	28_pMNG_TcM1				fig|511441.peg.532	10102	10425	cargo			DUF3470
735	hibrid_3_1	MNG	reference_manually_curated	28_pMNG_TcM1				fig|511441.peg.533	10553	14035	cargo			hyp
736	hibrid_3_1	MNG	reference_manually_curated	28_pMNG_TcM1				fig|511441.peg.534	14022	14336	cargo			hyp
737	hibrid_3_1	MNG	reference_manually_curated	28_pMNG_TcM1				fig|511441.peg.535	15891	14551	cargo			oprD
738	hibrid_3_1	MNG	reference_manually_curated	28_pMNG_TcM1				fig|511441.peg.536	16844	16065	cargo			Organosulfonate_ABC_transporter_ATP-binding_protein	C6060_24395
739	hibrid_3_1	MNG	reference_manually_curated	28_pMNG_TcM1				fig|511441.peg.537	17497	16859	cargo			Organosulfonate_ABC_transporter_permease_protein
740	hibrid_3_1	MNG	reference_manually_curated	28_pMNG_TcM1				fig|511441.peg.538	17759	17532	cargo			hyp
741	hibrid_3_1	MNG	reference_manually_curated	28_pMNG_TcM1				fig|511441.peg.539	18099	17767	cargo			hyp
742	hibrid_3_1	MNG	reference_manually_curated	28_pMNG_TcM1				fig|511441.repeat.80	18172	23001	cargo
743	hibrid_3_1	MNG	reference_manually_curated	28_pMNG_TcM1				fig|511441.peg.540	18346	19560	cargo			Tnp_DDE_ISL3_98	C6060_2080
744	hibrid_3_1	MNG	reference_manually_curated	28_pMNG_TcM1				fig|511441.peg.541	20420	19761	cargo			PBP2_SsuA_like_3_49	C6060_2939
745	hibrid_3_1	MNG	reference_manually_curated	28_pMNG_TcM1				fig|511441.peg.542	20924	20763	cargo			Hypothetical_62	C6060_15734
746	hibrid_3_1	MNG	reference_manually_curated	28_pMNG_TcM1				fig|511441.peg.543	21342	20947	backbone	backbone_stab		vapC_1_toxin	C6060_2129
747	hibrid_3_1	MNG	reference_manually_curated	28_pMNG_TcM1				fig|511441.peg.545	24450	21664	backbone	backbone_mob	mob_1	mobA_1_2	C6060_8498
748	hibrid_3_1	MNG	reference_manually_curated	28_pMNG_TcM1				fig|511441.repeat.81	23110	33567	cargo
749	hibrid_3_1	MNG	reference_manually_curated	28_pMNG_TcM1				fig|511441.peg.546	24638	24973	backbone	backbone_mob		mobC_traD	C6060_7028
750	hibrid_3_1	MNG	reference_manually_curated	28_pMNG_TcM1				fig|511441.peg.547	25055	25189	backbone	backbone_rep		DUF742_HTH	C6060_16294
751	hibrid_3_1	MNG	reference_manually_curated	28_pMNG_TcM1				fig|511441.peg.548	25186	25524	backbone	backbone_mob		ihfA	C6060_1525
752	hibrid_3_1	MNG	reference_manually_curated	28_pMNG_TcM1				fig|511441.peg.549	26035	25721	backbone	backbone_def		hyp_2	C6060_7477
753	hibrid_3_1	MNG	reference_manually_curated	28_pMNG_TcM1				fig|511441.peg.550	26145	26630	backbone	backbone_def		cya_refolding_chaperone	C6060_7017
754	hibrid_3_1	MNG	reference_manually_curated	28_pMNG_TcM1				fig|511441.peg.551	26956	27189	backbone	backbone_def		ccsB_imm	C6060_7249
755	hibrid_3_1	MNG	reference_manually_curated	28_pMNG_TcM1				fig|511441.peg.552	27186	27479	backbone	backbone_def		hyp_1	C6060_8490
756	hibrid_3_1	MNG	reference_manually_curated	28_pMNG_TcM1				fig|511441.peg.553	28039	27476	backbone	backbone_res		Int_PinE_76_tnpR	C6060_6564
757	hibrid_3_1	MNG	reference_manually_curated	28_pMNG_TcM1				fig|511441.peg.554	28226	28603	cargo			arsR	C6060_15784
758	hibrid_3_1	MNG	reference_manually_curated	28_pMNG_TcM1				fig|511441.peg.555	28600	29079	cargo			ArsC_64	C6060_7169
759	hibrid_3_1	MNG	reference_manually_curated	28_pMNG_TcM1				fig|511441.peg.556	29120	29485	cargo			arsD	C6060_2335
760	hibrid_3_1	MNG	reference_manually_curated	28_pMNG_TcM1				fig|511441.peg.557	29526	31328	cargo			ArsA_55	C6060_2398
761	hibrid_3_1	MNG	reference_manually_curated	28_pMNG_TcM1				fig|511441.peg.558	31325	32770	cargo			PRK09564_91	C6060_7484
762	hibrid_3_1	MNG	reference_manually_curated	28_pMNG_TcM1				fig|511441.peg.559	32932	33519	backbone	backbone_conj		TrbJ_Ti_89	C6060_3341
763	hibrid_3_1	MNG	reference_manually_curated	28_pMNG_TcM1				fig|511441.peg.560	33590	33709	backbone	backbone_conj		trbJ	C6060_3341
764	hibrid_3_1	MNG	reference_manually_curated	28_pMNG_TcM1				fig|511441.peg.561	33726	34958	backbone	backbone_conj		trbL	C6060_4622
765	hibrid_3_1	MNG	reference_manually_curated	28_pMNG_TcM1				fig|511441.repeat.82	34764	35023	cargo
766	hibrid_3_1	MNG	reference_manually_curated	28_pMNG_TcM1				fig|511441.peg.562	35123	35362	backbone	backbone_conj		trbL	C6060_18333
767	hibrid_3_1	MNG	reference_manually_curated	28_pMNG_TcM1				fig|511441.peg.563	35443	35664	cargo			hyp	C6060_6336
768	hibrid_3_1	MNG	reference_manually_curated	28_pMNG_TcM1				fig|511441.peg.564	35792	36118	cargo			hyp
769	hibrid_3_1	MNG	reference_manually_curated	28_pMNG_TcM1				fig|511441.repeat.83	36170	36337	cargo
770	hibrid_3_1	MNG	reference_manually_curated	28_pMNG_TcM1				fig|511441.peg.565	36198	36458	cargo			hyp	C6060_6336
771	hibrid_3_1	MNG	reference_manually_curated	28_pMNG_TcM1				fig|511441.repeat.84	36367	36480	cargo
772	hibrid_3_1	MNG	reference_manually_curated	28_pMNG_TcM1				fig|511441.repeat.85	36481	36744	cargo
773	hibrid_3_1	MNG	reference_manually_curated	28_pMNG_TcM1				fig|511441.peg.566	37712	36495	cargo			Tnp_DDE_ISL3_98	C6060_2080
774	hibrid_3_1	MNG	reference_manually_curated	28_pMNG_TcM1				fig|511441.peg.567	37772	38158	backbone	backbone_rep		dnaB	C6060_20960
775	hibrid_3_1	MNG	reference_manually_curated	28_pMNG_TcM1				fig|511441.peg.568	38145	39233	backbone	backbone_rep		repC	C6060_1314
776	hibrid_3_1	MNG	reference_manually_curated	28_pMNG_TcM1				fig|511441.peg.569	40153	39785	backbone	backbone_rep	rep_2	repC_2	C6060_20148
777	hibrid_3_1	MNG	reference_manually_curated	28_pMNG_TcM1				fig|511441.peg.570	41317	40691	backbone	backbone_rep?		toprim_Ct	28_pMNG_TcM1_41317_40691
778	hibrid_3_1	MNG	reference_manually_curated	28_pMNG_TcM1				fig|511441.peg.571	41685	41428	backbone	backbone_def		Imm	C6060_7092
779	hibrid_3_1	MNG	reference_manually_curated	28_pMNG_TcM1				fig|511441.peg.572	41952	41716	backbone	backbone_def		df_cluster_Ab_CRISPR_IV	C6060_6431
780	hibrid_3_1	MNG	reference_manually_curated	28_pMNG_TcM1				fig|511441.peg.573	42548	41973	backbone	backbone_def		DsbG_60	C6060_6685
781	hibrid_3_1	MNG	reference_manually_curated	28_pMNG_TcM1				fig|511441.peg.574	43237	43037	cargo			hyp
782	hibrid_3_1	MNG	reference_manually_curated	28_pMNG_TcM1				fig|511441.peg.575	43353	45032	cargo			tniA	C6060_43063
783	hibrid_3_1	MNG	reference_manually_curated	28_pMNG_TcM1				fig|511441.peg.576	45035	45442	cargo			tniB
784	hibrid_3_1	MNG	reference_manually_curated	28_pMNG_TcM1				fig|511441.repeat.86	45405	52354	cargo
785	hibrid_3_1	MNG	reference_manually_curated	28_pMNG_TcM1				fig|511441.peg.577	45439	45543	cargo			hyp
786	hibrid_3_1	MNG	reference_manually_curated	28_pMNG_TcM1				fig|511441.peg.578	45883	45611	backbone	backbone_stab		relE_2_toxin	C6060_3116
787	hibrid_3_1	MNG	reference_manually_curated	28_pMNG_TcM1				fig|511441.peg.579	46091	45867	backbone	backbone_stab		relB_2_antitoxin	C6060_2379
788	hibrid_3_1	MNG	reference_manually_curated	28_pMNG_TcM1				fig|511441.peg.580	48815	46146	backbone	backbone_mob		mobA_repB_6	C6060_18035
789	hibrid_3_1	MNG	reference_manually_curated	28_pMNG_TcM1				fig|511441.peg.581	49116	48805	backbone	backbone_mob		mobB_copG	C6060_17724
790	hibrid_3_1	MNG	reference_manually_curated	28_pMNG_TcM1				fig|511441.peg.582	49143	49310	cargo			Hypothetical_87
791	hibrid_3_1	MNG	reference_manually_curated	28_pMNG_TcM1				fig|511441.peg.583	49401	49796	backbone	backbone_mob	mob_2	mobC	C6060_20941
792	hibrid_3_1	MNG	reference_manually_curated	28_pMNG_TcM1				fig|511441.peg.584	49793	50473	backbone	backbone_mob	mob_2	mobD_88	C6060_20147
793	hibrid_3_1	MNG	reference_manually_curated	28_pMNG_TcM1				fig|511441.peg.585	50466	51122	backbone	backbone_mob	mob_2	mobE_DUF3349_83	C6060_24990
794	hibrid_3_1	MNG	reference_manually_curated	28_pMNG_TcM1				fig|511441.peg.586	51126	52340	cargo			Tnp_DDE_ISL3_98	C6060_2080
795	hibrid_3_1	MNG	reference_manually_curated	28_pMNG_TcM1				fig|511441.repeat.87	52354	52456	cargo
796	hibrid_3_1	MNG	reference_manually_curated	28_pMNG_TcM1				fig|511441.peg.587	52896	54170	cargo			iscB	C3060_2877
797	hibrid_3_1	MNG	reference_manually_curated	28_pMNG_TcM1				fig|511441.peg.588	54241	54951	backbone	backbone_rep		dnaB	C6060_43509
798	hibrid_3_1	MNG	reference_manually_curated	28_pMNG_TcM1				fig|511441.repeat.88	54893	56196	cargo
799	hibrid_3_1	MNG	reference_manually_curated	28_pMNG_TcM1				fig|511441.peg.589	56123	54909	cargo			Tnp_DDE_ISL3_98	C6060_2080
800	hibrid_3_1	MNG	reference_manually_curated	28_pMNG_TcM1				fig|511441.repeat.89	56197	59348	cargo
801	hibrid_3_1	MNG	reference_manually_curated	28_pMNG_TcM1				fig|511441.peg.590	56242	56799	cargo			hyp	C6060_7638
802	hibrid_3_1	MNG	reference_manually_curated	28_pMNG_TcM1				fig|511441.peg.591	56865	59633	cargo			RM_I_Mtase	C6060_8037
803	hibrid_3_1	MNG	reference_manually_curated	28_pMNG_TcM1				fig|511441.repeat.90	59555	59902	cargo
804	hibrid_3_1	MNG	reference_manually_curated	28_pMNG_TcM1				fig|511441.peg.592	59902	59663	cargo			hyp
805	hibrid_3_1	MNG	reference_manually_curated	28_pMNG_TcM1				fig|511441.crispr_array.2	59694	59904	cargo
806	hibrid_3_1	MNG	reference_manually_curated	28_pMNG_TcM1				fig|511441.crispr_repeat.5	59694	59721	cargo
807	hibrid_3_1	MNG	reference_manually_curated	28_pMNG_TcM1				fig|511441.crispr_spacer.4	59722	59754	cargo
808	hibrid_3_1	MNG	reference_manually_curated	28_pMNG_TcM1				fig|511441.crispr_repeat.6	59755	59782	cargo
809	hibrid_3_1	MNG	reference_manually_curated	28_pMNG_TcM1				fig|511441.crispr_spacer.5	59783	59815	cargo
810	hibrid_3_1	MNG	reference_manually_curated	28_pMNG_TcM1				fig|511441.crispr_repeat.7	59816	59843	cargo
811	hibrid_3_1	MNG	reference_manually_curated	28_pMNG_TcM1				fig|511441.crispr_spacer.6	59844	59876	cargo
812	hibrid_3_1	MNG	reference_manually_curated	28_pMNG_TcM1				fig|511441.crispr_repeat.8	59877	59904	cargo
813	hibrid_3_1	MNG	reference_manually_curated	28_pMNG_TcM1				fig|511441.repeat.91	59903	65158	cargo
814	hibrid_3_1	MNG	reference_manually_curated	28_pMNG_TcM1				fig|511441.peg.593	59982	60746	backbone	backbone_mob?		TraV_46	C6060_43065
815	hibrid_3_1	MNG	reference_manually_curated	28_pMNG_TcM1				fig|511441.peg.594	60913	61083	cargo			hyp	C6060_43066
816	hibrid_3_1	MNG	reference_manually_curated	28_pMNG_TcM1				fig|511441.peg.595	61080	61382	cargo			Mtase_93	C6060_6981
817	hibrid_3_1	MNG	reference_manually_curated	28_pMNG_TcM1				fig|511441.peg.596	61388	62086	backbone	backbone_def		DsbG_60	C6060_6685
818	hibrid_3_1	MNG	reference_manually_curated	28_pMNG_TcM1				fig|511441.peg.597	62062	64977	cargo			Tnp_68	C6060_4663
819	hibrid_3_1	MNG	reference_manually_curated	28_pMNG_TcM1				fig|511441.peg.598	65158	65066	backbone	backbone_rep		kfrA_N_2	C6060_7235
820	hibrid_3_1	MNG	reference_manually_curated	28_pMNG_TcM1				fig|511441.peg.648	13145	11931	cargo			Tnp_DDE_ISL3_98	C6060_2080
821
822	pTC_F14_fam	SM-1	reference	pLAtc1	SM-1_GCA_000221025.1	CP002575.1	AEK59787.1	fig|990288.66.peg.3265	1	2532	backbone	backbone_mob	mob_2	mobA_repB_7	C6060_18035
823	pTC_F14_fam	SM-1	reference	pLAtc1	SM-1_GCA_000221025.1	CP002575.1	AEK59788.1	fig|990288.66.peg.3266	2589	2813	backbone	backbone_stab		relB_2_antitoxin	C6060_2379
824	pTC_F14_fam	SM-1	reference	pLAtc1	SM-1_GCA_000221025.1	CP002575.1	AEK59789.1	fig|990288.66.peg.3267	3028	4611	cargo			tnpB_ISChy9	C6060_6743
825	pTC_F14_fam	SM-1	reference	pLAtc1	SM-1_GCA_000221025.1	CP002575.1	AEK59790.1	fig|990288.66.peg.3268	4604	5011	cargo			tnpA_ISChy9	C6060_11911
826	pTC_F14_fam	SM-1	reference	pLAtc1	SM-1_GCA_000221025.1	CP002575.1	AEK59791.1	fig|990288.66.peg.3269	5116	5994	backbone	backbone_rep	rep_2	repC_1	C6060_20148
827	pTC_F14_fam	SM-1	reference	pLAtc1	SM-1_GCA_000221025.1	CP002575.1	AEK59792.1	fig|990288.66.peg.3270	5981	6838	backbone	backbone_rep	rep_1	repA _3	C6060_15747
828	pTC_F14_fam	SM-1	reference	pLAtc1	SM-1_GCA_000221025.1	CP002575.1		fig|990288.66.peg.3271	6905	7120	backbone	backbone_stab		vbhT_toxin	C6060_29719
829	pTC_F14_fam	SM-1	reference	pLAtc1		CP002575.1	AEK59793.1	fig|990288.66.peg.3272	7496	8107	backbone	backbone_mob	mob_2	mobE
830	pTC_F14_fam	SM-1	reference	pLAtc1		CP002575.1	AEK59794.1	fig|990288.66.peg.3273	8100	8783	backbone	backbone_mob	mob_2	mobD_parA_10
831	pTC_F14_fam	SM-1	reference	pLAtc1		CP002575.1	AEK59795.1	fig|990288.66.peg.3274	8796	9152	backbone	backbone_mob	mob_2	mobC
832	pTC_F14_fam	SM-1	reference	pLAtc1	SM-1_GCA_000221025.1	CP002575.1	AEK59796.1	fig|990288.66.peg.3275	9463	9774	backbone	backbone_mob	mob_2	mobB_copG	C6060_17724
833
834	pTC_F14_fam	SM-1	reference_manually_curated	30_pSM1_ALtc1				fig|511441.peg.619	1	2532	backbone	backbone_mob	mob_2	mobA_repB_7	C6060_18035
835	pTC_F14_fam	SM-1	reference_manually_curated	30_pSM1_ALtc1				fig|511441.peg.620	2589	2813	backbone	backbone_stab		relB_2_antitoxin	C6060_2379
836	pTC_F14_fam	SM-1	reference_manually_curated	30_pSM1_ALtc1				fig|511441.peg.621	4611	3028	cargo			tnp	C6060_6743
837	pTC_F14_fam	SM-1	reference_manually_curated	30_pSM1_ALtc1				fig|511441.peg.622	5011	4604	cargo			tnpA_ISChy9	C6060_11911
838	pTC_F14_fam	SM-1	reference_manually_curated	30_pSM1_ALtc1				fig|511441.peg.623	5994	5116	backbone	backbone_rep	rep_2	repC_1	C6060_20148
839	pTC_F14_fam	SM-1	reference_manually_curated	30_pSM1_ALtc1				fig|511441.peg.624	6838	5981	backbone	backbone_rep	rep_1	repA _3	C6060_15747
840	pTC_F14_fam	SM-1	reference_manually_curated	30_pSM1_ALtc1				fig|511441.peg.625	7363	6905	cargo			hyp
841	pTC_F14_fam	SM-1	reference_manually_curated	30_pSM1_ALtc1				fig|511441.peg.626	8107	7496	backbone	backbone_mob	mob_2	mobE
842	pTC_F14_fam	SM-1	reference_manually_curated	30_pSM1_ALtc1				fig|511441.peg.627	8783	8100	backbone	backbone_mob	mob_2	mobD_parA_10
843	pTC_F14_fam	SM-1	reference_manually_curated	30_pSM1_ALtc1				fig|511441.peg.628	9152	8796	backbone	backbone_mob	mob_2	mobC
844	pTC_F14_fam	SM-1	reference_manually_curated	30_pSM1_ALtc1				fig|511441.peg.629	9463	9774	backbone	backbone_mob	mob_2	mobB_copG	C6060_17724
845
846	pTC_F14_fam	S1	candidate	genome	S1_GCA_001756775.1	LZYH01000559.1	OFC59313.1	fig|33059.86.peg.1906	102	392	backbone	backbone_stab		brnT_toxin	C6060_8355
847	pTC_F14_fam	S1	candidate	genome	S1_GCA_001756775.1	LZYH01000559.1	OFC59314.1	fig|33059.86.peg.1907	379	681	backbone	backbone_stab		brnA_antitoxin	C6060_7430
848	pTC_F14_fam	S1	candidate	genome	S1_GCA_001756775.1	LZYH01000559.1	OFC59315.1	fig|33059.86.peg.1908	755	1624	backbone	backbone_rep	rep_1	repA _3	C6060_15747
849	pTC_F14_fam	S1	candidate	genome	S1_GCA_001756775.1	LZYH01000559.1	OFC59316.1	fig|33059.86.peg.1909	1590	2477	backbone	backbone_rep	rep_2	repC	C6060_20148
850
851	pTC_F14_fam	S1	candidate	genome	S1_GCA_001756775.1	LZYH01000803.1	OFC51916.1	fig|33059.86.peg.2728	1	2571	backbone	backbone_mob	mob_2	mobA_repB_5	C6060_18035
852	pTC_F14_fam	S1	candidate	genome	S1_GCA_001756775.1	LZYH01000803.1	OFC51917.1	fig|33059.86.peg.2729	2666	2986	backbone	backbone_mob	mob_2	mobB_copG	C6060_17724
853
854	pTC_F14_fam	S1	candidate	genome	S1_GCA_001756775.1	LZYH01000805.1		fig|33059.86.peg.2733	116	415	backbone	backbone_mob	mob_2	mobC	C6060_20941
855
856	pTC_F14_fam	S1	candidate	genome	S1_GCA_001756775.1	LZYH01000806.1	OFC51912.1	fig|33059.86.peg.2734	91	759	backbone	backbone_mob	mob_2	mobD	C6060_20147
857	pTC_F14_fam	S1	candidate	genome		LZYH01000806.1	OFC51913.1	fig|33059.86.peg.2735	752	1390	backbone	backbone_mob	mob_2	mobE_DUF3349_83
858
859	pTC_F14_fam	S1	candidate	genome	S1_GCA_001756775.1	LZYH01000560.1	OFC59268.1	fig|33059.86.peg.1910	72	545	cargo			DUF29	C6060_17923
860	pTC_F14_fam	S1	candidate	genome	S1_GCA_001756775.1	LZYH01000560.1	OFC59269.1	fig|33059.86.peg.1911	828	1724	cargo			iscB_HNH
861
862	pTC_F14_fam	CVCC_RAS_pool	reference_manually_curated	pCanu624			100366	fig|1033065.peg.2785	11907	11617	backbone	backbone_stab		brnT_toxin	C6060_8355
863	pTC_F14_fam	CVCC_RAS_pool	reference_manually_curated	pCanu624			100372	fig|1033065.peg.2791	16688	16260	cargo			Sel1
864	pTC_F14_fam	CVCC_RAS_pool	reference_manually_curated	pCanu624			100361	fig|1033065.peg.2780	6315	6995	backbone	backbone_mob	mob_2	mobD	C6060_20147
865	pTC_F14_fam	CVCC_RAS_pool	reference_manually_curated	pCanu624			100358	fig|1033065.peg.2777	2832	4865	cargo			hyp
866	pTC_F14_fam	CVCC_RAS_pool	reference_manually_curated	pCanu624			99078	fig|1033065.peg.1537	1765	383	cargo			TolC
867	pTC_F14_fam	CVCC_RAS_pool	reference_manually_curated	pCanu624			98624	fig|1033065.peg.1089	2079	1801	cargo			hyp
868	pTC_F14_fam	CVCC_RAS_pool	reference_manually_curated	pCanu624			100367	fig|1033065.peg.2786	12196	11894	cargo			brnA_antitoxin	C6060_7430
869	pTC_F14_fam	CVCC_RAS_pool	reference_manually_curated	pCanu624			100357	fig|1033065.peg.2776	1324	2835	cargo			hylD
870	pTC_F14_fam	CVCC_RAS_pool	reference_manually_curated	pCanu624			100369	fig|1033065.peg.2788	14207	13125	backbone	backbone_rep	rep_2	repC
871	pTC_F14_fam	CVCC_RAS_pool	reference_manually_curated	pCanu624			100360	fig|1033065.peg.2779	5675	6322	backbone	backbone_mob	mob_2	mobE_DUF3349_83
872	pTC_F14_fam	CVCC_RAS_pool	reference_manually_curated	pCanu624			100356	fig|1033065.peg.2775	535	1239	cargo			hyp
873	pTC_F14_fam	CVCC_RAS_pool	reference_manually_curated	pCanu624			100370	fig|1033065.peg.2789	15021	14563	cargo			DUF29	C6060_17923
874	pTC_F14_fam	CVCC_RAS_pool	reference_manually_curated	pCanu624			100365	fig|1033065.peg.2784	11469	10897	backbone	backbone_rec		KfrA_SMC
875	pTC_F14_fam	CVCC_RAS_pool	reference_manually_curated	pCanu624			100371	fig|1033065.peg.2790	16051	15335	cargo			hyp
876	pTC_F14_fam	CVCC_RAS_pool	reference_manually_curated	pCanu624			100364	fig|1033065.peg.2783	10736	8025	backbone	backbone_mob	mob_2	mobA_traI_repB	C6060_18035
877
878		CF.Pisc.bin.15	candidate	MAG		JAPNUY010000148.1	MCY0873280.1	fig|33059.97.peg.246	2	319	cargo			hyp
879		CF.Pisc.bin.15	candidate	MAG	CF.Pisc.bin.15_GCA_026626985.1	JAPNUY010000148.1	MCY0873281.1	fig|33059.97.peg.247	300	1175	backbone	backbone_rep	rep_1	repA _3	C6060_15747
880		CF.Pisc.bin.15	candidate	MAG		JAPNUY010000148.1	MCY0873282.1	fig|33059.97.peg.248	1207	1431	cargo			hyp
881		CF.Pisc.bin.15	candidate	MAG	CF.Pisc.bin.15_GCA_026626985.1	JAPNUY010000148.1		fig|33059.97.peg.249	1424	1657	cargo			hyp	C6060_18349
882		CF.Pisc.bin.15	candidate	MAG		JAPNUY010000148.1	MCY0873283.1	fig|33059.97.peg.250	1672	2688	cargo			hyp
883
884	pVAN18_3_fam	VAN18_3	candidate	genome	VAN18-3_GCA_018853695.1	JAAOMN010000091.1	MBU2770404.1	fig|33059.90.peg.2838	3	173	cargo			tnp_IS30	C6060_6742
885	pVAN18_3_fam	VAN18_3	candidate	genome	VAN18-3_GCA_018853695.1	JAAOMN010000091.1	MBU2770405.1	fig|33059.90.peg.2839	241	2448	cargo			GGDEF_EAL_PAS/PAC	C6060_8411
886	pVAN18_3_fam	VAN18_3	candidate	genome	VAN18-3_GCA_018853695.1	JAAOMN010000091.1	MBU2770406.1	fig|33059.90.peg.2840	2587	2934	backbone	backbone_stab		hicB_antitoxin	C6060_10104
887	pVAN18_3_fam	VAN18_3	candidate	genome	VAN18-3_GCA_018853695.1	JAAOMN010000091.1	MBU2770407.1	fig|33059.90.peg.2841	2931	3188	backbone	backbone_stab		hicA_toxin	C6060_11928
888	pVAN18_3_fam	VAN18_3	candidate	genome	VAN18-3_GCA_018853695.1	JAAOMN010000091.1	MBU2770408.1	fig|33059.90.peg.2842	3305	3703	backbone	backbone_rep		rep_pAB02_ORF2	C6060_12668
889	pVAN18_3_fam	VAN18_3	candidate	genome	VAN18-3_GCA_018853695.1	JAAOMN010000091.1	MBU2770409.1	fig|33059.90.peg.2843	3767	4573	backbone	backbone_rep		rep_3_pS10_like	C6060_15745
890	pVAN18_3_fam	VAN18_3	candidate	genome	VAN18-3_GCA_018853695.1	JAAOMN010000091.1	MBU2770410.1	fig|33059.90.peg.2844	5207	5449	cargo			hyp	C6060_3472
891	pVAN18_3_fam	VAN18_3	candidate	genome	VAN18-3_GCA_018853695.1	JAAOMN010000091.1	MBU2770411.1	fig|33059.90.peg.2845	5659	5910	cargo			hyp	C6060_11927
892	pVAN18_3_fam	VAN18_3	candidate	genome	VAN18-3_GCA_018853695.1	JAAOMN010000091.1	MBU2770412.1	fig|33059.90.peg.2846	6009	6326	backbone	backbone_mob	mob_1	mobC	C6060_3114
893	pVAN18_3_fam	VAN18_3	candidate	genome	VAN18-3_GCA_018853695.1	JAAOMN010000091.1	MBU2770413.1	fig|33059.90.peg.2847	6506	9109	backbone	backbone_mob	mob_1	mobA_mobL_1	C6060_10567
894	pVAN18_3_fam	VAN18_3	candidate	genome	VAN18-3_GCA_018853695.1	JAAOMN010000091.1	MBU2770414.1	fig|33059.90.peg.2848	9337	10110	cargo			pilZ	C6060_7216
895	pVAN18_3_fam	VAN18_3	candidate	genome	VAN18-3_GCA_018853695.1	JAAOMN010000091.1	MBU2770415.1	fig|33059.90.peg.2849	10107	10253	cargo			hyp	C6060_17763
896	pVAN18_3_fam	VAN18_3	candidate	genome	VAN18-3_GCA_018853695.1	JAAOMN010000091.1		fig|33059.90.peg.2850	10293	11363	cargo			nudC_tnp_IS30	C6060_2167
897
898
899	pVAN18_3_fam	CV18_1	candidate	genome	CV18-1_GCA_018853985.1	JAAOMS010000086.1	MBU2763721.1	fig|33059.93.peg.2831	1	195	cargo			tnp	C6060_6742
900	pVAN18_3_fam	CV18_1	candidate	genome	CV18-1_GCA_018853985.1	JAAOMS010000086.1	MBU2763722.1	fig|33059.93.peg.2832	263	2470	cargo			GGDEF_EAL_PAS/PAC	C6060_8411
901	pVAN18_3_fam	CV18_1	candidate	genome	CV18-1_GCA_018853985.1	JAAOMS010000086.1	MBU2763723.1	fig|33059.93.peg.2833	2609	2956	backbone	backbone_stab		hicB_antitoxin	C6060_10104
902	pVAN18_3_fam	CV18_1	candidate	genome	CV18-1_GCA_018853985.1	JAAOMS010000086.1	MBU2763724.1	fig|33059.93.peg.2834	2953	3210	backbone	backbone_stab		hicA_toxin	C6060_11928
903	pVAN18_3_fam	CV18_1	candidate	genome	CV18-1_GCA_018853985.1	JAAOMS010000086.1	MBU2763725.1	fig|33059.93.peg.2835	3327	3725	backbone	backbone_rep		rep_pAB02_ORF2	C6060_12668
904	pVAN18_3_fam	CV18_1	candidate	genome	CV18-1_GCA_018853985.1	JAAOMS010000086.1	MBU2763726.1	fig|33059.93.peg.2836	3789	4595	backbone	backbone_rep		rep_3_pS10_like	C6060_15745
905	pVAN18_3_fam	CV18_1	candidate	genome	CV18-1_GCA_018853985.1	JAAOMS010000086.1		fig|33059.93.peg.2837	4669	4842	cargo			hyp	C6060_20238
906	pVAN18_3_fam	CV18_1	candidate	genome	CV18-1_GCA_018853985.1	JAAOMS010000086.1	MBU2763727.1	fig|33059.93.peg.2838	5229	5471	cargo			hyp	C6060_3472
907	pVAN18_3_fam	CV18_1	candidate	genome	CV18-1_GCA_018853985.1	JAAOMS010000086.1	MBU2763728.1	fig|33059.93.peg.2839	5681	5932	cargo			hyp	C6060_11927
908	pVAN18_3_fam	CV18_1	candidate	genome	CV18-1_GCA_018853985.1	JAAOMS010000086.1	MBU2763729.1	fig|33059.93.peg.2840	6031	6348	backbone	backbone_mob	mob_1	mobC	C6060_3114
909	pVAN18_3_fam	CV18_1	candidate	genome	CV18-1_GCA_018853985.1	JAAOMS010000086.1	MBU2763730.1	fig|33059.93.peg.2841	6528	9131	backbone	backbone_mob	mob_1	mobA_mobL_1	C6060_10567
910	pVAN18_3_fam	CV18_1	candidate	genome	CV18-1_GCA_018853985.1	JAAOMS010000086.1	MBU2763731.1	fig|33059.93.peg.2842	9359	10132	cargo			PilZ	C6060_7216
911	pVAN18_3_fam	CV18_1	candidate	genome	CV18-1_GCA_018853985.1	JAAOMS010000086.1	MBU2763732.1	fig|33059.93.peg.2843	10129	10275	cargo			hyp	C6060_17763
912	pVAN18_3_fam	CV18_1	candidate	genome	CV18-1_GCA_018853985.1	JAAOMS010000086.1		fig|33059.93.peg.2844	10315	11385	cargo			tnp	C6060_2167
913	pVAN18_3_fam	CV18_1	candidate	genome		JAAOMS010000086.1	MBU2763733.1				cargo
914
915	pAca1.2_fam	ATCC51756	reference_manually_curated	pAca1.2	ATCC_51756_GCA_000175575.2	CP005989.1	AIA56815.1	fig|637389.34.peg.3075	2	1147	backbone	backbone_rep	rep_4	repA _2	C6060_18051
916	pAca1.2_fam	ATCC51756	reference_manually_curated	pAca1.2	ATCC_51756_GCA_000175575.2	CP005989.1	AIA56816.1	fig|637389.34.peg.3076	2002	2253	backbone	backbone_rep		DUF742_HTH	C6060_16294
917	pAca1.2_fam	ATCC51756	reference_manually_curated	pAca1.2	ATCC_51756_GCA_000175575.2	CP005989.1	AIA56817.1	fig|637389.34.peg.3077	2586	3410	cargo			mtfB_C	C6060_24546
918	pAca1.2_fam	ATCC51756	reference_manually_curated	pAca1.2	ATCC_51756_GCA_000175575.2	CP005989.1	AIA56818.1	fig|637389.34.peg.3078	3548	4735	cargo			mtfB_N	C6060_24547
919	pAca1.2_fam	ATCC51756	reference_manually_curated	pAca1.2		CP005989.1	AIA56819.1	fig|637389.34.peg.3079	4952	5053	cargo			hyp
920	pAca1.2_fam	ATCC51756	reference_manually_curated	pAca1.2		CP005989.1	AIA56820.1				cargo
921	pAca1.2_fam	ATCC51756	reference_manually_curated	pAca1.2		CP005989.1	AIA56821.1	fig|637389.34.peg.3082	6579	7220	cargo			GTase	C6060_24521
922	pAca1.2_fam	ATCC51756	reference_manually_curated	pAca1.2		CP005989.1	AIA56822.1				cargo
923	pAca1.2_fam	ATCC51756	reference_manually_curated	pAca1.2	ATCC_51756_GCA_000175575.2	CP005989.1	AIA56823.1	fig|637389.34.peg.3083	7733	8485	backbone	backbone_inv		fimB_fimE_int	C6060_2253
924	pAca1.2_fam	ATCC51756	reference_manually_curated	pAca1.2	ATCC_51756_GCA_000175575.2	CP005989.1	AIA56824.1	fig|637389.34.peg.3085	8967	9248	backbone	backbone_stab		brnT_toxin	C6060_4328
925	pAca1.2_fam	ATCC51756	reference_manually_curated	pAca1.2	ATCC_51756_GCA_000175575.2	CP005989.1	AIA56825.1	fig|637389.34.peg.3086	9223	9543	backbone	backbone_stab		brnA_antitoxin	C6060_2993
926
927	pAca1.2_fam	ATCC_51756_2	reference	pAca1.2	ATCC_51756_GCA_000175575.2.feature_protein.fasta	CP005989.1	AIA56815.1	fig|637389.34.peg.3075	2	1147	backbone	backbone_rep	rep_4	repA _2	C6060_18051
928	pAca1.2_fam	ATCC_51756_2	reference	pAca1.2	ATCC_51756_GCA_000175575.2.feature_protein.fasta	CP005989.1	AIA56816.1	fig|637389.34.peg.3076	2002	2253	backbone	backbone_rep		DUF742_HTH	C6060_16294
929	pAca1.2_fam	ATCC_51756_2	reference	pAca1.2	ATCC_51756_GCA_000175575.2.feature_protein.fasta	CP005989.1	AIA56817.1	fig|637389.34.peg.3077	2586	3410	cargo			mtfB_C	C6060_24546
930	pAca1.2_fam	ATCC_51756_2	reference	pAca1.2	ATCC_51756_GCA_000175575.2.feature_protein.fasta	CP005989.1	AIA56818.1	fig|637389.34.peg.3078	3548	4735	cargo			mtfB_N	C6060_24547
931	pAca1.2_fam	ATCC_51756_2	reference	pAca1.2		CP005989.1	AIA56819.1	fig|637389.34.peg.3079	4952	5053	cargo			hyp
932	pAca1.2_fam	ATCC_51756_2	reference	pAca1.2		CP005989.1	AIA56820.1				cargo
933	pAca1.2_fam	ATCC_51756_2	reference	pAca1.2	ATCC_51756_GCA_000175575.2.feature_protein.fasta	CP005989.1	AIA56821.1	fig|637389.34.peg.3082	6579	7220	cargo			GTase	C6060_24521
934	pAca1.2_fam	ATCC_51756_2	reference	pAca1.2		CP005989.1	AIA56822.1				cargo
935	pAca1.2_fam	ATCC_51756_2	reference	pAca1.2	ATCC_51756_GCA_000175575.2.feature_protein.fasta	CP005989.1	AIA56823.1	fig|637389.34.peg.3083	7733	8485	backbone	backbone_inv		fimB_fimE_int	C6060_2253
936	pAca1.2_fam	ATCC_51756_2	reference	pAca1.2	ATCC_51756_GCA_000175575.2.feature_protein.fasta	CP005989.1	AIA56824.1	fig|637389.34.peg.3085	8967	9248	backbone	backbone_stab		brnT_toxin	C6060_4328
937	pAca1.2_fam	ATCC_51756_2	reference	pAca1.2	ATCC_51756_GCA_000175575.2.feature_protein.fasta	CP005989.1	AIA56825.1	fig|637389.34.peg.3086	9223	9543	backbone	backbone_stab		brnA_antitoxin	C6060_2993
938
939	pAca1.2_fam	DSM 8584	candidate	genome	ATCC_51756_GCA_018853615.1	JAAOMK010000006.1	MBU2734390.1	fig|637389.35.peg.2889	1	1118	cargo			mtfB_N	C6060_24547
940	pAca1.2_fam	DSM 8584	candidate	genome	ATCC_51756_GCA_018853615.1	JAAOMK010000006.1		fig|637389.35.peg.2891	1934	2047	cargo			tnp_ISL3_fragment	C6060_20398
941	pAca1.2_fam	DSM 8584	candidate	genome	ATCC_51756_GCA_018853615.1	JAAOMK010000006.1	MBU2734391.1	fig|637389.35.peg.2892	2652	3803	cargo			GTase	C6060_24521
942	pAca1.2_fam	DSM 8584	candidate	genome	ATCC_51756_GCA_018853615.1	JAAOMK010000006.1	MBU2734398.1	fig|637389.35.peg.2899	8752	9790	cargo			mtfB_C	C6060_24546
943	pAca1.2_fam	DSM 8584	candidate	genome	ATCC_51756_GCA_018853615.1	JAAOMK010000006.1					backbone	backbone_inv		fimB_fimE_int	C6060_2253
944	pAca1.2_fam	DSM 8584	candidate	genome	ATCC_51756_GCA_018853615.1	JAAOMK010000006.1					backbone	backbone_rep		rep_pAB02_ORF2	C6060_3219
945	pAca1.2_fam	DSM 8584	candidate	genome	ATCC_51756_GCA_018853615.1	JAAOMK010000006.1					backbone	backbone_stab		brnT_toxin	C6060_4328
946	pAca1.2_fam	DSM 8584	candidate	genome	ATCC_51756_GCA_018853615.1	JAAOMK010000006.1					backbone	backbone_stab		brnA_antitoxin	C6060_2993
947	pAca1.2_fam	DSM 8584	candidate	genome	ATCC_51756_GCA_018853615.1	JAAOMK010000006.1					backbone	backbone_rep	rep_4	repA _2	C6060_18051
948	pAca1.2_fam	DSM 8584	candidate	genome	ATCC_51756_GCA_018853615.1	JAAOMK010000006.1					backbone	backbone_rep		DUF742_HTH	C6060_16294
949	pAca1.2_fam	DSM 8584	candidate	genome	ATCC_51756_GCA_018853615.1	JAAOMK010000006.1					cargo			mtfB_C	C6060_24546
950
951	pAca1.2_fam	KU	candidate	genome	KU_GCA_018853545.1	JAAOMJ010000237.1	MBU2730150.1	fig|33059.88.peg.1266	98	1225	cargo			GTase	C6060_24521
952	pAca1.2_fam	KU	candidate	genome	KU_GCA_018853545.1	JAAOMJ010000237.1	MBU2730151.1	fig|33059.88.peg.1267	1559	2311	backbone	backbone_inv		fimB_fimE_int	C6060_2253
953	pAca1.2_fam	KU	candidate	genome	KU_GCA_018853545.1	JAAOMJ010000237.1	MBU2730152.1	fig|33059.88.peg.1268	2367	2774	backbone	backbone_rep		rep_pAB02_ORF2	C6060_3219
954	pAca1.2_fam	KU	candidate	genome	KU_GCA_018853545.1	JAAOMJ010000237.1	MBU2730153.1	fig|33059.88.peg.1269	2793	3074	backbone	backbone_stab		brnT_toxin	C6060_4328
955	pAca1.2_fam	KU	candidate	genome	KU_GCA_018853545.1	JAAOMJ010000237.1	MBU2730154.1	fig|33059.88.peg.1270	3049	3369	backbone	backbone_stab		brnA_antitoxin	C6060_2993
956	pAca1.2_fam	KU	candidate	genome	KU_GCA_018853545.1	JAAOMJ010000237.1	MBU2730155.1	fig|33059.88.peg.1271	3636	4646	backbone	backbone_rep	rep_4	repA _2	C6060_18051
957	pAca1.2_fam	KU	candidate	genome	KU_GCA_018853545.1	JAAOMJ010000237.1	MBU2730156.1	fig|33059.88.peg.1272	5620	5865	backbone	backbone_rep		DUF742_HTH	C6060_16294
958	pAca1.2_fam	KU	candidate	genome	KU_GCA_018853545.1	JAAOMJ010000237.1	MBU2730157.1	fig|33059.88.peg.1273	6198	7022	cargo			mtfB_C	C6060_24546
959	pAca1.2_fam	KU	candidate	genome	KU_GCA_018853545.1	JAAOMJ010000237.1	MBU2730158.1	fig|33059.88.peg.1274	7160	8347	cargo			mtfB_N	C6060_24547
960	pAca1.2_fam	KU	candidate	genome	KU_GCA_018853545.1	JAAOMJ010000237.1		fig|33059.88.peg.1275	8663	9160	cargo			Tnp	C6060_12947
961	pAca1.2_fam	KU	candidate	genome	KU_GCA_018853545.1	JAAOMJ010000237.1		fig|33059.88.peg.1276	9163	9276	cargo			tnp_ISL3_fragment	C6060_20398
962
963	pAca1.2_fam	BC13	candidate	genome	BC13_GCA_018853575.1	JAAOMI010000161.1		fig|33059.89.peg.640	23	520	cargo			Tnp	C6060_12947
964	pAca1.2_fam	BC13	candidate	genome	BC13_GCA_018853575.1	JAAOMI010000161.1		fig|33059.89.peg.641	523	636	cargo			tnp_ISL3_fragment	C6060_20398
965	pAca1.2_fam	BC13	candidate	genome	BC13_GCA_018853575.1	JAAOMI010000161.1	MBU2745064.1	fig|33059.89.peg.642	1241	2368	cargo			GTase	C6060_24521
966	pAca1.2_fam	BC13	candidate	genome	BC13_GCA_018853575.1	JAAOMI010000161.1	MBU2745065.1	fig|33059.89.peg.643	2702	3454	backbone	backbone_inv		fimB_fimE_int	C6060_2253
967	pAca1.2_fam	BC13	candidate	genome	BC13_GCA_018853575.1	JAAOMI010000161.1	MBU2745066.1	fig|33059.89.peg.644	3510	3917	backbone	backbone_rep		rep_pAB02_ORF2	C6060_3219
968	pAca1.2_fam	BC13	candidate	genome	BC13_GCA_018853575.1	JAAOMI010000161.1	MBU2745067.1	fig|33059.89.peg.645	3936	4217	backbone	backbone_stab		brnT_toxin	C6060_4328
969	pAca1.2_fam	BC13	candidate	genome	BC13_GCA_018853575.1	JAAOMI010000161.1	MBU2745068.1	fig|33059.89.peg.646	4249	4512	backbone	backbone_stab		brnA_antitoxin	C6060_2993
970	pAca1.2_fam	BC13	candidate	genome	BC13_GCA_018853575.1	JAAOMI010000161.1	MBU2745069.1	fig|33059.89.peg.647	4779	5789	backbone	backbone_rep	rep_4	repA _2	C6060_18051
971	pAca1.2_fam	BC13	candidate	genome	BC13_GCA_018853575.1	JAAOMI010000161.1	MBU2745070.1	fig|33059.89.peg.648	6763	7008	backbone	backbone_rep		DUF742_HTH	C6060_16294
972	pAca1.2_fam	BC13	candidate	genome		JAAOMI010000161.1	MBU2745071.1	fig|33059.89.peg.649	7341	8942	cargo			mtfB_C	C6060_24546
973	pAca1.2_fam	BC13	candidate	genome		JAAOMI010000161.1	MBU2745072.1	fig|33059.89.peg.650	8939	9490	cargo			mtfB_N	C6060_24547
974
975	pAca1.2_fam	F	candidate	genome	F_GCA_018853755.1	JAAOML010000092.1	MBU2779387.1	fig|33059.91.peg.3091	238	1248	backbone	backbone_rep	rep_4	repA _2	C6060_18051
976	pAca1.2_fam	F	candidate	genome	F_GCA_018853755.1	JAAOML010000092.1	MBU2779388.1	fig|33059.91.peg.3092	1515	1835	backbone	backbone_stab		brnA_antitoxin	C6060_2993
977	pAca1.2_fam	F	candidate	genome	F_GCA_018853755.1	JAAOML010000092.1	MBU2779389.1	fig|33059.91.peg.3093	1810	2091	backbone	backbone_stab		brnT_toxin	C6060_4328
978	pAca1.2_fam	F	candidate	genome	F_GCA_018853755.1	JAAOML010000092.1	MBU2779390.1	fig|33059.91.peg.3094	2110	2517	backbone	backbone_rep		rep_pAB02_ORF2	C6060_3219
979	pAca1.2_fam	F	candidate	genome	F_GCA_018853755.1	JAAOML010000092.1	MBU2779391.1	fig|33059.91.peg.3095	2573	3325	backbone	backbone_inv		fimB_fimE_int	C6060_2253
980	pAca1.2_fam	F	candidate	genome	F_GCA_018853755.1	JAAOML010000092.1	MBU2779392.1	fig|33059.91.peg.3096	3659	4786	cargo			GTase	C6060_24521
981	pAca1.2_fam	F	candidate	genome	F_GCA_018853755.1	JAAOML010000092.1		fig|33059.91.peg.3097	5391	5504	cargo			tnp_ISL3_fragment	C6060_20398
982	pAca1.2_fam	F	candidate	genome	F_GCA_018853755.1	JAAOML010000092.1		fig|33059.91.peg.3098	5507	6004	cargo			Tnp	C6060_12947
983	pAca1.2_fam	F	candidate	genome	F_GCA_018853755.1	JAAOML010000092.1	MBU2779393.1	fig|33059.91.peg.3099	6320	7507	cargo			mtfB_N	C6060_24547
984	pAca1.2_fam	F	candidate	genome	F_GCA_018853755.1	JAAOML010000092.1	MBU2779394.1	fig|33059.91.peg.3100	7645	8469	cargo			mtfB_C	C6060_24546
985	pAca1.2_fam	F	candidate	genome	F_GCA_018853755.1	JAAOML010000092.1	MBU2779395.1	fig|33059.91.peg.3101	8802	9047	backbone	backbone_rep		DUF742_HTH	C6060_16294
986
987	pAca1.2_fam	ZBY	candidate	genome	ZBY_GCA_001756725.1	LZYF01000104.1		fig|33059.84.peg.1158	2	106	cargo			Tnp_IS5_ISAtc5	C6060_2888
988	pAca1.2_fam	ZBY	candidate	genome	ZBY_GCA_001756725.1	LZYF01000104.1	OFC38483.1	fig|33059.84.peg.1159	191	370	backbone	backbone_rep	rep_4	repA_rep4	C6060_29736
989	pAca1.2_fam	ZBY	candidate	genome	ZBY_GCA_001756725.1	LZYF01000104.1	OFC38484.1	fig|33059.84.peg.1160	960	1241	backbone	backbone_stab		yafQ-toxin	C6060_3601
990	pAca1.2_fam	ZBY	candidate	genome	ZBY_GCA_001756725.1	LZYF01000104.1	OFC38485.1	fig|33059.84.peg.1161	1228	1494	backbone	backbone_stab		dinJ_antitoxin	C6060_2073
991	pAca1.2_fam	ZBY	candidate	genome	ZBY_GCA_001756725.1	LZYF01000104.1	OFC38486.1	fig|33059.84.peg.1162	1679	1996	cargo			tnp_Tn3	C6060_24450
992	pAca1.2_fam	ZBY	candidate	genome		LZYF01000104.1		fig|33059.84.peg.1163	2006	2146	cargo			hyp
993	pAca1.2_fam	ZBY	candidate	genome	ZBY_GCA_001756725.1	LZYF01000104.1	OFC38487.1	fig|33059.84.peg.1164	3317	4357	backbone	backbone_par		pNOB8_ParB_N_like	C6060_20205
994	pAca1.2_fam	ZBY	candidate	genome	ZBY_GCA_001756725.1	LZYF01000104.1	OFC38488.1	fig|33059.84.peg.1165	4350	4712	cargo			hyp	C6060_20206
995	pAca1.2_fam	ZBY	candidate	genome	ZBY_GCA_001756725.1	LZYF01000104.1	OFC38489.1	fig|33059.84.peg.1166	4702	5295	cargo			FlhC family transcriptional regulator	C6060_20207
996	pAca1.2_fam	ZBY	candidate	genome	ZBY_GCA_001756725.1	LZYF01000104.1	OFC38490.1	fig|33059.84.peg.1167	5298	5495	cargo			hyp	C6060_20208
997
998	pAca1.2_fam	ZBY	candidate	genome	ZBY_GCA_001756725.1	LZYF01000110.1	OFC38381.1	fig|33059.84.peg.1208	661	1671	backbone	backbone_rep	rep_4	repA _2	C6060_18051
999	pAca1.2_fam	ZBY	candidate	genome	ZBY_GCA_001756725.1	LZYF01000110.1	OFC38382.1	fig|33059.84.peg.1209	1904	2212	cargo			YidC translocase	C6060_18112
1000	pAca1.2_fam	ZBY	candidate	genome	ZBY_GCA_001756725.1	LZYF01000110.1	OFC38383.1	fig|33059.84.peg.1210	2428	2853	backbone	backbone_stab		vapC_toxin	C6060_6976
1001	pAca1.2_fam	ZBY	candidate	genome	ZBY_GCA_001756725.1	LZYF01000110.1	OFC38384.1	fig|33059.84.peg.1211	2850	3113	backbone	backbone_stab		hicB_antitoxin	C6060_3980
1002	pAca1.2_fam	ZBY	candidate	genome	ZBY_GCA_001756725.1	LZYF01000110.1	OFC38385.1	fig|33059.84.peg.1212	3311	4006	cargo			Aquaporin Z	C6060_1777
1003	pAca1.2_fam	ZBY	candidate	genome	ZBY_GCA_001756725.1	LZYF01000110.1		fig|33059.84.peg.1213	4169	4345	cargo			hyp	C6060_42696
1004	pAca1.2_fam	ZBY	candidate	genome	ZBY_GCA_001756725.1	LZYF01000110.1	OFC38386.1	fig|33059.84.peg.1214	4741	5001	cargo			hyp	C6060_42697
1005
1006	pAca1.2_fam	ZBY	candidate	genome	ZBY_GCA_001756725.1	LZYF01000121.1	OFC38245.1	fig|33059.84.peg.1286	72	833	backbone	backbone_rep	rep_4	repA _2c	C6060_18051
1007
1008	pAca1.2_fam	ZBY	candidate	genome	ZBY_GCA_001756725.1	LZYF01000122.1		fig|33059.84.peg.1287	3	275	backbone	backbone_rep	rep_4	repA _2a	C6060_18051
1009	pAca1.2_fam	ZBY	candidate	genome	ZBY_GCA_001756725.1	LZYF01000122.1	OFC38235.1	fig|33059.84.peg.1288	485	754	backbone	backbone_stab		relE_4_toxin	C6060_3134
1010	pAca1.2_fam	ZBY	candidate	genome	ZBY_GCA_001756725.1	LZYF01000122.1	OFC38236.1	fig|33059.84.peg.1289	738	956	backbone	backbone_stab		relB_4_antitoxin	C6060_3047
1011	pAca1.2_fam	ZBY	candidate	genome	ZBY_GCA_001756725.1	LZYF01000122.1	OFC38237.1	fig|33059.84.peg.1290	1059	1463	backbone	backbone_rep		rep_pAB02_ORF2_HTH	C6060_14544
1012	pAca1.2_fam	ZBY	candidate	genome	ZBY_GCA_001756725.1	LZYF01000122.1	OFC38238.1	fig|33059.84.peg.1291	1565	1852	backbone	backbone_stab		phd_antitoxin	C6060_3709
1013	pAca1.2_fam	ZBY	candidate	genome	ZBY_GCA_001756725.1	LZYF01000122.1	OFC38239.1	fig|33059.84.peg.1292	1852	2133	backbone	backbone_stab		doc_toxin	C6060_8043
1014	pAca1.2_fam	ZBY	candidate	genome	ZBY_GCA_001756725.1	LZYF01000122.1	OFC38242.1	fig|33059.84.peg.1293	2145	2894	backbone	backbone_inv		fimB_fimE_int	C6060_2253
1015	pAca1.2_fam	ZBY	candidate	genome	ZBY_GCA_001756725.1	LZYF01000122.1	OFC38240.1	fig|33059.84.peg.1294	3070	3357	cargo			GGDEF_EAL	C6060_42700
1016	pAca1.2_fam	ZBY	candidate	genome	ZBY_GCA_001756725.1	LZYF01000122.1	OFC38241.1	fig|33059.84.peg.1295	3403	4242	cargo			tnp_Tn3	C6060_24450
1017
1018	pAca1.2_fam	ZJ	candidate	genome	ZJ_GCA_001756745.1	LZYG01000035.1	OFC41732.1	fig|33059.85.peg.406	148	552	backbone	backbone_rep		rep_pAB02_ORF2_HTH	C6060_14544
1019	pAca1.2_fam	ZJ	candidate	genome	ZJ_GCA_001756745.1	LZYG01000035.1	OFC41733.1	fig|33059.85.peg.407	654	941	backbone	backbone_stab		phd_antitoxin	C6060_3709
1020	pAca1.2_fam	ZJ	candidate	genome	ZJ_GCA_001756745.1	LZYG01000035.1	OFC41734.1	fig|33059.85.peg.408	1094	1222	backbone	backbone_stab		doc_toxin	C6060_8043
1021	pAca1.2_fam	ZJ	candidate	genome	ZJ_GCA_001756745.1	LZYG01000035.1	OFC41739.1	fig|33059.85.peg.409	1234	1983	backbone	backbone_inv		fimB_fimE_int	C6060_2253
1022	pAca1.2_fam	ZJ	candidate	genome	ZJ_GCA_001756745.1	LZYG01000035.1	OFC41735.1	fig|33059.85.peg.410	2159	2446	cargo			GGDEF_EAL	C6060_42700
1023	pAca1.2_fam	ZJ	candidate	genome	ZJ_GCA_001756745.1	LZYG01000035.1	OFC41736.1	fig|33059.85.peg.411	2492	3700	cargo			tnp_Tn3	C6060_24450
1024	pAca1.2_fam	ZJ	candidate	genome	ZJ_GCA_001756745.1	LZYG01000035.1	OFC41737.1	fig|33059.85.peg.412	3973	5532	cargo			GGDEF	C6060_16152
1025	pAca1.2_fam	ZJ	candidate	genome	ZJ_GCA_001756745.1	LZYG01000035.1		fig|33059.85.peg.413	5812	6039	cargo			hyp	C6060_42693
1026	pAca1.2_fam	ZJ	candidate	genome	ZJ_GCA_001756745.1	LZYG01000035.1		fig|33059.85.peg.414	6336	6902	cargo			hyp	C6060_42694
1027	pAca1.2_fam	ZJ	candidate	genome	ZJ_GCA_001756745.1	LZYG01000035.1	OFC41740.1	fig|33059.85.peg.415	7092	8138	backbone	backbone_rep	rep_4	repA _2a	C6060_18051
1028	pAca1.2_fam	ZJ	candidate	genome	ZJ_GCA_001756745.1	LZYG01000035.1	OFC41738.1	fig|33059.85.peg.416	8348	8512	backbone	backbone_stab		relE_4_toxin	C6060_3134
1029	pAca1.2_fam	ZJ	candidate	genome	ZJ_GCA_001756745.1	LZYG01000035.1	OFC41741.1	fig|33059.85.peg.417	8601	8774	backbone	backbone_stab		relB_4_antitoxin	C6060_3047
1030
1031	pAca1.2_fam	S1	candidate	genome	S1_GCA_001756775.1	LZYH01000935.1		fig|33059.86.peg.3066	1	198	backbone	backbone_rep	rep_4	repA _2	C6060_29736
1032	pAca1.2_fam	S1	candidate	genome	S1_GCA_001756775.1	LZYH01000935.1	OFC45398.1	fig|33059.86.peg.3067	788	1069	backbone	backbone_stab		yafQ-toxin	C6060_3601
1033	pAca1.2_fam	S1	candidate	genome	S1_GCA_001756775.1	LZYH01000935.1	OFC45399.1	fig|33059.86.peg.3068	1056	1322	backbone	backbone_stab		dinJ_antitoxin	C6060_2073
1034	pAca1.2_fam	S1	candidate	genome	S1_GCA_001756775.1	LZYH01000935.1	OFC45400.1	fig|33059.86.peg.3069	1507	1725	cargo			tnp_Tn3	C6060_24450
1035	pAca1.2_fam	S1	candidate	genome	S1_GCA_001756775.1	LZYH01000935.1		fig|33059.86.peg.3070	1787	1969	cargo			hyp	C6060_24451
1036	pAca1.2_fam	S1	candidate	genome	S1_GCA_001756775.1	LZYH01000935.1	OFC45401.1	fig|33059.86.peg.3071	3145	4185	backbone	backbone_par		pNOB8_ParB_N_like	C6060_20205
1037	pAca1.2_fam	S1	candidate	genome	S1_GCA_001756775.1	LZYH01000935.1	OFC45402.1	fig|33059.86.peg.3072	4178	4540	cargo			hyp	C6060_20206
1038	pAca1.2_fam	S1	candidate	genome	S1_GCA_001756775.1	LZYH01000935.1	OFC45403.1	fig|33059.86.peg.3073	4530	5123	cargo			FlhC family transcriptional regulator (activator of flagella/regulation of genes involved in anaerobiosys?)	C6060_20207
1039	pAca1.2_fam	S1	candidate	genome	S1_GCA_001756775.1	LZYH01000935.1	OFC45404.1	fig|33059.86.peg.3074	5126	5323	cargo			hyp	C6060_20208
1040	pAca1.2_fam	S1	candidate	genome	S1_GCA_001756775.1	LZYH01000935.1		fig|33059.86.peg.3075	5329	6123	cargo			hyp	C6060_24452
1041	pAca1.2_fam	S1	candidate	genome		LZYH01000935.1		fig|33059.86.peg.3076	6173	6322	cargo			hyp	C6060_20946
1042
1043	pAca1.2_fam	SM-1	candidate_integrated	genome	SM-1_GCA_000221025.1	CP002573.1	AEK58712.1	fig|990288.66.peg.2156	2112439	2113653	cargo			Tnp_DDE_ISL3_98	C6060_2080
1044	pAca1.2_fam	SM-1	candidate_integrated	genome		CP002573.1	AEK58713.1	fig|990288.66.peg.2157	2113657	2113914	cargo			hyp
1045	pAca1.2_fam	SM-1	candidate_integrated	genome	SM-1_GCA_000221025.1	CP002573.1		fig|990288.66.peg.2158	2113964	2114758	cargo			hyp	C6060_24452
1046	pAca1.2_fam	SM-1	candidate_integrated	genome	SM-1_GCA_000221025.1	CP002573.1		fig|990288.66.peg.2159	2114764	2114961	cargo			hyp	C6060_20208
1047	pAca1.2_fam	SM-1	candidate_integrated	genome	SM-1_GCA_000221025.1	CP002573.1	AEK58714.1	fig|990288.66.peg.2160	2114964	2115557	cargo			FlhC family transcriptional regulator	C6060_20207
1048	pAca1.2_fam	SM-1	candidate_integrated	genome	SM-1_GCA_000221025.1	CP002573.1	AEK58715.1	fig|990288.66.peg.2161	2115547	2115909	cargo			hyp	C6060_20206
1049	pAca1.2_fam	SM-1	candidate_integrated	genome	SM-1_GCA_000221025.1	CP002573.1	AEK58716.1	fig|990288.66.peg.2162	2115902	2116942	backbone	backbone_par		pNOB8_ParB_N_like	C6060_20205
1050	pAca1.2_fam	SM-1	candidate_integrated	genome		CP002573.1		fig|990288.66.peg.2163	2117591	2117716	cargo			hyp
1051	pAca1.2_fam	SM-1	candidate_integrated	genome	SM-1_GCA_000221025.1	CP002573.1	AEK58717.1	fig|990288.66.peg.2164	2118334	2118624	cargo			hyp	C6060_24451
1052	pAca1.2_fam	SM-1	candidate_integrated	genome		CP002573.1	AEK58718.1	fig|990288.66.peg.2165	2118645	2118866	cargo			hyp
1053	pAca1.2_fam	SM-1	candidate_integrated	genome	SM-1_GCA_000221025.1	CP002573.1	AEK58720.1	fig|990288.66.peg.2166	2119051	2119317	backbone	backbone_stab		dinJ_antitoxin	C6060_2073
1054	pAca1.2_fam	SM-1	candidate_integrated	genome	SM-1_GCA_000221025.1	CP002573.1	AEK58721.1	fig|990288.66.peg.2167	2119304	2119585	backbone	backbone_stab		yafQ-toxin	C6060_3601
1055	pAca1.2_fam	SM-1	candidate_integrated	genome	SM-1_GCA_000221025.1	CP002573.1	AEK58722.1	fig|990288.66.peg.2168	2119692	2120918	cargo			tnp	C6060_4627
1056	pAca1.2_fam	SM-1	candidate_integrated	genome	SM-1_GCA_000221025.1	CP002573.1	AEK58723.1	fig|990288.66.peg.2169	2121737	2121928	backbone	backbone_rep	rep_4	repA_rep4	C6060_29736
1057	pAca1.2_fam	SM-1	candidate_integrated	genome	SM-1_GCA_000221025.1	CP002573.1	AEK58724.1	fig|990288.66.peg.2170	2122415	2123371	cargo			hyp	C6060_20199
1058
1059	pAca1.2_fam	SM-1	candidate_integrated	genome	SM-1_GCA_000221025.1	CP002573.1	AEK58725.1	fig|990288.66.peg.2171	2123399	2124211	cargo			hyp
1060	pAca1.2_fam	SM-1	candidate_integrated	genome	SM-1_GCA_000221025.1	CP002573.1		fig|990288.66.peg.2172	2124208	2124486	cargo			hyp
1061
1062
1063
1064	pAca1.2_fam	ZJ	candidate_integrated	genome	ZJ_GCA_001756745.1	LZYG01000131.1		fig|33059.85.peg.1279	1	90	cargo			Tnp_IS5_ISAtc5	C6060_2888
1065	pAca1.2_fam	ZJ	candidate_integrated	genome	ZJ_GCA_001756745.1	LZYG01000131.1		fig|33059.85.peg.1280	175	276	backbone	backbone_rep	rep_4	repA_rep4	C6060_43154
1066
1067	pAca1.2_fam	ZJ	candidate_integrated	genome	ZJ_GCA_001756745.1	LZYG01000132.1	OFC39975.1	fig|33059.85.peg.1281	654	935	backbone	backbone_stab		yafQ-toxin	C6060_3601
1068
1069	pAca1.2_fam	ZJ	candidate_integrated	genome	ZJ_GCA_001756745.1	LZYG01000132.1	OFC39976.1	fig|33059.85.peg.1282	922	1188	backbone	backbone_stab		dinJ_antitoxin	C6060_2073
1070	pAca1.2_fam	ZJ	candidate_integrated	genome	ZJ_GCA_001756745.1	LZYG01000132.1	OFC39977.1	fig|33059.85.peg.1283	1373	1591	cargo			tnp_Tn3	C6060_24450
1071	pAca1.2_fam	ZJ	candidate_integrated	genome	ZJ_GCA_001756745.1	LZYG01000132.1		fig|33059.85.peg.1284	1653	1835	cargo			hyp	C6060_24451
1072	pAca1.2_fam	ZJ	candidate_integrated	genome	ZJ_GCA_001756745.1	LZYG01000132.1	OFC39978.1	fig|33059.85.peg.1285	3011	4051	backbone	backbone_par		pNOB8_ParB_N_like	C6060_20205
1073	pAca1.2_fam	ZJ	candidate_integrated	genome	ZJ_GCA_001756745.1	LZYG01000132.1	OFC39979.1	fig|33059.85.peg.1286	4044	4406	cargo			hyp	C6060_20206
1074	pAca1.2_fam	ZJ	candidate_integrated	genome	ZJ_GCA_001756745.1	LZYG01000132.1	OFC39980.1	fig|33059.85.peg.1287	4396	4989	cargo			FlhC family transcriptional regulator	C6060_20207
1075	pAca1.2_fam	ZJ	candidate_integrated	genome	ZJ_GCA_001756745.1	LZYG01000132.1	OFC39981.1	fig|33059.85.peg.1288	4992	5189	cargo			hyp	C6060_20208
1076	pAca1.2_fam	ZJ	candidate_integrated	genome	ZJ_GCA_001756745.1	LZYG01000132.1		fig|33059.85.peg.1289	5195	5989	cargo			hyp	C6060_24452
1077	pAca1.2_fam	ZJ	candidate_integrated	genome	ZJ_GCA_001756745.1	LZYG01000132.1	OFC39982.1	fig|33059.85.peg.1290	6000	6596	chromosome			hyp	C6060_20946
1078	pAca1.2_fam	ZJ	candidate_integrated	genome	ZJ_GCA_001756745.1	LZYG01000132.1	OFC39983.1	fig|33059.85.peg.1291	6606	6821	chromosome			hyp	C6060_5762
1079	pAca1.2_fam	ZJ	candidate_integrated	genome	ZJ_GCA_001756745.1	LZYG01000132.1	OFC39984.1	fig|33059.85.peg.1292	6818	7447	chromosome			hyp	C6060_4479
1080
1081	pAca1.2_fam	ZJ	candidate	genome	ZJ_GCA_001756745.1	LZYG01000297.1		fig|33059.85.peg.2634	600	854	backbone	backbone_rep	rep_4	repA_rep4	C6060_16214
1082
1083	pAca1.2_fam	ZJ	candidate	genome	ZJ_GCA_001756745.1	LZYG01000307.1	OFC36771.1	fig|33059.85.peg.2658	3	743	backbone	backbone_rep	rep_4	repA _2	C6060_18051
1084	pAca1.2_fam	ZJ	candidate	genome	ZJ_GCA_001756745.1	LZYG01000307.1	OFC36772.1	fig|33059.85.peg.2659	976	1284	cargo			YidC translocase	C6060_18112
1085	pAca1.2_fam	ZJ	candidate	genome	ZJ_GCA_001756745.1	LZYG01000307.1	OFC36773.1	fig|33059.85.peg.2660	1500	1925	backbone	backbone_stab		vapC_toxin	C6060_6976
1086	pAca1.2_fam	ZJ	candidate	genome	ZJ_GCA_001756745.1	LZYG01000307.1	OFC36774.1	fig|33059.85.peg.2661	1922	2185	backbone	backbone_stab		hicB_antitoxin	C6060_3980
1087	pAca1.2_fam	ZJ	candidate	genome	ZJ_GCA_001756745.1	LZYG01000307.1	OFC36775.1	fig|33059.85.peg.2662	2383	3021	cargo			Aquaporin Z	C6060_1777
