# Supplementary material for: Exploring the eco-evolutionary role of plasmids and defense systems in ‘Fervidacidithiobacillus caldus’ extreme acidophile
Source: Front Microbiol. 2025 Aug 11;16:1610279. doi: 10.3389/fmicb.2025.1610279 (PMC12375680; doi:10.3389/fmicb.2025.1610279)
Supplement: Supplementary file 9 [file Table_5.XLSX]

## Sheet: Legend
	Table S5. Defense systems identified across ‘F. caldus’ genomes and MAGs. Presence, classification, and frequency of predicted defense systems (DSs) across genomes and metagenome-assembled genomes (MAGs) of the species. Each row corresponds to a distinct defense system cluster (DEFENSOME), categorized into known system types (DS_system_d) such as restriction-modification (R-M), CRISPR-Cas, DISARM…

## Sheet: S5
#	DEFENSOME		DS_category	DS_system_d	DefenseFinder_gene_name	DS_clusters and contexts	PFs clusters	Thermithiobacillus_tepidarius_DSM_3134_GCA_000423825.1	ATCC_51756_GCA_000175575.2	ATCC_51756_GCA_018853615.1	KU_GCA_018853545.1	BC13_GCA_018853575.1	F_GCA_018853755.1	MNG_GCA_018854235.1	6_GCA_018854195.1	C-SH12_GCA_018854145.1	SM-1_GCA_000221025.1	MTH-04_454Seq_GCA_001650235.1	MTH-04_454Seq_GCA_008694225.1	MTH-04_PacBioV2_GCA_001650235.2	MTH-04_PacBioV3_GCA_001650235.3	S1_GCA_001756775.1	DX_GCA_001756675.1	ZJ_GCA_001756745.1	ZBY_GCA_001756725.1	MELC5_GCA_018853765.1	CV18-1_GCA_018853985.1	VAN18-3_GCA_018853695.1	VAN18-9_LAB	BR_03_GCA_031200535.1	CF.Pisc.bin.15_GCA_026626985.1	clean1864_GCA_027310195.1	clean6263_GCA_027444805.1	clean6264_GCA_027444765.1	clean6265_GCA_027444785.1	clean6266_GCA_027444745.1	Acidithiobacillus_sp._TVZ_G1_GCA_021375825.1	TVZ.SD19.127_GCA_031962745.1	TVZ.SD19.128_GCA_031962565.1	most_common_name	most_common_product
1	def		Signalling system	DS_CBASS	CBASS__AG_E1_ThiF	core	C6060_308	*	fig|637389.34.peg.1534	fig|637389.35.peg.1230	fig|33059.88.peg.492	fig|33059.89.peg.2832	fig|33059.91.peg.288	fig|33059.96.peg.2833	fig|33059.95.peg.98	fig|33059.94.peg.34	fig|990288.66.peg.1826	fig|33059.80.peg.2912	fig|33059.87.peg.2854	fig|33059.81.peg.1749	fig|33059.82.peg.625	fig|33059.86.peg.2626	fig|33059.83.peg.3147	fig|33059.85.peg.3385	fig|33059.84.peg.3420	fig|33059.92.peg.1769	fig|33059.93.peg.280	fig|33059.90.peg.1037	fig|33059.106.peg.256	fig|33059.103.peg.300	fig|33059.97.peg.1469	fig|33059.98.peg.1148	*	fig|33059.100.peg.436	*	fig|33059.99.peg.765	fig|1872118.89.peg.1553	fig|33059.105.peg.1641	fig|33059.104.peg.118	HesA/MoeB/ThiF family protein	tRNA threonylcarbamoyladenosine dehydratase
2	def		Signalling system	DS_CBASS	CBASS__AG_E1_ThiF	core	C6060_4565	*	fig|637389.34.peg.2198	fig|637389.35.peg.1774	fig|33059.88.peg.14	fig|33059.89.peg.3162	fig|33059.91.peg.1349	fig|33059.96.peg.1481	fig|33059.95.peg.330	fig|33059.94.peg.598	fig|990288.66.peg.2353	fig|33059.80.peg.1153	fig|33059.87.peg.1137	fig|33059.81.peg.2147	fig|33059.82.peg.2100	fig|33059.86.peg.2753	fig|33059.83.peg.2840	fig|33059.85.peg.1189	fig|33059.84.peg.2396	fig|33059.92.peg.1177	fig|33059.93.peg.820	fig|33059.90.peg.947	fig|33059.106.peg.908	fig|33059.103.peg.1186	fig|33059.97.peg.1191	fig|33059.98.peg.745	fig|33059.102.peg.556	fig|33059.100.peg.280	fig|33059.101.peg.977	fig|33059.99.peg.136	fig|1872118.89.peg.206	fig|33059.105.peg.1231	fig|33059.104.peg.460	Molybdopterin-synthase adenylyltransferase (EC 2.7.7.80)	HesA/MoeB/ThiF family protein
3	def		Unknown_mechanism	DS_DPD	CBASS__QueC	core	C6060_4615	*	fig|637389.34.peg.1492	fig|637389.35.peg.1272	fig|33059.88.peg.1098	fig|33059.89.peg.493	fig|33059.91.peg.2821	fig|33059.96.peg.2709	fig|33059.95.peg.2571	fig|33059.94.peg.2587	fig|990288.66.peg.1784	fig|33059.80.peg.2726	fig|33059.87.peg.2673	fig|33059.81.peg.1705	fig|33059.82.peg.818	fig|33059.86.peg.1184	fig|33059.83.peg.3106	fig|33059.85.peg.1364	fig|33059.84.peg.2063	fig|33059.92.peg.1315	fig|33059.93.peg.238	fig|33059.90.peg.138	fig|33059.106.peg.298	fig|33059.103.peg.342	fig|33059.97.peg.1993	fig|33059.98.peg.1106	fig|33059.102.peg.355	fig|33059.100.peg.1344	fig|33059.101.peg.960	fig|33059.99.peg.18	fig|1872118.89.peg.1510	fig|33059.105.peg.1061	fig|33059.104.peg.76	hypothetical protein	7-cyano-7-deazaguanine synthase QueC
4	def		Adaptive Immunity	DS_CRISPR_Cas	csf4_IV-A_1	core	C6060_60	*	fig|637389.34.peg.2269	fig|637389.35.peg.3253	fig|33059.88.peg.2677	fig|33059.89.peg.1177	fig|33059.91.peg.2598	fig|33059.96.peg.1683	fig|33059.95.peg.35	fig|33059.94.peg.1388	fig|990288.66.peg.2423	fig|33059.80.peg.1083	fig|33059.87.peg.1067	fig|33059.81.peg.2217	fig|33059.82.peg.2169	fig|33059.86.peg.2334	fig|33059.83.peg.620	fig|33059.85.peg.140	fig|33059.84.peg.1739	fig|33059.92.peg.1620	fig|33059.93.peg.2004	fig|33059.90.peg.1802	fig|33059.106.peg.548	fig|33059.103.peg.1256	fig|33059.97.peg.1218	fig|33059.98.peg.2354	fig|33059.102.peg.129	fig|33059.100.peg.253	fig|33059.101.peg.942	fig|33059.99.peg.1313	fig|1872118.89.peg.531	fig|33059.105.peg.719	fig|33059.104.peg.1652	DinG family ATP-dependent helicase YoaA	ATP-dependent DNA helicase
5	def		Unknown_mechanism	DS_DEDDh	DEDDh_I_II_III_IV_V_VI_1	core	C6060_663	*	fig|637389.34.peg.1294	fig|637389.35.peg.2525	fig|33059.88.peg.1771	fig|33059.89.peg.1513	fig|33059.91.peg.1272	fig|33059.96.peg.2665	fig|33059.95.peg.883	fig|33059.94.peg.1103	fig|990288.66.peg.1570	fig|33059.80.peg.1498	fig|33059.87.peg.1485	fig|33059.81.peg.1466	fig|33059.82.peg.878	fig|33059.86.peg.1012	fig|33059.83.peg.2705	fig|33059.85.peg.1876	fig|33059.84.peg.911	fig|33059.92.peg.1543	fig|33059.93.peg.2350	fig|33059.90.peg.606	fig|33059.106.peg.1364	fig|33059.103.peg.565	fig|33059.97.peg.1679	fig|33059.98.peg.1689	fig|33059.102.peg.97	fig|33059.100.peg.2191	*	fig|33059.99.peg.354	fig|1872118.89.peg.1260	fig|33059.105.peg.1201	fig|33059.104.peg.271	Exodeoxyribonuclease X (EC 3.1.11.-)	DUF3820 family protein
6	def		Unknown_mechanism	DS_DEDDh	DEDDh_I_II_III_IV_V_VI_1	core	C6060_245	*	fig|637389.34.peg.2405	fig|637389.35.peg.2395	fig|33059.88.peg.1522	fig|33059.89.peg.1989	fig|33059.91.peg.978	fig|33059.96.peg.1625	fig|33059.95.peg.1575	fig|33059.94.peg.1358	fig|990288.66.peg.2561	fig|33059.80.peg.1296	fig|33059.87.peg.1281	fig|33059.81.peg.2360	fig|33059.82.peg.2309	fig|33059.86.peg.312	fig|33059.83.peg.2916	fig|33059.85.peg.375	fig|33059.84.peg.673	fig|33059.92.peg.2445	fig|33059.93.peg.2598	fig|33059.90.peg.1297	fig|33059.106.peg.1043	fig|33059.103.peg.1395	fig|33059.97.peg.475	fig|33059.98.peg.215	fig|33059.102.peg.221	fig|33059.100.peg.2006	fig|33059.101.peg.822	fig|33059.99.peg.70	fig|1872118.89.peg.940	fig|33059.105.peg.823	fig|33059.104.peg.1473	DNA polymerase III epsilon subunit (EC 2.7.7.7)	DNA polymerase III subunit epsilon
7	def		Unknown_mechanism	DS_DEDDh	DEDDh_I_II_III_IV_V_VI_1	core	C6060_70	fig|1123368.13.peg.2508	fig|637389.34.peg.2565	fig|637389.35.peg.2180	fig|33059.88.peg.71	fig|33059.89.peg.1924	fig|33059.91.peg.935	fig|33059.96.peg.1412	fig|33059.95.peg.1146	fig|33059.94.peg.2464	fig|990288.66.peg.2720	fig|33059.80.peg.813	fig|33059.87.peg.800	fig|33059.81.peg.2524	fig|33059.82.peg.2469	fig|33059.86.peg.1439	fig|33059.83.peg.3425	fig|33059.85.peg.939	fig|33059.84.peg.1079	fig|33059.92.peg.73	fig|33059.93.peg.1559	fig|33059.90.peg.1475	fig|33059.106.peg.2131	fig|33059.103.peg.1558	fig|33059.97.peg.351	fig|33059.98.peg.1513	fig|33059.102.peg.958	fig|33059.100.peg.1937	fig|33059.101.peg.142	fig|33059.99.peg.421	fig|1872118.89.peg.925	fig|33059.105.peg.516	fig|33059.104.peg.1247	Ribonuclease T	ribonuclease T
8	def		Unknown_mechanism	DS_DEDDh	DEDDh_I_II_III_IV_V_VI_1	core	C6060_260	fig|1123368.13.peg.1742	fig|637389.34.peg.726	fig|637389.35.peg.2809	fig|33059.88.peg.1672	fig|33059.89.peg.1641	fig|33059.91.peg.181	fig|33059.96.peg.416	fig|33059.95.peg.2008	fig|33059.94.peg.2202	fig|990288.66.peg.694	fig|33059.80.peg.1212	fig|33059.87.peg.1196	fig|33059.81.peg.596	fig|33059.82.peg.1749	fig|33059.86.peg.1479	fig|33059.83.peg.2533	fig|33059.85.peg.2791	fig|33059.84.peg.972	fig|33059.92.peg.245	fig|33059.93.peg.1118	fig|33059.90.peg.333	fig|33059.106.peg.108	fig|33059.103.peg.2624	fig|33059.97.peg.1922	fig|33059.98.peg.1945	fig|33059.102.peg.1020	fig|33059.100.peg.1047	fig|33059.101.peg.331	*	fig|1872118.89.peg.9	fig|33059.105.peg.744	fig|33059.104.peg.1425	3'-to-5' oligoribonuclease (orn)	oligoribonuclease
9	def		Unknown_mechanism	DS_DEDDh	DEDDh_I_II_III_IV_V_VI_1	core	C6060_5421	*	fig|637389.34.peg.994	fig|637389.35.peg.1877	fig|33059.88.peg.2028	fig|33059.89.peg.960	fig|33059.91.peg.870	fig|33059.96.peg.2745	fig|33059.95.peg.1834	fig|33059.94.peg.1688	fig|990288.66.peg.1013	fig|33059.80.peg.649	fig|33059.87.peg.634	fig|33059.81.peg.895	fig|33059.82.peg.1417	fig|33059.86.peg.1296	fig|33059.83.peg.81	fig|33059.85.peg.2990	fig|33059.84.peg.503	fig|33059.92.peg.898	fig|33059.93.peg.351	fig|33059.90.peg.40	fig|33059.106.peg.2751	fig|33059.103.peg.2895	fig|33059.97.peg.836	fig|33059.98.peg.2180	fig|33059.102.peg.944	*	*	*	fig|1872118.89.peg.1824	fig|33059.105.peg.587	fig|33059.104.peg.964	DNA polymerase III epsilon subunit (EC 2.7.7.7)	alpha/beta hydrolase
10	def		Unknown_mechanism	DS_DEDDh	DEDDh_I_II_III_IV_V_VI_1	core	C6060_2731	*	fig|637389.34.peg.585	fig|637389.35.peg.1628	fig|33059.88.peg.85	fig|33059.89.peg.2691	fig|33059.91.peg.583	fig|33059.96.peg.2096	fig|33059.95.peg.1166,fig|33059.95.peg.2368	fig|33059.94.peg.1062	*	fig|33059.80.peg.2271,fig|33059.80.peg.2970	*	fig|33059.81.peg.688	*	*	fig|33059.83.peg.2057,fig|33059.83.peg.1011	fig|33059.85.peg.2963,fig|33059.85.peg.1559	fig|33059.84.peg.2832	fig|33059.92.peg.1332,fig|33059.92.peg.1034	fig|33059.93.peg.2407	fig|33059.90.peg.1155	fig|33059.106.peg.852,fig|33059.106.peg.1081	fig|33059.103.peg.2497	fig|33059.97.peg.1099	fig|33059.98.peg.1367	fig|33059.102.peg.1325	*	*	*	*	*	*	transposase-like protein TnpA3	IS5/IS1182 family transposase
11	def		Innate Immunity	DS_Disarm	DISARM__drmC	core	C6060_972	fig|1123368.13.peg.1785	fig|637389.34.peg.2115	fig|637389.35.peg.854	fig|33059.88.peg.1016	fig|33059.89.peg.2711	fig|33059.91.peg.727	fig|33059.96.peg.972	fig|33059.95.peg.604	fig|33059.94.peg.2504	fig|990288.66.peg.2286	fig|33059.80.peg.2027	fig|33059.87.peg.2002	fig|33059.81.peg.2072	fig|33059.82.peg.2028	fig|33059.86.peg.2508	fig|33059.83.peg.131	fig|33059.85.peg.2352	fig|33059.84.peg.2500	fig|33059.92.peg.95	fig|33059.93.peg.2639	fig|33059.90.peg.197	fig|33059.106.peg.602	fig|33059.103.peg.1120	fig|33059.97.peg.415	fig|33059.98.peg.2027	fig|33059.102.peg.107	fig|33059.100.peg.294	*	*	fig|1872118.89.peg.1745	fig|33059.105.peg.1454	fig|33059.104.peg.1970	phosphatidylserine/phosphatidylglycerophosphate related protein	phospholipase D family protein
12	def		Innate Immunity	DS_Disarm	DISARM__drmC	core	C6060_354	*	fig|637389.34.peg.2537	fig|637389.35.peg.2151	fig|33059.88.peg.2820	fig|33059.89.peg.2197	fig|33059.91.peg.155	fig|33059.96.peg.2929	fig|33059.95.peg.432	fig|33059.94.peg.131	fig|990288.66.peg.2691	fig|33059.80.peg.785	fig|33059.87.peg.772	fig|33059.81.peg.2496	fig|33059.82.peg.2441	fig|33059.86.peg.915	fig|33059.83.peg.14	fig|33059.85.peg.911	fig|33059.84.peg.3209	fig|33059.92.peg.2395	fig|33059.93.peg.1587	fig|33059.90.peg.152	fig|33059.106.peg.2159	fig|33059.103.peg.1530	*	fig|33059.98.peg.1541	fig|33059.102.peg.246	fig|33059.100.peg.1965	fig|33059.101.peg.742	*	fig|1872118.89.peg.1367	fig|33059.105.peg.760	fig|33059.104.peg.1219	putative phospholipase D family protein	cardiolipin synthase B
13	def		Chemical Defense	DS_DND	Dnd__DndA	core	C6060_637	fig|1123368.13.peg.829	fig|637389.34.peg.833	fig|637389.35.peg.1531	fig|33059.88.peg.2304	fig|33059.89.peg.2362	fig|33059.91.peg.2203	fig|33059.96.peg.1377	fig|33059.95.peg.736	fig|33059.94.peg.2124	fig|990288.66.peg.854	fig|33059.80.peg.395	fig|33059.87.peg.380	fig|33059.81.peg.730	fig|33059.82.peg.1578	fig|33059.86.peg.1324	fig|33059.83.peg.2978	fig|33059.85.peg.2154	fig|33059.84.peg.1787	fig|33059.92.peg.2541	fig|33059.93.peg.2957	fig|33059.90.peg.375	fig|33059.106.peg.650	fig|33059.103.peg.2734	fig|33059.97.peg.2343	fig|33059.98.peg.535	fig|33059.102.peg.1266	fig|33059.100.peg.879	*	fig|33059.99.peg.90	fig|1872118.89.peg.1984	fig|33059.105.peg.85	fig|33059.104.peg.853	Cysteine desulfurase (EC 2.8.1.7) > IscS	IscS subfamily cysteine desulfurase
14	def		Chemical Defense	DS_Dodola	Dodola__DolB	core	C6060_607	fig|1123368.13.peg.727	fig|637389.34.peg.1191	fig|637389.35.peg.38	fig|33059.88.peg.3125	fig|33059.89.peg.575	fig|33059.91.peg.440	fig|33059.96.peg.1901	fig|33059.95.peg.1321	fig|33059.94.peg.1269	fig|990288.66.peg.1470	fig|33059.80.peg.2364	fig|33059.87.peg.2322	fig|33059.81.peg.1366	fig|33059.82.peg.983	fig|33059.86.peg.1825	fig|33059.83.peg.1440	fig|33059.85.peg.13	fig|33059.84.peg.2203	fig|33059.92.peg.197	fig|33059.93.peg.2251	fig|33059.90.peg.2579	fig|33059.106.peg.1263	fig|33059.103.peg.675	fig|33059.97.peg.390	fig|33059.98.peg.811	*	fig|33059.100.peg.802	*	fig|33059.99.peg.856	fig|1872118.89.peg.147	fig|33059.105.peg.1352	fig|33059.104.peg.1042	ATP-dependent protease La (EC 3.4.21.53) Type I	endopeptidase La
15	def		Chemical Defense	DS_Dodola	Dodola__DolB	core	C6060_304	fig|1123368.13.peg.1790	fig|637389.34.peg.2084	fig|637389.35.peg.823	fig|33059.88.peg.868	fig|33059.89.peg.2155	fig|33059.91.peg.2360	fig|33059.96.peg.1292	fig|33059.95.peg.573	fig|33059.94.peg.1120	fig|990288.66.peg.2255	fig|33059.80.peg.1996	fig|33059.87.peg.1971	fig|33059.81.peg.2041	fig|33059.82.peg.1997	fig|33059.86.peg.569	fig|33059.83.peg.2332	fig|33059.85.peg.1611	fig|33059.84.peg.638	fig|33059.92.peg.323	fig|33059.93.peg.2670	fig|33059.90.peg.1978	fig|33059.106.peg.571	fig|33059.103.peg.1089	fig|33059.97.peg.2173	fig|33059.98.peg.1996	fig|33059.102.peg.189	fig|33059.100.peg.1910	fig|33059.101.peg.381	*	fig|1872118.89.peg.1714	fig|33059.105.peg.170	fig|33059.104.peg.1320	Chaperone protein ClpB (ATP-dependent unfoldase)	ATP-dependent chaperone ClpB
16	def		Chemical Defense	DS_Dodola	Dodola__DolB	core	C6060_906	fig|1123368.13.peg.558	fig|637389.34.peg.2617	fig|637389.35.peg.2232	fig|33059.88.peg.750	fig|33059.89.peg.313	fig|33059.91.peg.641	fig|33059.96.peg.2082	fig|33059.95.peg.1506	fig|33059.94.peg.1823	fig|990288.66.peg.2772	fig|33059.80.peg.503	fig|33059.87.peg.490	fig|33059.81.peg.2577	fig|33059.82.peg.2521	fig|33059.86.peg.1217	fig|33059.83.peg.1659	fig|33059.85.peg.2069	fig|33059.84.peg.2125	fig|33059.92.peg.831	fig|33059.93.peg.1507	fig|33059.90.peg.2064	fig|33059.106.peg.2079	fig|33059.103.peg.1609	*	fig|33059.98.peg.1444	*	fig|33059.100.peg.1134	fig|33059.101.peg.168	fig|33059.99.peg.1320	fig|1872118.89.peg.1159	fig|33059.105.peg.226	fig|33059.104.peg.571	ATP-dependent Clp protease ATP-binding subunit ClpA	ATP-dependent Clp protease ATP-binding subunit ClpA
17	def		Unknown_mechanism	DS_DPD	Dpd__QueC	core	C6060_268	fig|1123368.13.peg.1716	fig|637389.34.peg.2752	fig|637389.35.peg.2428	fig|33059.88.peg.1768	fig|33059.89.peg.895	fig|33059.91.peg.1088	fig|33059.96.peg.403	fig|33059.95.peg.2135	fig|33059.94.peg.1162	fig|990288.66.peg.2904	fig|33059.80.peg.2054	fig|33059.87.peg.2028	fig|33059.81.peg.2713	fig|33059.82.peg.2660	fig|33059.86.peg.2071	fig|33059.83.peg.1581	fig|33059.85.peg.1000	fig|33059.84.peg.327	fig|33059.92.peg.1202	fig|33059.93.peg.1811	fig|33059.90.peg.655	fig|33059.106.peg.737	fig|33059.103.peg.1737	fig|33059.97.peg.2114	fig|33059.98.peg.959	fig|33059.102.peg.680	fig|33059.100.peg.1460	fig|33059.101.peg.269	fig|33059.99.peg.448	fig|1872118.89.peg.665	fig|33059.105.peg.654	fig|33059.104.peg.758	7-cyano-7-deazaguanine synthase (EC 6.3.4.20)	7-cyano-7-deazaguanine synthase QueC
18	def		Unknown_mechanism	DS_ELEOS	Eleos__LeoBC	core	C6060_467	*	fig|637389.34.peg.523	fig|637389.35.peg.679	fig|33059.88.peg.2652	fig|33059.89.peg.71	fig|33059.91.peg.2743	fig|33059.96.peg.339	fig|33059.95.peg.2079	fig|33059.94.peg.2340	fig|990288.66.peg.489	fig|33059.80.peg.165	fig|33059.87.peg.157	fig|33059.81.peg.376	fig|33059.82.peg.366	fig|33059.86.peg.1231	fig|33059.83.peg.3024	fig|33059.85.peg.3280	fig|33059.84.peg.3292	fig|33059.92.peg.163	fig|33059.93.peg.686	fig|33059.90.peg.2735	fig|33059.106.peg.458	fig|33059.103.peg.2411	fig|33059.97.peg.1501	fig|33059.98.peg.20	fig|33059.102.peg.268	fig|33059.100.peg.1593	fig|33059.101.peg.246	fig|33059.99.peg.356	fig|1872118.89.peg.53	fig|33059.105.peg.794	fig|33059.104.peg.1388	hypothetical protein	GTP-binding protein
19	def		Unknown_mechanism	DS_ELEOS	Eleos__LeoBC	core	C6060_2054	*	fig|637389.34.peg.779	fig|637389.35.peg.2864	fig|33059.88.peg.2873	fig|33059.89.peg.1740	fig|33059.91.peg.753	fig|33059.96.peg.522	fig|33059.95.peg.2483	fig|33059.94.peg.238	fig|990288.66.peg.749	fig|33059.80.peg.215	fig|33059.87.peg.205	fig|33059.81.peg.649	fig|33059.82.peg.1693	fig|33059.86.peg.2260	fig|33059.83.peg.793	fig|33059.85.peg.2189	fig|33059.84.peg.2264	fig|33059.92.peg.1798	fig|33059.93.peg.1170	fig|33059.90.peg.2428	fig|33059.106.peg.160	fig|33059.103.peg.2678	fig|33059.97.peg.2288	fig|33059.98.peg.1061	*	fig|33059.100.peg.221	fig|33059.101.peg.363	fig|33059.99.peg.344	fig|1872118.89.peg.1931	fig|33059.105.peg.192	fig|33059.104.peg.1298	hypothetical protein	hypothetical protein
20	def		Innate Immunity	DS_GABIJA	Gabija__GajB_2	core	C6060_4773	*	fig|637389.34.peg.310	fig|637389.35.peg.1397	fig|33059.88.peg.1129	fig|33059.89.peg.2016	fig|33059.91.peg.2640	fig|33059.96.peg.1233	fig|33059.95.peg.1411	fig|33059.94.peg.2496	fig|990288.66.peg.275	fig|33059.80.peg.947	fig|33059.87.peg.933	fig|33059.81.peg.158	fig|33059.82.peg.154	fig|33059.86.peg.2275	fig|33059.83.peg.2131	fig|33059.85.peg.2278	fig|33059.84.peg.3357	fig|33059.92.peg.437	fig|33059.93.peg.459	fig|33059.90.peg.1854	fig|33059.106.peg.1690	fig|33059.103.peg.2192	fig|33059.97.peg.130	fig|33059.98.peg.451	fig|33059.102.peg.88	fig|33059.100.peg.1925	fig|33059.101.peg.1134	*	fig|1872118.89.peg.848	fig|33059.105.peg.2048	fig|33059.104.peg.1191	Exodeoxyribonuclease V beta chain (EC 3.1.11.5)	exodeoxyribonuclease V subunit beta
21	def		Innate Immunity	DS_GABIJA	Gabija__GajB_2	core	C6060_405	fig|1123368.13.peg.2296	fig|637389.34.peg.52	fig|637389.35.peg.1071	fig|33059.88.peg.3012	fig|33059.89.peg.2417	fig|33059.91.peg.920	fig|33059.96.peg.386	fig|33059.95.peg.536	fig|33059.94.peg.1946	fig|990288.66.peg.56	fig|33059.80.peg.2639	fig|33059.87.peg.2585	fig|33059.81.peg.53	fig|33059.82.peg.53	*	fig|33059.83.peg.3226	fig|33059.85.peg.2518	fig|33059.84.peg.1352	fig|33059.92.peg.347	fig|33059.93.peg.624	fig|33059.90.peg.1982	fig|33059.106.peg.1392	fig|33059.103.peg.1913	fig|33059.97.peg.997	fig|33059.98.peg.1749	fig|33059.102.peg.1024	fig|33059.100.peg.1549	fig|33059.101.peg.682	*	fig|1872118.89.peg.192	fig|33059.105.peg.1889	fig|33059.104.peg.914	ATP-dependent DNA helicase UvrD/PcrA (EC 3.6.4.12)	UvrD-helicase domain-containing protein
22	def		Innate Immunity	DS_GABIJA	Gabija__GajB_2	core	C6060_616	fig|1123368.13.peg.2425	fig|637389.34.peg.809	fig|637389.35.peg.1966	fig|33059.88.peg.152	fig|33059.89.peg.1971	fig|33059.91.peg.2769	fig|33059.96.peg.414	fig|33059.95.peg.712	fig|33059.94.peg.2903	fig|990288.66.peg.830	fig|33059.80.peg.1041	fig|33059.87.peg.1026	fig|33059.81.peg.706	fig|33059.82.peg.1602	fig|33059.86.peg.615	fig|33059.83.peg.2813	fig|33059.85.peg.3109	fig|33059.84.peg.1680	fig|33059.92.peg.1102	fig|33059.93.peg.1775	fig|33059.90.peg.352	fig|33059.106.peg.627	fig|33059.103.peg.2710	fig|33059.97.peg.2318	fig|33059.98.peg.559	fig|33059.102.peg.45	*	fig|33059.101.peg.1069	fig|33059.99.peg.1525	fig|1872118.89.peg.1961	fig|33059.105.peg.1565	fig|33059.104.peg.1856	ATP-dependent DNA helicase Rep	UvrD-helicase domain-containing protein
23	def		Innate Immunity	DS_BREX	Gao_Qat__QatD	core	C6060_4930	*	fig|637389.34.peg.1535	fig|637389.35.peg.1229	fig|33059.88.peg.491	fig|33059.89.peg.2831	fig|33059.91.peg.287	fig|33059.96.peg.2834	fig|33059.95.peg.99	fig|33059.94.peg.35	fig|990288.66.peg.1827	fig|33059.80.peg.2911	fig|33059.87.peg.2853	fig|33059.81.peg.1750	fig|33059.82.peg.624	fig|33059.86.peg.2627	fig|33059.83.peg.3148	fig|33059.85.peg.3386	fig|33059.84.peg.3419	fig|33059.92.peg.1768	fig|33059.93.peg.281	fig|33059.90.peg.1036	fig|33059.106.peg.255	fig|33059.103.peg.299	fig|33059.97.peg.1470	fig|33059.98.peg.1149	*	fig|33059.100.peg.437	*	fig|33059.99.peg.766	fig|1872118.89.peg.1554	fig|33059.105.peg.1642	fig|33059.104.peg.119	Putative deoxyribonuclease YjjV	TatD family hydrolase
24	def		Innate Immunity	DS_BREX	Gao_Qat__QatD	core	C6060_265	*	fig|637389.34.peg.2045	fig|637389.35.peg.379	fig|33059.88.peg.2700	fig|33059.89.peg.2613	fig|33059.91.peg.66	fig|33059.96.peg.1784	fig|33059.95.peg.1540	fig|33059.94.peg.1447	fig|990288.66.peg.2036	fig|33059.80.peg.710	fig|33059.87.peg.696	fig|33059.81.peg.1978	fig|33059.82.peg.1935	fig|33059.86.peg.1093	fig|33059.83.peg.1266	fig|33059.85.peg.1447	fig|33059.84.peg.1006	fig|33059.92.peg.1867	fig|33059.93.peg.2810	fig|33059.90.peg.286	fig|33059.106.peg.1922	fig|33059.103.peg.1050	fig|33059.97.peg.1969	fig|33059.98.peg.669	fig|33059.102.peg.598	fig|33059.100.peg.865	fig|33059.101.peg.426	fig|33059.99.peg.1229	fig|1872118.89.peg.1616	fig|33059.105.peg.298	fig|33059.104.peg.179	Uncharacterized metal-dependent hydrolase YcfH	TatD family hydrolase
25	def		Abortive_infection	DS_PARIS	Paris_II__AAA_21	core	C6060_999	*	fig|637389.34.peg.1225	fig|637389.35.peg.2593	fig|33059.88.peg.637	fig|33059.89.peg.1189	fig|33059.91.peg.3104	fig|33059.96.peg.1583	fig|33059.95.peg.251	fig|33059.94.peg.2829	fig|990288.66.peg.1501	fig|33059.80.peg.27	fig|33059.87.peg.22	fig|33059.81.peg.1398	fig|33059.82.peg.951	fig|33059.86.peg.1994	fig|33059.83.peg.1073	fig|33059.85.peg.85	fig|33059.84.peg.2142	fig|33059.92.peg.228	fig|33059.93.peg.2282	fig|33059.90.peg.536	fig|33059.106.peg.1295	fig|33059.103.peg.642	fig|33059.97.peg.1313	fig|33059.98.peg.2274	fig|33059.102.peg.888	*	*	fig|33059.99.peg.127	fig|1872118.89.peg.969	fig|33059.105.peg.1517	fig|33059.104.peg.1549	Molybdenum ABC transporter ATP-binding protein ModC	ABC transporter ATP-binding protein
26	def		Abortive_infection	DS_Abi	PsyrTA__PsyrT	core	C6060_500	fig|1123368.13.peg.52	fig|637389.34.peg.784	fig|637389.35.peg.2869	fig|33059.88.peg.2878	fig|33059.89.peg.1745	fig|33059.91.peg.1252	fig|33059.96.peg.517	fig|33059.95.peg.2478	fig|33059.94.peg.233	fig|990288.66.peg.754	fig|33059.80.peg.220	fig|33059.87.peg.210	fig|33059.81.peg.654	fig|33059.82.peg.1688	fig|33059.86.peg.3481	fig|33059.83.peg.799	fig|33059.85.peg.2194	fig|33059.84.peg.2269	fig|33059.92.peg.1803	fig|33059.93.peg.1175	fig|33059.90.peg.2433	fig|33059.106.peg.165	fig|33059.103.peg.2683	fig|33059.97.peg.2293	fig|33059.98.peg.1066	fig|33059.102.peg.762	fig|33059.100.peg.226	fig|33059.101.peg.358	fig|33059.99.peg.1504	fig|1872118.89.peg.1936	fig|33059.105.peg.197	fig|33059.104.peg.1303	ATP-dependent DNA helicase RecQ	DNA helicase RecQ
27	def		Innate Immunity	DS_RM	RM_Type_II__Type_II_REases	core	C6060_1092	*	fig|637389.34.peg.2222	fig|637389.35.peg.1798	fig|33059.88.peg.38	fig|33059.89.peg.3138	fig|33059.91.peg.1373	fig|33059.96.peg.83	fig|33059.95.peg.306	fig|33059.94.peg.1589	fig|990288.66.peg.2377	fig|33059.80.peg.1129	fig|33059.87.peg.1113	fig|33059.81.peg.2171	fig|33059.82.peg.2124	fig|33059.86.peg.99	fig|33059.83.peg.2001	fig|33059.85.peg.3242	fig|33059.84.peg.2371	fig|33059.92.peg.2113	fig|33059.93.peg.1958	fig|33059.90.peg.1348	fig|33059.106.peg.502	fig|33059.103.peg.1210	fig|33059.97.peg.116	fig|33059.98.peg.2308	*	fig|33059.100.peg.2016	*	fig|33059.99.peg.969	fig|1872118.89.peg.2065	fig|33059.105.peg.879	fig|33059.104.peg.436	Chaperone protein HtpG	molecular chaperone HtpG
28	def		Unknown_mechanism	DS_Shango	Shango__SngC	core	C6060_558	*	fig|637389.34.peg.549	fig|637389.35.peg.2908	fig|33059.88.peg.738	fig|33059.89.peg.176	fig|33059.91.peg.1242	fig|33059.96.peg.1763	fig|33059.95.peg.279	fig|33059.94.peg.3087	fig|990288.66.peg.518	fig|33059.80.peg.2499	fig|33059.87.peg.2451	fig|33059.81.peg.405	fig|33059.82.peg.396	fig|33059.86.peg.2982	fig|33059.83.peg.1911	fig|33059.85.peg.2009	fig|33059.84.peg.428	fig|33059.92.peg.1683	fig|33059.93.peg.1909	fig|33059.90.peg.2330	fig|33059.106.peg.403	fig|33059.103.peg.2459	fig|33059.97.peg.2078	fig|33059.98.peg.620	fig|33059.102.peg.916	fig|33059.100.peg.2186	fig|33059.101.peg.1027	fig|33059.99.peg.653	fig|1872118.89.peg.1060	fig|33059.105.peg.1476	fig|33059.104.peg.1804	DEAD-box ATP-dependent RNA helicase DeaD ( CshA) (EC 3.6.4.13)	DEAD/DEAH box helicase
29	def		Abortive_infection	DS_Abi	ShosTA__ShosA	core	C6060_765	*	fig|637389.34.peg.12	fig|637389.35.peg.1030	fig|33059.88.peg.1579	fig|33059.89.peg.787	fig|33059.91.peg.1180	fig|33059.96.peg.2527	fig|33059.95.peg.1126	fig|33059.94.peg.2927	fig|990288.66.peg.12	fig|33059.80.peg.2144	fig|33059.87.peg.2118	fig|33059.81.peg.12	fig|33059.82.peg.12	fig|33059.86.peg.3029	fig|33059.83.peg.3266	fig|33059.85.peg.2559	fig|33059.84.peg.1309	fig|33059.92.peg.577	fig|33059.93.peg.2400	fig|33059.90.peg.2231	fig|33059.106.peg.827	fig|33059.103.peg.1871	fig|33059.97.peg.1565	fig|33059.98.peg.1788	fig|33059.102.peg.338	fig|33059.100.peg.16	fig|33059.101.peg.509	fig|33059.99.peg.230	fig|1872118.89.peg.1791	fig|33059.105.peg.1262	fig|33059.104.peg.1340	Rossmann fold nucleotide-binding protein Smf possibly involved in DNA uptake	DNA-protecting protein DprA
30	def		Unknown_mechanism	DS_Zorya	Zorya__ZorB	core	C6060_1520	*	fig|637389.34.peg.1245	fig|637389.35.peg.2574	fig|33059.88.peg.1418	fig|33059.89.peg.1563	fig|33059.91.peg.366	fig|33059.96.peg.1172	fig|33059.95.peg.834	fig|33059.94.peg.953	fig|990288.66.peg.1519	fig|33059.80.peg.1447	fig|33059.87.peg.1434	fig|33059.81.peg.1417	fig|33059.82.peg.927	fig|33059.86.peg.1696	fig|33059.83.peg.1054	fig|33059.85.peg.66	fig|33059.84.peg.1630	fig|33059.92.peg.1493	fig|33059.93.peg.2301	fig|33059.90.peg.556	fig|33059.106.peg.1315	fig|33059.103.peg.620	fig|33059.97.peg.966	fig|33059.98.peg.2255	*	*	*	fig|33059.99.peg.274	fig|1872118.89.peg.100	fig|33059.105.peg.2142	fig|33059.104.peg.221	Flagellar motor rotation protein MotB	flagellar motor protein MotD
31	def		Unknown_mechanism	DS_Zorya	Zorya__ZorB	core	C6060_1603	*	fig|637389.34.peg.1347	fig|637389.35.peg.728	fig|33059.88.peg.1042	fig|33059.89.peg.2217	fig|33059.91.peg.176	fig|33059.96.peg.936	fig|33059.95.peg.2622	fig|33059.94.peg.1439	fig|990288.66.peg.1622	fig|33059.80.peg.2716	fig|33059.87.peg.2661	fig|33059.81.peg.1523	fig|33059.82.peg.826	fig|33059.86.peg.3322	fig|33059.83.peg.1975	fig|33059.85.peg.2825	fig|33059.84.peg.2820	fig|33059.92.peg.528	fig|33059.93.peg.2546	fig|33059.90.peg.1218	fig|33059.106.peg.957	fig|33059.103.peg.510	fig|33059.97.peg.2087	fig|33059.98.peg.1643	*	*	*	fig|33059.99.peg.1149	fig|1872118.89.peg.1695	fig|33059.105.peg.1187	fig|33059.104.peg.1791	Flagellar motor rotation protein MotB	flagellar motor protein MotB
32	def		Unknown_mechanism	DS_Zorya	Zorya__ZorB	core	C6060_1551	*	fig|637389.34.peg.2716	fig|637389.35.peg.63	fig|33059.88.peg.2958	fig|33059.89.peg.266	fig|33059.91.peg.2922	fig|33059.96.peg.1138	fig|33059.95.peg.2221	fig|33059.94.peg.2957	fig|990288.66.peg.2869	fig|33059.80.peg.1171	fig|33059.87.peg.1155	fig|33059.81.peg.2677	fig|33059.82.peg.2619	*	fig|33059.83.peg.545	fig|33059.85.peg.611	fig|33059.84.peg.799	fig|33059.92.peg.1555	fig|33059.93.peg.652	fig|33059.90.peg.1115	fig|33059.106.peg.2012	fig|33059.103.peg.1701	fig|33059.97.peg.940	fig|33059.98.peg.121	*	fig|33059.100.peg.841	fig|33059.101.peg.290	fig|33059.99.peg.158	fig|1872118.89.peg.405	fig|33059.105.peg.907	fig|33059.104.peg.1072	OmpA family protein	OmpA family protein
33	def				istB_tnp_IS256	DS_10	C6060_2546	*	fig|637389.34.peg.676,fig|637389.34.peg.2020,fig|637389.34.peg.1349,fig|637389.34.peg.162,fig|637389.34.peg.596,fig|637389.34.peg.1032,fig|637389.34.peg.1061,fig|637389.34.peg.1153,fig|637389.34.peg.1213,fig|637389.34.peg.2866,fig|637389.34.peg.1390,fig|637389.34.peg.1606,fig|637389.34.peg.1753,fig|637389.34.peg.1859,fig|637389.34.peg.1880,fig|637389.34.peg.2129,fig|637389.34.peg.2263,fig|637389.…	*	*	*	*	*	*	*	fig|990288.66.peg.3214,fig|990288.66.peg.3224,fig|990288.66.peg.1051	fig|33059.80.peg.2840	fig|33059.87.peg.2785	fig|33059.81.peg.2812,fig|33059.81.peg.2077,fig|33059.81.peg.1557	fig|33059.82.peg.1381,fig|33059.82.peg.2759,fig|33059.82.peg.2033,fig|33059.82.peg.551,fig|33059.82.peg.541	*	*	*	*	*	*	*	*	fig|33059.103.peg.2028,fig|33059.103.peg.2610,fig|33059.103.peg.987,fig|33059.103.peg.831	*	*	*	*	*	*	*	fig|33059.105.peg.2191	fig|33059.104.peg.1978	Transposase%2C wcw_0483 family	IS256 family transposase
34						DS_10	C6060_4198	*	fig|637389.34.peg.686,fig|637389.34.peg.1655,fig|637389.34.peg.1651,fig|637389.34.peg.592,fig|637389.34.peg.246	fig|637389.35.peg.1309	fig|33059.88.peg.2898	fig|33059.89.peg.2792	fig|33059.91.peg.1495	fig|33059.96.peg.1879	*	fig|33059.94.peg.1936	fig|990288.66.peg.1704,fig|990288.66.peg.1688,fig|990288.66.peg.1638,fig|990288.66.peg.1097,fig|990288.66.peg.1877,fig|990288.66.peg.231,fig|990288.66.peg.3208	fig|33059.80.peg.2464,fig|33059.80.peg.2467	fig|33059.87.peg.2422	fig|33059.81.peg.1801,fig|33059.81.peg.1625,fig|33059.81.peg.1585,fig|33059.81.peg.982,fig|33059.81.peg.978	fig|33059.82.peg.1363,fig|33059.82.peg.735,fig|33059.82.peg.730,fig|33059.82.peg.710,fig|33059.82.peg.2639,fig|33059.82.peg.1893,fig|33059.82.peg.1378,fig|33059.82.peg.945,fig|33059.82.peg.667,fig|33059.82.peg.574	*	fig|33059.83.peg.564	fig|33059.85.peg.663	fig|33059.84.peg.1048	fig|33059.92.peg.1159	fig|33059.93.peg.2935	fig|33059.90.peg.308	fig|33059.106.peg.2	fig|33059.103.peg.462,fig|33059.103.peg.434,fig|33059.103.peg.213,fig|33059.103.peg.130,fig|33059.103.peg.127,fig|33059.103.peg.124,fig|33059.103.peg.2025	fig|33059.97.peg.412	*	*	*	*	*	fig|1872118.89.peg.728	*	*	hypothetical protein	IS66 family insertion sequence element accessory protein TnpB
35					Mobile element protein	DS_10	C6060_7731	*	fig|637389.34.peg.687	fig|637389.35.peg.2770	fig|33059.88.peg.2528	fig|33059.89.peg.797	fig|33059.91.peg.2987	*	*	*	*	*	*	*	*	*	*	*	*	*	fig|33059.93.peg.1090	fig|33059.90.peg.1418	fig|33059.106.peg.2667	fig|33059.103.peg.214	*	*	*	*	*	*	*	*	*	Mobile element protein	transposase
36					Integron integrase IntIPac	DS_10	C6060_5297	*	fig|637389.34.peg.688	fig|637389.35.peg.2771	fig|33059.88.peg.2527	fig|33059.89.peg.798	fig|33059.91.peg.2988	*	*	*	fig|990288.66.peg.657	fig|33059.80.peg.1753	fig|33059.87.peg.1734	fig|33059.81.peg.559	fig|33059.82.peg.1787	fig|33059.86.peg.2350	fig|33059.83.peg.309	fig|33059.85.peg.1839	fig|33059.84.peg.296	fig|33059.92.peg.2508	fig|33059.93.peg.1290	fig|33059.90.peg.2636	fig|33059.106.peg.214	fig|33059.103.peg.2579	fig|33059.97.peg.906	fig|33059.98.peg.1007	*	*	*	*	fig|1872118.89.peg.625	fig|33059.105.peg.2047	fig|33059.104.peg.1437	Integron integrase IntIPac	integrase
37					integrase family protein	DS_10	C6060_20401	*	fig|637389.34.peg.677	fig|637389.35.peg.157	fig|33059.88.peg.1191	fig|33059.89.peg.358	fig|33059.91.peg.1842	*	*	*	*	*	*	*	*	*	*	*	*	*	*	*	*	*	*	*	*	*	*	*	*	*	*	integrase family protein	hypothetical protein
38	def		Innate Immunity	DS_GABIJA	Gabija__GajB_2	DS_10	C6060_14193	*	fig|637389.34.peg.679	fig|637389.35.peg.155	fig|33059.88.peg.1189	fig|33059.89.peg.356	fig|33059.91.peg.1840	*	*	*	*	*	*	*	*	*	*	*	*	*	fig|33059.93.peg.1499	fig|33059.90.peg.1443	fig|33059.106.peg.1559	*	*	*	*	*	*	*	*	*	*	hypothetical protein	ATP-dependent helicase
39	def		Innate Immunity	DS_RM	RM_Type_III__Type_III_MTases	DS_10	C6060_14194	*	fig|637389.34.peg.680	fig|637389.35.peg.154	fig|33059.88.peg.1188	fig|33059.89.peg.355	fig|33059.91.peg.3074	*	*	*	*	*	*	*	*	*	*	*	*	*	fig|33059.93.peg.1498	fig|33059.90.peg.1442	fig|33059.106.peg.1558	*	*	*	*	*	*	*	*	*	*	Putative DNA methylase	site-specific DNA-methyltransferase
40	def		Innate Immunity	DS_RM	RM_Type_III__Type_III_Helicase	DS_10	C6060_14195	*	fig|637389.34.peg.681	fig|637389.35.peg.153	fig|33059.88.peg.1187	fig|33059.89.peg.354	fig|33059.91.peg.3073	*	*	*	*	*	*	*	*	*	*	*	*	*	fig|33059.93.peg.1497	fig|33059.90.peg.1441	fig|33059.106.peg.1557	*	*	*	*	*	*	*	*	*	*	Type III restriction-modification enzyme%2C helicase subunit	DEAD/DEAH box helicase family protein
41					Transposase	DS_10	C6060_14196	*	fig|637389.34.peg.682	fig|637389.35.peg.152	fig|33059.88.peg.1186	fig|33059.89.peg.353	fig|33059.91.peg.3072	*	*	*	*	*	*	*	*	*	*	*	*	*	fig|33059.93.peg.1496	fig|33059.90.peg.1440	fig|33059.106.peg.1556	*	*	*	*	*	*	*	*	*	*	hypothetical protein	transposase
42					Transposase	DS_10	C6060_6135	*	fig|637389.34.peg.684, fig|637389.34.peg.244,fig|637389.34.peg.590,fig|637389.34.peg.1649,fig|637389.34.peg.1657	*	fig|33059.88.peg.631	fig|33059.89.peg.2748	fig|33059.91.peg.2195	fig|33059.96.peg.1877	*	*	fig|990288.66.peg.233,fig|990288.66.peg.1095,fig|990288.66.peg.1640,fig|990288.66.peg.1690,fig|990288.66.peg.1702,fig|990288.66.peg.1875,fig|990288.66.peg.3206	*	*	fig|33059.81.peg.976,fig|33059.81.peg.980,fig|33059.81.peg.1587,fig|33059.81.peg.1623,fig|33059.81.peg.1799	fig|33059.82.peg.576,fig|33059.82.peg.665,fig|33059.82.peg.712,fig|33059.82.peg.728,fig|33059.82.peg.733,fig|33059.82.peg.947,fig|33059.82.peg.1365,fig|33059.82.peg.1376,fig|33059.82.peg.1891,fig|33059.82.peg.2637	*	fig|33059.83.peg.80	*	*	fig|33059.92.peg.1157	fig|33059.93.peg.1065	fig|33059.90.peg.47	*	fig|33059.103.peg.132,fig|33059.103.peg.464	*	*	*	*	*	*	fig|1872118.89.peg.726	*	*	Transposase	IS66 family transposase
43					tnpB	DS_10	C6060_5336	*	fig|637389.34.peg.685,fig|637389.34.peg.591,fig|637389.34.peg.1656,fig|637389.34.peg.245,fig|637389.34.peg.1650	*	*	fig|33059.89.peg.309	*	fig|33059.96.peg.1878	*	fig|33059.94.peg.1566	fig|990288.66.peg.3207,fig|990288.66.peg.1876,fig|990288.66.peg.1703,fig|990288.66.peg.1689,fig|990288.66.peg.1639,fig|990288.66.peg.1096,fig|990288.66.peg.232	fig|33059.80.peg.2466,fig|33059.80.peg.2465	fig|33059.87.peg.2421,fig|33059.87.peg.2420	fig|33059.81.peg.1800,fig|33059.81.peg.1624,fig|33059.81.peg.1586,fig|33059.81.peg.981,fig|33059.81.peg.977	fig|33059.82.peg.575,fig|33059.82.peg.666,fig|33059.82.peg.711,fig|33059.82.peg.729,fig|33059.82.peg.734,fig|33059.82.peg.946,fig|33059.82.peg.1364,fig|33059.82.peg.1377,fig|33059.82.peg.1892,fig|33059.82.peg.2638	*	*	*	*	fig|33059.92.peg.1158	*	*	fig|33059.106.peg.2664,fig|33059.106.peg.2537	fig|33059.103.peg.128,fig|33059.103.peg.2024,fig|33059.103.peg.463,fig|33059.103.peg.435,fig|33059.103.peg.212,fig|33059.103.peg.131,fig|33059.103.peg.125	*	*	*	*	*	*	fig|1872118.89.peg.727	*	*	Transposase	IS66 family insertion sequence element accessory protein TnpB
44	def		Abortive_infection	DS_Abi	AbiU__AbiU	DS_11	C6060_20272	*	*	*	*	*	*	*	*	fig|33059.94.peg.1756	*	*	*	*	*	*	fig|33059.83.peg.2824	fig|33059.85.peg.1784	fig|33059.84.peg.617; fig|33059.84.peg.609	*	*	*	*	fig|33059.103.peg.1851	*	fig|33059.98.peg.2188	*	*	*	*	*	*	*	possible abortive infection phage resistance protein	AIPR family protein
45	def		Unknown_mechanism	DS_GAO	Gao_RL__RL_A	DS_11	C6060_12680	*	*	*	*	*	*	*	*	fig|33059.94.peg.1749	*	*	*	*	*	*	fig|33059.83.peg.2831	fig|33059.85.peg.351	fig|33059.84.peg.1063	*	*	*	*	fig|33059.103.peg.1844	*	fig|33059.98.peg.2195	*	*	*	*	*	*	*	hypothetical protein	DUF499 domain-containing protein
46	def		Unknown_mechanism	DS_GAO	Gao_RL__RL_B	DS_11	C6060_10583	*	*	*	*	*	*	*	*	fig|33059.94.peg.1750	*	*	*	*	*	*	fig|33059.83.peg.2830	fig|33059.85.peg.352	fig|33059.84.peg.1062	*	*	*	*	fig|33059.103.peg.1845	*	fig|33059.98.peg.2194	*	*	*	*	*	*	*	hypothetical protein	DUF3780 domain-containing protein
47	def		Unknown_mechanism	DS_GAO	Gao_RL__RL_C (and RM_Type_II__Type_II_Mtases)	DS_11	C6060_14152	*	*	*	*	*	*	*	*	fig|33059.94.peg.1755	*	*	*	*	*	*	fig|33059.83.peg.2825	fig|33059.85.peg.1783	fig|33059.84.peg.616	*	*	*	*	fig|33059.103.peg.1850	*	fig|33059.98.peg.2189	*	*	*	*	*	*	*	hypothetical protein	DUF1156 domain-containing protein
48	def		Unknown_mechanism	DS_GAO	Gao_RL__RL_D	DS_11	C6060_14153	*	*	*	*	*	*	*	*	fig|33059.94.peg.1757	*	*	*	*	*	*	fig|33059.83.peg.2823	fig|33059.85.peg.1785	fig|33059.84.peg.610	*	*	*	*	fig|33059.103.peg.1852	*	fig|33059.98.peg.2187	*	*	*	*	*	*	*	Probable DEAH ATP-dependent helicase	helicase
49						DS_11	C6060_17790	*	*	*	*	*	*	*	*	fig|33059.94.peg.1747	*	*	*	*	*	*	fig|33059.83.peg.2833	fig|33059.85.peg.349	fig|33059.84.peg.1065	*	*	*	*	fig|33059.103.peg.1842	*	fig|33059.98.peg.2197	*	*	*	*	*	*	*	Phage integrase	hypothetical protein
50						DS_11	C6060_9361	*	*	*	*	*	*	*	*	fig|33059.94.peg.1748	*	*	*	*	*	*	fig|33059.83.peg.2832	fig|33059.85.peg.350	fig|33059.84.peg.1064	*	*	*	*	fig|33059.103.peg.1843	*	fig|33059.98.peg.2196	*	*	*	*	*	*	*	hypothetical protein	hypothetical protein
51						DS_11	C6060_17791	*	*	*	*	*	*	*	*	fig|33059.94.peg.1751	*	*	*	*	*	*	fig|33059.83.peg.2829	fig|33059.85.peg.353	fig|33059.84.peg.1061	*	*	*	*	fig|33059.103.peg.1846	*	fig|33059.98.peg.2193	*	*	*	*	*	*	*	hypothetical protein	hypothetical protein
52						DS_11	C6060_17792	*	*	*	*	*	*	*	*	fig|33059.94.peg.1752	*	*	*	*	*	*	fig|33059.83.peg.2828	fig|33059.85.peg.354	fig|33059.84.peg.1060	*	*	*	*	fig|33059.103.peg.1847	*	fig|33059.98.peg.2192	*	*	*	*	*	*	*	hypothetical protein	hypothetical protein
53						DS_11	C6060_20271	*	*	*	*	*	*	*	*	fig|33059.94.peg.1753	*	*	*	*	*	*	fig|33059.83.peg.2827	fig|33059.85.peg.355	*	*	*	*	*	fig|33059.103.peg.1848	*	fig|33059.98.peg.2191	*	*	*	*	*	*	*	hypothetical protein	hypothetical protein
54						DS_11	C6060_17793	*	*	*	*	*	*	*	*	fig|33059.94.peg.1754	*	*	*	*	*	*	fig|33059.83.peg.2826	fig|33059.85.peg.356	fig|33059.84.peg.615	*	*	*	*	fig|33059.103.peg.1849	*	fig|33059.98.peg.2190	*	*	*	*	*	*	*	hypothetical protein	PIN domain-containing protein
55	def		Abortive_infection	DS_Retron	Lamassu-Fam__LmuB_SMC_Cap4_nuclease_II	DS_12	C6060_20171	*	*	*	*	*	*	*	*	*	fig|990288.66.peg.2203	*	*	*	*	fig|33059.86.peg.622	fig|33059.83.peg.1384	fig|33059.85.peg.3326	fig|33059.84.peg.28	*	*	*	*	*	*	*	*	*	*	*	*	*	*	hypothetical protein	hypothetical protein
56						DS_12	C6060_20172	*	*	*	*	*	*	*	*	*	fig|990288.66.peg.2202	*	*	*	*	fig|33059.86.peg.623	fig|33059.83.peg.1385	fig|33059.85.peg.3327	fig|33059.84.peg.29	*	*	*	*	*	*	*	*	*	*	*	*	*	*	hypothetical protein	hypothetical protein
57						DS_12	C6060_7442	*	*	*	*	*	*	*	*	*	fig|990288.66.peg.2201	*	*	*	*	fig|33059.86.peg.624	fig|33059.83.peg.1386	fig|33059.85.peg.3328	fig|33059.84.peg.30	*	*	*	*	*	*	*	*	*	*	*	*	*	*	Exonuclease SbcD	hypothetical protein
58	def		Unknown_mechanism	DS_Retron	RT_I_II_III_IV_V_VI_1	DS_12	C6060_11710	*	*	*	*	*	*	*	*	*	*	*	*	*	*	*	fig|33059.83.peg.1390	fig|33059.85.peg.3332	fig|33059.84.peg.34	*	*	*	*	*	*	*	*	*	*	*	*	*	*	Retron-type RNA-directed DNA polymerase (EC 2.7.7.49)	group II intron reverse transcriptase/maturase
59	def		Innate Immunity	DS_Disarm	DISARM__drmC	DS_12	C6060_12658	*	*	*	*	*	*	*	*	*	fig|990288.66.peg.2191	*	*	*	*	fig|33059.86.peg.630	fig|33059.83.peg.1394	fig|33059.85.peg.3335	fig|33059.84.peg.38	*	*	*	*	*	*	*	*	*	*	*	*	*	*	hypothetical protein	GTP-binding protein
60	def		Innate Immunity	DS_GABIJA	Gabija__GajB_2	DS_12	C6060_29872	*	*	*	*	*	*	*	*	*	*	*	*	*	*	*	fig|33059.83.peg.1408	fig|33059.85.peg.3348	fig|33059.84.peg.52	*	*	*	*	*	*	*	*	*	*	*	*	*	*	ATP-dependent DNA helicase UvrD/PcrA (EC 3.6.4.12)	hypothetical protein
61						DS_13	C6060_3797	*	*	*	*	*	*	fig|33059.96.peg.249	fig|33059.95.peg.462	*	*	*	*	*	*	*	*	*	*	fig|33059.92.peg.1078	fig|33059.93.peg.1742	fig|33059.90.peg.2079	fig|33059.106.peg.1947	fig|33059.103.peg.1022	*	*	*	*	*	*	*	*	*	HNH endonuclease	RNA-guided endonuclease IscB
62						DS_13	C6060_11524	*	*	*	*	*	*	*	*	*	fig|990288.66.peg.1340	fig|33059.80.peg.1612	fig|33059.87.peg.1594	fig|33059.81.peg.1237	fig|33059.82.peg.1117	*	*	*	*	fig|33059.92.peg.1079	fig|33059.93.peg.1741	fig|33059.90.peg.2078	fig|33059.106.peg.1946	fig|33059.103.peg.1023	*	*	*	*	*	*	*	*	*	hypothetical protein	hypothetical protein
63	def		Unknown_mechanism	DS_RM_anti		DS_13	C6060_10797	*	*	*	*	*	*	*	*	*	fig|990288.66.peg.1341	fig|33059.80.peg.1611	fig|33059.87.peg.1593	fig|33059.81.peg.1238	fig|33059.82.peg.1116	fig|33059.86.peg.2427	*	*	*	fig|33059.92.peg.1080	fig|33059.93.peg.1740	fig|33059.90.peg.2077	fig|33059.106.peg.1945	fig|33059.103.peg.1024	*	*	*	*	*	*	*	*	*	domain of unknown function DUF1738	hypothetical protein
64	def		Unknown_mechanism	DS_RM_anti		DS_13	C6060_7904	*	fig|637389.34.peg.2021	fig|637389.35.peg.355	fig|33059.88.peg.795	fig|33059.89.peg.2589	fig|33059.91.peg.227	*	*	*	fig|990288.66.peg.1342	fig|33059.80.peg.1610	fig|33059.87.peg.1592	fig|33059.81.peg.1239	fig|33059.82.peg.1115	*	fig|33059.83.peg.1988	fig|33059.85.peg.488	fig|33059.84.peg.2170	fig|33059.92.peg.1081	*	*	fig|33059.106.peg.1944	fig|33059.103.peg.1025	*	*	*	*	*	*	*	*	*	hypothetical protein	DUF1738 domain-containing protein
65	def		Innate Immunity	DS_RM	RM_Type_II__Type_II_MTases	DS_13	C6060_3133	*	fig|637389.34.peg.2022	fig|637389.35.peg.356	fig|33059.88.peg.796	fig|33059.89.peg.2590	fig|33059.91.peg.228	fig|33059.96.peg.2381	fig|33059.95.peg.1366	fig|33059.94.peg.3093	fig|990288.66.peg.1343	fig|33059.80.peg.1609	fig|33059.87.peg.1591	fig|33059.81.peg.1240	fig|33059.82.peg.1114	*	fig|33059.83.peg.1987	fig|33059.85.peg.489	fig|33059.84.peg.2169	fig|33059.92.peg.1082	fig|33059.93.peg.2830	fig|33059.90.peg.1699	fig|33059.106.peg.1943	fig|33059.103.peg.1026	*	fig|33059.98.peg.154	*	*	*	*	*	*	*	Methyl-directed repair DNA adenine methylase	DNA adenine methylase
66						DS_13	C6060_7354	*	fig|637389.34.peg.2023	fig|637389.35.peg.357	fig|33059.88.peg.797	fig|33059.89.peg.2591	fig|33059.91.peg.229	*	*	*	fig|990288.66.peg.1344	fig|33059.80.peg.1608	fig|33059.87.peg.1590	fig|33059.81.peg.1241	fig|33059.82.peg.1113	*	fig|33059.83.peg.1986	fig|33059.85.peg.490	fig|33059.84.peg.2168	fig|33059.92.peg.1083	fig|33059.93.peg.2829	fig|33059.90.peg.1698	fig|33059.106.peg.1942	fig|33059.103.peg.1027	*	*	*	*	*	*	*	*	*	hypothetical protein	hypothetical protein
67						DS_13	C6060_7097	*	fig|637389.34.peg.2024	fig|637389.35.peg.358	fig|33059.88.peg.798	fig|33059.89.peg.2592	fig|33059.91.peg.230	*	*	*	fig|990288.66.peg.1345	fig|33059.80.peg.1607	fig|33059.87.peg.1589	fig|33059.81.peg.1242	fig|33059.82.peg.1112	fig|33059.86.peg.407	fig|33059.83.peg.1985	fig|33059.85.peg.491	fig|33059.84.peg.2167	fig|33059.92.peg.1084	fig|33059.93.peg.2828	fig|33059.90.peg.1697	fig|33059.106.peg.1941	fig|33059.103.peg.1028	*	*	*	*	*	*	*	*	*	endodeoxyribonuclease RusA	RusA family crossover junction endodeoxyribonuclease
68						DS_13	C6060_7098	*	fig|637389.34.peg.2025	fig|637389.35.peg.359	fig|33059.88.peg.799	fig|33059.89.peg.2593	fig|33059.91.peg.231	*	*	*	fig|990288.66.peg.1346	fig|33059.80.peg.1606	fig|33059.87.peg.1588	fig|33059.81.peg.1243	fig|33059.82.peg.1111	fig|33059.86.peg.406	fig|33059.83.peg.1984	fig|33059.85.peg.492	fig|33059.84.peg.2166	fig|33059.92.peg.1085	fig|33059.93.peg.2827	fig|33059.90.peg.1696	fig|33059.106.peg.1940	fig|33059.103.peg.1029	*	*	*	*	*	*	*	*	*	hypothetical protein	hypothetical protein
69						DS_13	C6060_11545	*	fig|637389.34.peg.2026	fig|637389.35.peg.360	fig|33059.88.peg.800	fig|33059.89.peg.2594	fig|33059.91.peg.232	*	*	*	*	*	*	*	*	fig|33059.86.peg.161	fig|33059.83.peg.1983	fig|33059.85.peg.493	fig|33059.84.peg.2165	fig|33059.92.peg.1086	*	*	*	*	*	*	*	*	*	*	*	*	*	hypothetical protein	hypothetical protein
70						DS_13	C6060_7408	*	fig|637389.34.peg.2027	fig|637389.35.peg.361	fig|33059.88.peg.801	fig|33059.89.peg.2595	fig|33059.91.peg.233	*	*	*	fig|990288.66.peg.1348	fig|33059.80.peg.1604	fig|33059.87.peg.1586	fig|33059.81.peg.1245	fig|33059.82.peg.1109	*	fig|33059.83.peg.1982	fig|33059.85.peg.494	fig|33059.84.peg.2164	fig|33059.92.peg.1087	fig|33059.93.peg.2825	fig|33059.90.peg.1694	fig|33059.106.peg.1938	fig|33059.103.peg.1033	*	*	*	*	*	*	*	*	*	hypothetical protein	hypothetical protein
71						DS_13	C6060_7099	*	fig|637389.34.peg.2028	fig|637389.35.peg.362	fig|33059.88.peg.802	fig|33059.89.peg.2596	fig|33059.91.peg.234	*	*	*	fig|990288.66.peg.1349	fig|33059.80.peg.1603	fig|33059.87.peg.1585	fig|33059.81.peg.1246	fig|33059.82.peg.1108	fig|33059.86.peg.3624	fig|33059.83.peg.1981	fig|33059.85.peg.495	fig|33059.84.peg.2163	fig|33059.92.peg.1088	fig|33059.93.peg.2824	fig|33059.90.peg.1693	fig|33059.106.peg.1937	fig|33059.103.peg.1034	*	*	*	*	*	*	*	*	*	hypothetical protein	hypothetical protein
72						DS_13	C6060_7131	*	fig|637389.34.peg.2029	fig|637389.35.peg.363	fig|33059.88.peg.803	fig|33059.89.peg.2597	fig|33059.91.peg.235	*	*	*	fig|990288.66.peg.1350	fig|33059.80.peg.1602	fig|33059.87.peg.1584	fig|33059.81.peg.1247	fig|33059.82.peg.1107	fig|33059.86.peg.3622	fig|33059.83.peg.1980	fig|33059.85.peg.496	fig|33059.84.peg.2162	fig|33059.92.peg.1089	fig|33059.93.peg.2823	fig|33059.90.peg.1692	fig|33059.106.peg.1936	fig|33059.103.peg.1035	*	*	*	*	*	*	*	*	*	hypothetical protein	hypothetical protein
73	def		Unknown_mechanism	DS_RM		DS_13b	C6060_3819	*	*	*	*	*	*	fig|33059.96.peg.2366	fig|33059.95.peg.1351	*	*	*	*	*	*	*	*	*	*	*	*	*	*	*	*	*	*	*	*	*	*	*	*	hypothetical protein	AAA family ATPase
74	def		Innate Immunity	DS_RM	RM_Type_II__Type_II_MTases	DS_13b	C6060_3693	*	*	*	*	*	*	fig|33059.96.peg.2367	fig|33059.95.peg.1352	*	*	*	*	*	*	*	*	*	*	*	*	*	*	*	*	*	*	*	*	*	*	*	*	Adenine-specific DNA methyltransferase	site-specific DNA-methyltransferase
75	def		Unknown_mechanism	DS_RM		DS_13b	C6060_3757	*	*	*	*	*	*	fig|33059.96.peg.2368	fig|33059.95.peg.1353	*	*	*	*	*	*	*	*	*	*	*	*	*	*	*	*	*	*	*	*	*	*	*	*	Type III restriction-modification enzyme helicase subunit	DEAD/DEAH box helicase family protein
76	def		Unknown_mechanism	DS_RM_anti		DS_13b	C6060_14197	*	*	*	*	*	*	fig|33059.96.peg.2380	fig|33059.95.peg.1365	fig|33059.94.peg.1623	*	*	*	*	*	*	*	*	*	*	*	*	*	*	*	fig|33059.98.peg.152	*	*	*	*	*	*	*	domain of unknown function DUF1738	DUF1738 domain-containing protein
77	def		Abortive_infection	DS_Abi	RosmerTA__RmrT	DS_13b	C6060_16274	*	*	*	*	*	*	fig|33059.96.peg.2387	fig|33059.95.peg.1372	*	*	*	*	*	*	*	*	*	*	*	*	*	*	*	*	*	*	*	*	*	*	*	*	hypothetical protein	DUF4411 family protein
78	def		Abortive_infection	DS_Abi	RosmerTA__RmrA_2634882613	DS_13b	C6060_24552	*	*	*	*	*	*	fig|33059.96.peg.2388	fig|33059.95.peg.1373	*	*	*	*	*	*	*	*	*	*	*	*	*	*	*	*	*	*	*	*	*	*	*	*	DNA-binding protein	ImmA/IrrE family metallo-endopeptidase
79	def		Abortive_infection	DS_Abi	SanaTA__SanaA	DS_14	C6060_15744	*	*	*	*	*	*	*	*	*	fig|990288.66.peg.772	*	*	*	*	fig|33059.86.peg.395	*	*	*	*	fig|33059.93.peg.61	fig|33059.90.peg.2453	fig|33059.106.peg.185	*	*	*	*	*	*	*	*	*	*	hypothetical protein	type IV toxin-antitoxin system AbiEi family antitoxin domain-containing protein
80	def		Abortive_infection	DS_Abi	SanaTA__SanaT	DS_14	C6060_20246	*	*	*	*	*	*	*	*	*	fig|990288.66.peg.773	*	*	*	*	fig|33059.86.peg.394	*	*	*	*	fig|33059.93.peg.60	fig|33059.90.peg.2454	fig|33059.106.peg.186	*	*	*	*	*	*	*	*	*	*	hypothetical protein	hypothetical protein
81	def		Unknown_mechanism	DS_RM		DS_15_also in plamid?	C6060_2857	*	fig|637389.34.peg.1913, fig|637389.34.peg.1929	*	fig|33059.88.peg.280	fig|33059.89.peg.1773	fig|33059.91.peg.637	*	*	*	fig|990288.66.peg.2085	*	*	*	*	fig|33059.86.peg.1911	*	*	*	*	fig|33059.93.peg.1466	fig|33059.90.peg.1265	fig|33059.106.peg.2467	fig|33059.103.peg.1030	*	*	*	*	*	*	*	*	*	HNH endonuclease	HNH endonuclease
82	def		Innate Immunity	DS_RM	RM__Type_I_S	DS_15_also in plamid?	C6060_8761	*	fig|637389.34.peg.1910	fig|637389.35.peg.873	fig|33059.88.peg.682	fig|33059.89.peg.2490	fig|33059.91.peg.1001	*	*	fig|33059.94.peg.272	*	fig|33059.80.peg.1711	fig|33059.87.peg.1693	fig|33059.81.peg.1160	fig|33059.82.peg.1194	*	*	*	*	*	*	fig|33059.90.peg.1671	fig|33059.106.peg.1848	fig|33059.103.peg.939	*	fig|33059.98.peg.1301	*	*	*	*	*	*	*	Type I restriction-modification system%2C specificity subunit S	hypothetical protein
83	def		Innate Immunity	DS_RM	RM_Type_II__Type_II_MTases	DS_15_also in plamid?	C6060_8037	*	fig|637389.34.peg.1911	fig|637389.35.peg.872	fig|33059.88.peg.683	fig|33059.89.peg.2491	fig|33059.91.peg.1002	fig|33059.96.peg.488	*	fig|33059.94.peg.273	fig|990288.66.peg.3296	fig|33059.80.peg.1712	fig|33059.87.peg.1694	fig|33059.81.peg.1159	fig|33059.82.peg.1195	*	*	*	*	*	*	fig|33059.90.peg.1672	fig|33059.106.peg.1847	fig|33059.103.peg.940	*	fig|33059.98.peg.1302	*	*	*	*	*	*	*	Type I restriction-modification system%2C DNA-methyltransferase subunit M (EC 2.1.1.72)	N-6 DNA methylase
84	def		Unknown_mechanism	DS_RM		DS_15_also in plamid?	C6060_7638	*	fig|637389.34.peg.1912	fig|637389.35.peg.871	fig|33059.88.peg.684	fig|33059.89.peg.2492	fig|33059.91.peg.1003	fig|33059.96.peg.487	*	fig|33059.94.peg.274	fig|990288.66.peg.3297	fig|33059.80.peg.1713	fig|33059.87.peg.1695	fig|33059.81.peg.1158	fig|33059.82.peg.1196	*	*	*	*	fig|33059.92.peg.2220	*	fig|33059.90.peg.242	fig|33059.106.peg.2347	fig|33059.103.peg.941	*	fig|33059.98.peg.1303	*	*	*	*	*	*	*	hypothetical protein	hypothetical protein
85	def		Unknown_mechanism	DS_RM		DS_15_also in plamid?	C6060_7387	*	fig|637389.34.peg.1915	fig|637389.35.peg.1303	fig|33059.88.peg.1568	fig|33059.89.peg.616	fig|33059.91.peg.3089	*	*	fig|33059.94.peg.206	*	fig|33059.80.peg.2462	fig|33059.87.peg.2417	fig|33059.81.peg.1156	fig|33059.82.peg.1199	*	fig|33059.83.peg.1546	fig|33059.85.peg.1694	fig|33059.84.peg.2032	fig|33059.92.peg.2215	*	fig|33059.90.peg.2147	fig|33059.106.peg.356	fig|33059.103.peg.944	*	fig|33059.98.peg.1305	*	*	*	*	*	*	*	hypothetical protein	hypothetical protein
86	def		Unknown_mechanism	DS_RM		DS_15_also in plamid?	C6060_3263	*	fig|637389.34.peg.1916,fig|637389.34.peg.2999,fig|637389.34.peg.2958,fig|637389.34.peg.1731,fig|637389.34.peg.1726,fig|637389.34.peg.1663,fig|637389.34.peg.1643,fig|637389.34.peg.1133,fig|637389.34.peg.558,fig|637389.34.peg.231	fig|637389.35.peg.1635	fig|33059.88.peg.1441	fig|33059.89.peg.2938	*	fig|33059.96.peg.367	fig|33059.95.peg.286	fig|33059.94.peg.655	fig|990288.66.peg.1698,fig|990288.66.peg.1078,fig|990288.66.peg.190,fig|990288.66.peg.513	*	*	fig|33059.81.peg.2495,fig|33059.81.peg.2142,fig|33059.81.peg.2141,fig|33059.81.peg.1618,fig|33059.81.peg.1617,fig|33059.81.peg.667,fig|33059.81.peg.666,fig|33059.81.peg.401,fig|33059.81.peg.400	fig|33059.82.peg.392,fig|33059.82.peg.2095,fig|33059.82.peg.1674,fig|33059.82.peg.725	fig|33059.86.peg.279	*	*	*	fig|33059.92.peg.629	*	fig|33059.90.peg.2722	*	fig|33059.103.peg.843	*	*	*	*	*	*	*	*	*	Mobile element protein	IS1595 family transposase
87	def		Unknown_mechanism	DS_RM		DS_15_also in plamid?	C6060_43065	*	*	*	*	*	*	fig|33059.96.peg.490	*	*	fig|990288.66.peg.3331	*	*	*	*	*	*	*	*	*	*	*	*	*	*	*	*	*	*	*	*	*	*	hypothetical protein	hypothetical protein
88	def		Unknown_mechanism	DS_RM		DS_15_also in plamid?	C6060_43066	*	*	*	*	*	*	fig|33059.96.peg.491	*	*	fig|990288.66.peg.3330	*	*	*	*	*	*	*	*	*	*	*	*	*	*	*	*	*	*	*	*	*	*	hypothetical protein	hypothetical protein
89	def		Unknown_mechanism	DS_RM		DS_15_also in plamid?	C6060_17712	*	*	*	*	*	*	fig|33059.96.peg.493	*	*	*	fig|33059.80.peg.2416	fig|33059.87.peg.2372	fig|33059.81.peg.3077	fig|33059.82.peg.3012	fig|33059.86.peg.422	*	*	*	*	*	*	*	*	*	*	*	*	*	*	*	*	*	Thiol:disulfide interchange protein DsbG precursor	hypothetical protein
90	def		Innate Immunity	DS_RM	MADS__mad1	DS_16_DOUBTS????	C6060_2086	*	*	*	*	*	*	fig|33059.96.peg.17	*	fig|33059.94.peg.405	fig|990288.66.peg.2068	fig|33059.80.peg.1967	fig|33059.87.peg.1943	fig|33059.81.peg.2014	fig|33059.82.peg.1969	*	*	*	*	fig|33059.92.peg.813	fig|33059.93.peg.2556	fig|33059.90.peg.1449	fig|33059.106.peg.947	*	*	fig|33059.98.peg.637	*	*	*	*	*	*	*	hypothetical protein	helix-turn-helix domain-containing protein
91	def		Unknown_mechanism	DS_Retron	Retron_I_C__RT_1_C1	DS_17 DOUBTS????	C6060_31029	*	*	*	*	*	*	*	*	*	*	*	*	*	*	*	fig|33059.83.peg.855	fig|33059.85.peg.1570	fig|33059.84.peg.1684	*	*	*	*	*	*	*	*	*	*	*	*	*	*	Retron-type RNA-directed DNA polymerase (EC 2.7.7.49)	hypothetical protein
92						DS_17 DOUBTS????	C6060_6270	*	*	fig|637389.35.peg.279	*	*	*	*	*	fig|33059.94.peg.1530	*	*	*	*	*	*	*	*	*	*	*	*	*	*	*	fig|33059.98.peg.601	*	*	*	*	*	*	*	hypothetical protein	PRTRC system protein C
93						DS_17 DOUBTS????	C6060_30066	*	*	fig|637389.35.peg.278	*	*	*	*	*	fig|33059.94.peg.1531	*	*	*	*	*	*	*	*	*	*	*	*	*	*	*	fig|33059.98.peg.600	*	*	*	*	*	*	*	hypothetical protein	hypothetical protein
94						DS_17 DOUBTS????	C6060_30065	*	*	fig|637389.35.peg.277	*	*	*	*	*	fig|33059.94.peg.1532	*	*	*	*	*	*	*	*	*	*	*	*	*	*	*	fig|33059.98.peg.599	*	*	*	*	*	*	*	hypothetical protein	hypothetical protein
95						DS_17 DOUBTS????	C6060_30063	*	*	fig|637389.35.peg.276	*	*	*	*	*	fig|33059.94.peg.1533	*	*	*	*	*	*	*	*	*	*	*	*	*	*	*	fig|33059.98.peg.598	*	*	*	*	*	*	*	hypothetical protein	hypothetical protein
96						DS_17 DOUBTS????	C6060_30062	*	*	fig|637389.35.peg.275	*	*	*	*	*	fig|33059.94.peg.1534	*	*	*	*	*	*	*	*	*	*	*	*	*	*	*	fig|33059.98.peg.597	*	*	*	*	*	*	*	hypothetical protein	PRTRC system protein B
97						DS_17 DOUBTS????	C6060_30061	*	*	fig|637389.35.peg.274	*	*	*	*	*	fig|33059.94.peg.1535	*	*	*	*	*	*	*	*	*	*	*	*	*	*	*	fig|33059.98.peg.596	*	*	*	*	*	*	*	hypothetical protein	PRTRC system protein A
98	def		Signalling system	DS_CBASS	CBASS__AG_E1_ThiF	DS_17 DOUBTS????	C6060_24773	*	*	fig|637389.35.peg.273	*	*	*	*	*	fig|33059.94.peg.1536	*	*	*	*	*	*	*	*	*	*	*	*	*	*	*	fig|33059.98.peg.595	*	*	*	*	*	*	*	UBA/THIF-type NAD/FAD binding fold	PRTRC system ThiF family protein
99						DS_17 DOUBTS????	C6060_9278	*	fig|637389.34.peg.2968	fig|637389.35.peg.1185	fig|33059.88.peg.622	fig|33059.89.peg.1600	fig|33059.91.peg.2680	*	*	*	fig|990288.66.peg.3252	fig|33059.80.peg.94	fig|33059.87.peg.89	fig|33059.81.peg.3019	fig|33059.82.peg.2953	*	fig|33059.83.peg.844	fig|33059.85.peg.1581	fig|33059.84.peg.1695	*	*	*	*	*	*	*	*	*	*	*	*	*	*	hypothetical protein	hypothetical protein
100						DS_17 DOUBTS????	C6060_9832	*	fig|637389.34.peg.2967	fig|637389.35.peg.2307	fig|33059.88.peg.623	fig|33059.89.peg.1599	fig|33059.91.peg.2679	*	*	*	fig|990288.66.peg.3253	fig|33059.80.peg.93	*	fig|33059.81.peg.3020	fig|33059.82.peg.2954	*	fig|33059.83.peg.845	fig|33059.85.peg.1580	fig|33059.84.peg.1694	*	*	*	*	*	*	*	*	*	*	*	*	*	*	hypothetical protein	helix-turn-helix domain-containing protein
101						DS_17 DOUBTS????	C6060_8939	*	fig|637389.34.peg.2966	fig|637389.35.peg.2306	fig|33059.88.peg.624	fig|33059.89.peg.1598	fig|33059.91.peg.2678	*	*	*	fig|990288.66.peg.3254,fig|990288.66.peg.3031	fig|33059.80.peg.2276	fig|33059.87.peg.2236	fig|33059.81.peg.3021	fig|33059.82.peg.2955	*	fig|33059.83.peg.846	fig|33059.85.peg.1579	fig|33059.84.peg.1693	*	*	*	*	*	*	*	*	*	*	*	*	*	*	hypothetical protein	hypothetical protein
102						DS_17 DOUBTS????	C6060_7489	*	fig|637389.34.peg.2965	fig|637389.35.peg.2305	fig|33059.88.peg.625	fig|33059.89.peg.1597	fig|33059.91.peg.2677	fig|33059.96.peg.2127	fig|33059.95.peg.1186	*	fig|990288.66.peg.3032,fig|990288.66.peg.1171	fig|33059.80.peg.2191	*	fig|33059.81.peg.1060	fig|33059.82.peg.1296	fig|33059.86.peg.190	fig|33059.83.peg.847	fig|33059.85.peg.1578	fig|33059.84.peg.1692	fig|33059.92.peg.1130	*	*	*	fig|33059.103.peg.825	*	*	*	*	*	*	*	*	*	hypothetical protein	hypothetical protein
103	def		Innate Immunity	DS_GABIJA	Gabija__GajB_2	DS_17 DOUBTS????	C6060_7632	*	fig|637389.34.peg.2964	*	fig|33059.88.peg.626	fig|33059.89.peg.1596	fig|33059.91.peg.2676	*	*	fig|33059.94.peg.1537	fig|990288.66.peg.3033	fig|33059.80.peg.2190	fig|33059.87.peg.2163	fig|33059.81.peg.2856	fig|33059.82.peg.2802	*	fig|33059.83.peg.848	fig|33059.85.peg.1577	fig|33059.84.peg.1691	fig|33059.92.peg.954	*	*	*	*	*	fig|33059.98.peg.594	*	*	*	*	*	*	*	hypothetical protein	ATP-dependent helicase
104						DS_17 DOUBTS????	C6060_8707	*	fig|637389.34.peg.2963	*	fig|33059.88.peg.627	fig|33059.89.peg.1595	fig|33059.91.peg.2675	*	*	fig|33059.94.peg.1538	fig|990288.66.peg.3034	fig|33059.80.peg.2189	fig|33059.87.peg.2162	fig|33059.81.peg.2857	fig|33059.82.peg.2803	*	fig|33059.83.peg.849	fig|33059.85.peg.1576	fig|33059.84.peg.1690	*	*	*	*	*	*	fig|33059.98.peg.593	*	*	*	*	*	*	*	hypothetical protein	hypothetical protein
105						DS_17 DOUBTS????	C6060_8135	*	fig|637389.34.peg.2962	fig|637389.35.peg.738,fig|637389.35.peg.1624	fig|33059.88.peg.628	fig|33059.89.peg.1594	fig|33059.91.peg.2674	*	*	fig|33059.94.peg.1539	fig|990288.66.peg.3035	fig|33059.80.peg.2188	fig|33059.87.peg.2161	fig|33059.81.peg.2858	fig|33059.82.peg.2804	*	fig|33059.83.peg.850	fig|33059.85.peg.1575	fig|33059.84.peg.1689	*	*	*	*	*	*	fig|33059.98.peg.592	*	*	*	*	*	*	*	hypothetical protein	hypothetical protein
106						DS_17 DOUBTS????	C6060_4370	*	fig|637389.34.peg.2961	*	fig|33059.88.peg.629	fig|33059.89.peg.1593	fig|33059.91.peg.2673	*	*	fig|33059.94.peg.1540	fig|990288.66.peg.3036	fig|33059.80.peg.2187	fig|33059.87.peg.2160	fig|33059.81.peg.2859	fig|33059.82.peg.2805	*	fig|33059.83.peg.851	fig|33059.85.peg.1574	fig|33059.84.peg.1688	*	*	*	*	*	*	fig|33059.98.peg.591	*	*	*	*	*	*	*	hypothetical protein	helicase-related protein
107						DS_17 DOUBTS????	C6060_6363	*	fig|637389.34.peg.2960	fig|637389.35.peg.2022,fig|637389.35.peg.2016	fig|33059.88.peg.630	fig|33059.89.peg.1592	fig|33059.91.peg.2672	*	*	fig|33059.94.peg.1541	fig|990288.66.peg.3037	fig|33059.80.peg.2186	fig|33059.87.peg.2159	fig|33059.81.peg.2860	fig|33059.82.peg.2806	*	fig|33059.83.peg.852	fig|33059.85.peg.1573	fig|33059.84.peg.1687	*	*	*	*	*	*	fig|33059.98.peg.590	*	*	*	*	*	*	*	hypothetical protein	DUF1778 domain-containing protein
108						DS_17 DOUBTS????	C6060_5822	*	fig|637389.34.peg.2956	fig|637389.35.peg.3370	fig|33059.88.peg.1233	fig|33059.89.peg.1251	fig|33059.91.peg.811	*	*	fig|33059.94.peg.1542	fig|990288.66.peg.3038	fig|33059.80.peg.2185	fig|33059.87.peg.2158	fig|33059.81.peg.2861	fig|33059.82.peg.2807	*	fig|33059.83.peg.853	fig|33059.85.peg.1572	fig|33059.84.peg.1686	*	*	*	*	*	*	fig|33059.98.peg.589	*	*	*	*	*	*	*	GCN5-related N-acetyltransferase	GNAT family N-acetyltransferase
109						DS_17 DOUBTS????	C6060_43201	*	*	*	*	*	*	*	*	*	*	*	*	*	*	*	fig|33059.83.peg.854	fig|33059.85.peg.1571	*	*	*	*	*	*	*	*	*	*	*	*	*	*	*	hypothetical protein
110	def		Unknown_mechanism	DS_Wadjet	Wadjet__JetA_I	DS_1a	C6060_2290	*	fig|637389.34.peg.160	fig|637389.35.peg.1179	fig|33059.88.peg.2836	fig|33059.89.peg.3102	fig|33059.91.peg.1969	fig|33059.96.peg.644	fig|33059.95.peg.660	fig|33059.94.peg.362	fig|990288.66.peg.92	fig|33059.80.peg.2674	fig|33059.87.peg.2620	fig|33059.81.peg.88	fig|33059.82.peg.88	fig|33059.86.peg.252	fig|33059.83.peg.3191	fig|33059.85.peg.2969	fig|33059.84.peg.1387	fig|33059.92.peg.382	fig|33059.93.peg.129	fig|33059.90.peg.112	fig|33059.106.peg.1501	fig|33059.103.peg.1948	*	*	*	*	*	*	*	*	*	FIG149030: hypothetical protein	DUF3375 domain-containing protein
111	def		Unknown_mechanism	DS_Wadjet	Wadjet__JetB_I	DS_1a	C6060_20364	*	fig|637389.34.peg.161	fig|637389.35.peg.1180	fig|33059.88.peg.2837	fig|33059.89.peg.3103	fig|33059.91.peg.1968	*	*	*	*	*	*	*	*	*	*	*	*	*	*	*	*	*	*	*	*	*	*	*	*	*	*	FIG039767: hypothetical protein	Uptake hydrogenase small subunit precursor
112	def		Unknown_mechanism	DS_Wadjet	Wadjet__JetB_I	DS_1a	C6060_2329	*	fig|637389.34.peg.163	fig|637389.35.peg.253	fig|33059.88.peg.2483	fig|33059.89.peg.411	fig|33059.91.peg.2906	fig|33059.96.peg.643	fig|33059.95.peg.661	fig|33059.94.peg.361	fig|990288.66.peg.93	fig|33059.80.peg.2675	fig|33059.87.peg.2621	fig|33059.81.peg.89	fig|33059.82.peg.89	fig|33059.86.peg.253	fig|33059.83.peg.3190	fig|33059.85.peg.2968	fig|33059.84.peg.1388	fig|33059.92.peg.383	fig|33059.93.peg.128	fig|33059.90.peg.111	fig|33059.106.peg.1502	fig|33059.103.peg.1949	*	*	*	*	*	*	*	*	*	FIG039767: hypothetical protein	DUF4194 domain-containing protein
113	def		Unknown_mechanism	DS_Wadjet	Wadjet__JetC_I	DS_1a	C6060_2353	*	fig|637389.34.peg.164	fig|637389.35.peg.254	fig|33059.88.peg.2484	fig|33059.89.peg.410	fig|33059.91.peg.2905	fig|33059.96.peg.642	fig|33059.95.peg.662	fig|33059.94.peg.360	fig|990288.66.peg.94	fig|33059.80.peg.2676	fig|33059.87.peg.2622	fig|33059.81.peg.90	fig|33059.82.peg.90	fig|33059.86.peg.254	fig|33059.83.peg.3189	fig|33059.85.peg.2967	fig|33059.84.peg.1389	fig|33059.92.peg.384	fig|33059.93.peg.127	fig|33059.90.peg.110	fig|33059.106.peg.1503	fig|33059.103.peg.1950	*	*	*	*	*	*	*	*	*	FIG007317: Chromosome segregation protein SMC-like	ATP-dependent exonuclease SbcCD%2C C subunit-like protein
114	def		Unknown_mechanism	DS_Wadjet	Wadjet__JetD_I	DS_1a	C6060_2392	*	fig|637389.34.peg.165	fig|637389.35.peg.255	fig|33059.88.peg.2485	fig|33059.89.peg.409	fig|33059.91.peg.2904	fig|33059.96.peg.641	fig|33059.95.peg.663	fig|33059.94.peg.359	fig|990288.66.peg.95	fig|33059.80.peg.2677	fig|33059.87.peg.2623	fig|33059.81.peg.91	fig|33059.82.peg.91	fig|33059.86.peg.255	fig|33059.83.peg.3188	fig|33059.85.peg.2966	fig|33059.84.peg.1390	fig|33059.92.peg.385	fig|33059.93.peg.126	fig|33059.90.peg.109	fig|33059.106.peg.1504	fig|33059.103.peg.1951	*	*	*	*	*	*	*	*	*	FIG005429: hypothetical protein	hypothetical protein
115	def		Abortive_infection	DS_Abi	PfiAT__PfiA	DS_1b	C6060_4573	*	fig|637389.34.peg.166	fig|637389.35.peg.256	fig|33059.88.peg.2486	fig|33059.89.peg.408	fig|33059.91.peg.2903	fig|33059.96.peg.640	fig|33059.95.peg.664	fig|33059.94.peg.358	fig|990288.66.peg.96	fig|33059.80.peg.2678	fig|33059.87.peg.2624	fig|33059.81.peg.92	fig|33059.82.peg.92	fig|33059.86.peg.256	fig|33059.83.peg.1009	fig|33059.85.peg.1733	fig|33059.84.peg.2357	*	*	*	*	fig|33059.103.peg.1952	*	*	*	*	*	*	*	*	*	Prevent host death protein%2C Phd antitoxin	type II toxin-antitoxin system Phd/YefM family antitoxin
116	def		Abortive_infection	DS_Abi	PfiAT__PfiT	DS_1b	C6060_4574	*	fig|637389.34.peg.167	fig|637389.35.peg.257	fig|33059.88.peg.2487	fig|33059.89.peg.407	fig|33059.91.peg.2902	fig|33059.96.peg.639	fig|33059.95.peg.665	fig|33059.94.peg.357	fig|990288.66.peg.97	fig|33059.80.peg.2679	fig|33059.87.peg.2625	fig|33059.81.peg.93	fig|33059.82.peg.93	fig|33059.86.peg.257	fig|33059.83.peg.1008	fig|33059.85.peg.1732	fig|33059.84.peg.2356	*	*	*	*	fig|33059.103.peg.1953	*	*	*	*	*	*	*	*	*	Death on curing protein%2C Doc toxin	type II toxin-antitoxin system RelE/ParE family toxin
117	def		Unknown_mechanism	DS_Wadjet	Wadjet__JetB_I	DS_1c?	C6060_1041	*	fig|637389.34.peg.2860	fig|637389.35.peg.3304	fig|33059.88.peg.2936	fig|33059.89.peg.2386	fig|33059.91.peg.656	*	*	*	*	*	*	*	*	*	*	*	*	*	*	*	*	*	*	*	*	*	*	*	*	*	*	Large protein containing transglutaminase-like domain	transglutaminase family protein
118	def		Innate Immunity	DS_RM	RM_Type_II__Type_II_MTases	DS_2	C6060_17704	*	*	*	*	*	*	*	*	*	fig|990288.66.peg.1300	fig|33059.80.peg.2278	fig|33059.87.peg.2238	fig|33059.81.peg.1203	fig|33059.82.peg.1143	fig|33059.86.peg.2878	*	*	*	*	*	*	*	*	*	*	*	*	*	*	*	*	*	DNA methyltransferase	hypothetical protein
119						DS_2	C6060_7900	*	fig|637389.34.peg.1865	fig|637389.35.peg.3086	fig|33059.88.peg.1902	fig|33059.89.peg.846	fig|33059.91.peg.1139	fig|33059.96.peg.489	*	*	fig|990288.66.peg.1287	fig|33059.80.peg.2288	fig|33059.87.peg.2249	fig|33059.81.peg.1092	fig|33059.82.peg.1153	fig|33059.86.peg.166	fig|33059.83.peg.1228	fig|33059.85.peg.1793	fig|33059.84.peg.62	*	*	*	*	*	*	*	*	*	*	*	*	*	*	Acyltransferase	acyltransferase
120	def		Innate Immunity	DS_RM	RM_Type_II__Type_II_MTases	DS_2	C6060_11823	*	*	*	*	*	*	*	*	*	fig|990288.66.peg.1293	fig|33059.80.peg.2284	*	*	*	fig|33059.86.peg.149	fig|33059.83.peg.1224	fig|33059.85.peg.1797	fig|33059.84.peg.66	fig|33059.92.peg.1253	fig|33059.93.peg.1334	fig|33059.90.peg.1629	fig|33059.106.peg.1893	*	*	*	*	*	*	*	*	*	*	Putative DNA methyltransferase	hypothetical protein
121						DS_2	C6060_9264	*	*	*	*	*	*	*	*	*	fig|990288.66.peg.1292	fig|33059.80.peg.2285	fig|33059.87.peg.2246	fig|33059.81.peg.1196	fig|33059.82.peg.1150	fig|33059.86.peg.150	fig|33059.83.peg.1225	fig|33059.85.peg.1796	fig|33059.84.peg.65	fig|33059.92.peg.1252	fig|33059.93.peg.1335	fig|33059.90.peg.1630	fig|33059.106.peg.1892	*	*	*	*	*	*	*	*	*	*	hypothetical protein	hypothetical protein
122						DS_2	C6060_6862	*	fig|637389.34.peg.1863	fig|637389.35.peg.3088	fig|33059.88.peg.1904	fig|33059.89.peg.844	fig|33059.91.peg.1141	*	*	fig|33059.94.peg.1222	fig|990288.66.peg.1291	fig|33059.80.peg.2286	fig|33059.87.peg.2247	fig|33059.81.peg.1195	fig|33059.82.peg.1151	*	fig|33059.83.peg.1226	fig|33059.85.peg.1795	fig|33059.84.peg.64	fig|33059.92.peg.1251	fig|33059.93.peg.1336	fig|33059.90.peg.1631	fig|33059.106.peg.1891	fig|33059.103.peg.859	*	fig|33059.98.peg.1264	*	*	*	*	*	*	*	hypothetical protein	hypothetical protein
123	def		Innate Immunity	DS_RM	RM_Type_II__Type_II_MTases	DS_2	C6060_6981	*	fig|637389.34.peg.1866	fig|637389.35.peg.3085	fig|33059.88.peg.1901	fig|33059.89.peg.847	fig|33059.91.peg.1138	fig|33059.96.peg.492	*	fig|33059.94.peg.1224	fig|990288.66.peg.1286	*	*	*	*	*	fig|33059.83.peg.2475	fig|33059.85.peg.2711	fig|33059.84.peg.61	fig|33059.92.peg.1249	fig|33059.93.peg.1338	fig|33059.90.peg.1633	fig|33059.106.peg.1889	fig|33059.103.peg.865	*	fig|33059.98.peg.1266	*	*	*	*	*	*	*	hypothetical protein	site-specific DNA-methyltransferase
124						DS_2	C6060_6685	*	fig|637389.34.peg.1867	fig|637389.35.peg.3084	fig|33059.88.peg.1900	fig|33059.89.peg.848	fig|33059.91.peg.1137	*	*	fig|33059.94.peg.1225	fig|990288.66.peg.1285	fig|33059.80.peg.2290	fig|33059.87.peg.2251	fig|33059.81.peg.1090	fig|33059.82.peg.1155	*	fig|33059.83.peg.2476	fig|33059.85.peg.2712	fig|33059.84.peg.2025	fig|33059.92.peg.1248	fig|33059.93.peg.1339	fig|33059.90.peg.1634	fig|33059.106.peg.1888	fig|33059.103.peg.866	*	fig|33059.98.peg.1267	*	*	*	*	*	*	*	Thiol:disulfide interchange protein DsbG precursor	thioredoxin fold domain-containing protein
125						DS_2	C6060_6431	*	fig|637389.34.peg.1868	fig|637389.35.peg.3083	fig|33059.88.peg.1899	fig|33059.89.peg.849	fig|33059.91.peg.1136	fig|33059.96.peg.2750	*	fig|33059.94.peg.1226	fig|990288.66.peg.1284	fig|33059.80.peg.2291	fig|33059.87.peg.2252	fig|33059.81.peg.1089	fig|33059.82.peg.1156	fig|33059.86.peg.323	fig|33059.83.peg.2477	fig|33059.85.peg.2713	fig|33059.84.peg.2023	fig|33059.92.peg.1247	fig|33059.93.peg.1340	fig|33059.90.peg.1635	fig|33059.106.peg.1887	fig|33059.103.peg.867	*	fig|33059.98.peg.1268	*	*	*	*	*	*	*	hypothetical protein	hypothetical protein
126						DS_2	C6060_7092	*	fig|637389.34.peg.1869	fig|637389.35.peg.3082	fig|33059.88.peg.1898	fig|33059.89.peg.850	fig|33059.91.peg.1135	fig|33059.96.peg.2749	*	*	fig|990288.66.peg.1283	fig|33059.80.peg.2292	fig|33059.87.peg.2253	fig|33059.81.peg.1088	fig|33059.82.peg.1157	fig|33059.86.peg.329	fig|33059.83.peg.2478	fig|33059.85.peg.2714	fig|33059.84.peg.2022	*	fig|33059.93.peg.1341	fig|33059.90.peg.1636	fig|33059.106.peg.1886	fig|33059.103.peg.868	*	*	*	*	*	*	*	*	*	hypothetical protein	superinfection immunity protein
127	def		Adaptive Immunity	DS_CRISPR_Cas	csf4_IV-A_1	DS_2	C6060_7901	*	fig|637389.34.peg.1871	fig|637389.35.peg.3080	fig|33059.88.peg.1896	fig|33059.89.peg.852	fig|33059.91.peg.1133	*	*	*	fig|990288.66.peg.1282	fig|33059.80.peg.2296	fig|33059.87.peg.2257	*	*	*	fig|33059.83.peg.959	fig|33059.85.peg.2148	fig|33059.84.peg.2901	fig|33059.92.peg.1246	fig|33059.93.peg.1344	fig|33059.90.peg.1639	fig|33059.106.peg.1882	fig|33059.103.peg.871	*	*	*	*	*	*	*	*	*	IV_CRISPR_Cas_Csf4_DinG	ATP-dependent DNA helicase DinG
128	def		Adaptive Immunity	DS_CRISPR_Cas	csf3_IV-A_1	DS_2	C6060_7380	*	fig|637389.34.peg.1872	fig|637389.35.peg.3079	fig|33059.88.peg.1229	fig|33059.89.peg.2455	fig|33059.91.peg.1132	*	*	*	fig|990288.66.peg.1281	fig|33059.80.peg.2297	fig|33059.87.peg.2258	fig|33059.81.peg.1189	fig|33059.82.peg.1165	fig|33059.86.peg.3724	fig|33059.83.peg.958	fig|33059.85.peg.2147	fig|33059.84.peg.2902	fig|33059.92.peg.1245	fig|33059.93.peg.1345	fig|33059.90.peg.1640	fig|33059.106.peg.1881	*	*	*	*	*	*	*	*	*	*	IV_CRISPR_Cas_Csf3	hypothetical protein
129	def		Adaptive Immunity	DS_CRISPR_Cas	csf2_IV-A_1	DS_2	C6060_7094	*	fig|637389.34.peg.1873	fig|637389.35.peg.3078	fig|33059.88.peg.1228	fig|33059.89.peg.2456	fig|33059.91.peg.1131	*	*	*	fig|990288.66.peg.1280	fig|33059.80.peg.2298	fig|33059.87.peg.2259	fig|33059.81.peg.1188	fig|33059.82.peg.1166	fig|33059.86.peg.233	fig|33059.83.peg.957	fig|33059.85.peg.2146	fig|33059.84.peg.2903	fig|33059.92.peg.1244	fig|33059.93.peg.1346	fig|33059.90.peg.1641	fig|33059.106.peg.1880	fig|33059.103.peg.873	*	*	*	*	*	*	*	*	*	IV_CRISPR_Cas_Csf1	hypothetical protein
130	def		Adaptive Immunity	DS_CRISPR_Cas	cas6e_I_II_III_IV_V_VI_3	DS_2	C6060_8691	*	fig|637389.34.peg.1874	fig|637389.35.peg.3077	fig|33059.88.peg.1227	fig|33059.89.peg.2457	fig|33059.91.peg.1130	*	*	*	fig|990288.66.peg.1279	*	*	*	*	*	fig|33059.83.peg.956	fig|33059.85.peg.2145	fig|33059.84.peg.2904	fig|33059.92.peg.1243	fig|33059.93.peg.1347	fig|33059.90.peg.1642	fig|33059.106.peg.1879	fig|33059.103.peg.874	*	*	*	*	*	*	*	*	*	IV_CRISPR_Cas_Cas6e	type I-E CRISPR-associated protein Cas6/Cse3/CasE
131	def		Adaptive Immunity	DS_CRISPR_Cas	cas7_IV-A_1	DS_2	C6060_8684	*	unnanotated_AIA55669.1	*	*	*	*	*	*	*	fig|990288.66.peg.1276	fig|33059.80.peg.2302	fig|33059.87.peg.2263	fig|33059.81.peg.1184	fig|33059.82.peg.1170	fig|33059.86.peg.3568	fig|33059.83.peg.955	fig|33059.85.peg.2144	fig|33059.84.peg.2905	fig|33059.92.peg.1242	fig|33059.93.peg.1348	fig|33059.90.peg.1643	fig|33059.106.peg.1878	fig|33059.103.peg.876	*	*	*	*	*	*	*	*	*	IV_CRISPR_Cas_Cas7	hypothetical protein
132	def		Innate Immunity	DS_GABIJA	Gabija__GajB_2	DS_2	C6060_6646	*	fig|637389.34.peg.1881	fig|637389.35.peg.3124	fig|33059.88.peg.653	fig|33059.89.peg.2461	fig|33059.91.peg.2568	*	*	fig|33059.94.peg.1232	*	fig|33059.80.peg.2305	fig|33059.87.peg.2265	fig|33059.81.peg.1182	fig|33059.82.peg.1172	fig|33059.86.peg.2340	fig|33059.83.peg.410	fig|33059.85.peg.3226	fig|33059.84.peg.3271	fig|33059.92.peg.1239	fig|33059.93.peg.1350	fig|33059.90.peg.1645	fig|33059.106.peg.1875	fig|33059.103.peg.910	*	fig|33059.98.peg.1274	*	*	*	*	*	*	*	Putative DNA helicase	ATP-dependent helicase
133	def		Unknown_mechanism	DS_Retron	Retron_VII_2__DUF3800	DS_2	C6060_7903	*	fig|637389.34.peg.1901	fig|637389.35.peg.3144	fig|33059.88.peg.673	fig|33059.89.peg.2481	fig|33059.91.peg.2588	*	*	fig|33059.94.peg.261	*	*	*	*	*	fig|33059.86.peg.196	fig|33059.83.peg.430	fig|33059.85.peg.3206	fig|33059.84.peg.3251	*	fig|33059.93.peg.1369	fig|33059.90.peg.1663	fig|33059.106.peg.1856	fig|33059.103.peg.929	*	fig|33059.98.peg.1291	*	*	*	*	*	*	*	hypothetical protein	DUF3800 domain-containing protein
134	def		Unknown_mechanism	DS_Retron	RT_I_II_III_IV_V_VI_1	DS_2	C6060_17807	*	*	fig|637389.35.peg.2701	fig|33059.88.peg.1910	fig|33059.89.peg.210	fig|33059.91.peg.2774	*	*	*	*	*	*	*	*	*	*	*	*	*	fig|33059.93.peg.2707	fig|33059.90.peg.1625	*	*	*	*	*	*	*	*	*	*	*	Retron-type RNA-directed DNA polymerase (EC 2.7.7.49)	site-specific integrase
135	def					DS_2_flanking	C6060_15717	*	*	*	*	*	*	*	*	*	fig|990288.66.peg.1294	*	*	*	*	*	*	*	*	*	*	*	*	*	*	*	*	*	*	*	*	*	*	Adenine-specific methyltransferase	DNA methylase N-4/N-6 domain protein
136	def		Innate Immunity	DS_RM	RM_Type_IIG__Type_IIG	DS_3	C6060_12656	*	*	*	*	*	*	*	*	*	fig|990288.66.peg.1212	fig|33059.80.peg.1860	fig|33059.87.peg.1837	fig|33059.81.peg.1120	fig|33059.82.peg.1237	fig|33059.86.peg.754	fig|33059.83.peg.1092	fig|33059.85.peg.699	fig|33059.84.peg.1431	*	*	*	*	*	*	*	*	*	*	*	*	*	*	Type I restriction-modification system%2C DNA-methyltransferase subunit M (EC 2.1.1.72) / Type I restriction-modification system%2C specificity subunit S	restriction endonuclease
137						DS_3	C6060_7352	*	fig|637389.34.peg.1961	fig|637389.35.peg.959	fig|33059.88.peg.555	fig|33059.89.peg.1837	fig|33059.91.peg.1016	*	*	fig|33059.94.peg.1864	fig|990288.66.peg.1213	fig|33059.80.peg.1861	fig|33059.87.peg.1838	fig|33059.81.peg.1121	fig|33059.82.peg.1236	*	fig|33059.83.peg.1093	fig|33059.85.peg.700	fig|33059.84.peg.762	*	fig|33059.93.peg.527	fig|33059.90.peg.1931	fig|33059.106.peg.1638	fig|33059.103.peg.1004	*	*	*	*	*	*	*	*	*	hypothetical protein	hypothetical protein
138	def		Innate Immunity	DS_RM	RM_Type_IIG__Type_IIG	DS_3	C6060_12701	*	fig|637389.34.peg.1962	fig|637389.35.peg.958	fig|33059.88.peg.556	fig|33059.89.peg.1836	*	*	*	fig|33059.94.peg.1863	*	*	*	*	*	*	*	*	fig|33059.84.peg.763	*	fig|33059.93.peg.526	fig|33059.90.peg.1932	fig|33059.106.peg.1639	*	*	*	*	*	*	*	*	*	*	Type I restriction-modification system%2C DNA-methyltransferase subunit M (EC 2.1.1.72) / Type I restriction-modification system%2C specificity subunit S	type I restriction enzyme HsdR N-terminal domain-containing protein
139	def		Adaptive Immunity	DS_CRISPR_Cas	cas12f1_V-F_3	DS_3	C6060_30001	*	*	*	*	*	*	*	*	fig|33059.94.peg.1862	*	*	*	*	*	*	*	*	*	*	*	*	*	*	*	*	*	*	*	*	*	*	*	MBU2802788.1	IS200/IS605 family element transposase accessory protein TnpB
140	def		Adaptive Immunity	DS_CRISPR_Cas	cas12f1_V-F_3	DS_3	C6060_11542	*	fig|637389.34.peg.1963	fig|637389.35.peg.957	fig|33059.88.peg.557	fig|33059.89.peg.1835	fig|33059.91.peg.1937	*	*	*	*	*	*	*	*	fig|33059.86.peg.3633	*	*	*	*	fig|33059.93.peg.525	fig|33059.90.peg.1933	fig|33059.106.peg.1640	*	*	*	*	*	*	*	*	*	*	hypothetical protein	hypothetical protein
141	def		Innate Immunity	DS_RM	RM_Type_IIG__Type_IIG	DS_3	C6060_43118	*	*	*	*	*	fig|33059.91.peg.1938	*	*	*	*	*	*	*	*	fig|33059.86.peg.3632	*	*	*	*	*	*	*	*	*	*	*	*	*	*	*	*	*	Type I restriction-modification system%2C DNA-methyltransferase subunit M (EC 2.1.1.72) / Type I restriction-modification system%2C specificity subunit S	restriction endonuclease
142	def		Adaptive Immunity	DS_CRISPR_Cas	cas12f2_V-F_1	DS_3_not?	C6060_2762	*	*	*	*	*	*	*	*	*	*	*	*	*	*	*	*	*	*	*	fig|33059.93.peg.2868	fig|33059.90.peg.216	fig|33059.106.peg.2029	*	*	*	*	*	*	*	*	*	*	Putative transposase InsQ for insertion sequence element IS609	transposase
143						DS_3_not?	C6060_4109	*	*	*	*	*	*	*	*	*	*	*	*	*	*	*	*	*	*	*	fig|33059.93.peg.2869	fig|33059.90.peg.217	fig|33059.106.peg.2028	*	*	*	*	*	*	*	*	*	*	hypothetical protein	IS200/IS605 family transposase
144	def		Adaptive Immunity	DS_CRISPR_Cas	cas10_III-A_1	DS_30	C6060_20154	*	*	*	*	*	*	*	*	*	*	*	*	*	*	*	fig|33059.83.peg.1166	fig|33059.85.peg.2050	fig|33059.84.peg.2865	*	*	*	*	*	*	*	*	*	*	*	*	*	*	CRISPR-associated protein%2C Csm1 family	type III-A CRISPR-associated protein Cas10/Csm1
145	def		Adaptive Immunity	DS_CRISPR_Cas	csm2gr11_III-A_15	DS_30	C6060_29848	*	*	*	*	*	*	*	*	*	*	*	*	*	*	*	fig|33059.83.peg.1165	fig|33059.85.peg.2052	fig|33059.84.peg.2864	*	*	*	*	*	*	*	*	*	*	*	*	*	*	hypothetical protein	type III-A CRISPR-associated protein Csm2
146	def		Adaptive Immunity	DS_CRISPR_Cas	csm3gr7_III-A_1	DS_30	C6060_20153	*	*	*	*	*	*	*	*	*	*	*	*	*	*	*	fig|33059.83.peg.1164	fig|33059.85.peg.2053	fig|33059.84.peg.2863	*	*	*	*	*	*	*	*	*	*	*	*	*	*	CRISPR-associated RAMP Csm3	type III-A CRISPR-associated RAMP protein Csm3
147	def		Adaptive Immunity	DS_CRISPR_Cas	csm4gr5_III-A_2	DS_30	C6060_29847	*	*	*	*	*	*	*	*	*	*	*	*	*	*	*	fig|33059.83.peg.1163	fig|33059.85.peg.2054	fig|33059.84.peg.2862	*	*	*	*	*	*	*	*	*	*	*	*	*	*	CRISPR-associated RAMP protein%2C Csm4 family	hypothetical protein
148	def		Adaptive Immunity	DS_CRISPR_Cas	csm5gr7_III-A_2	DS_30	C6060_29846	*	*	*	*	*	*	*	*	*	*	*	*	*	*	*	fig|33059.83.peg.1162	fig|33059.85.peg.2055	fig|33059.84.peg.2861	*	*	*	*	*	*	*	*	*	*	*	*	*	*	CRISPR-associated protein%2C Csm5 family	type III-A CRISPR-associated RAMP protein Csm5
149	def		Adaptive Immunity	DS_CRISPR_Cas	cas10_III_6	DS_31	C6060_24439	*	*	*	*	*	*	*	*	*	*	*	*	*	*	*	fig|33059.83.peg.2540	fig|33059.85.peg.394	fig|33059.84.peg.1772	*	*	*	*	*	*	*	*	*	*	*	*	*	*	hypothetical protein	type III-B CRISPR-associated protein Cas10/Cmr2
150	def		Adaptive Immunity	DS_CRISPR_Cas	cmr1gr7_III-B_III-C_3	DS_31	C6060_14125	*	*	*	*	*	*	*	*	*	*	*	*	*	*	*	fig|33059.83.peg.2539	fig|33059.85.peg.393	fig|33059.84.peg.1771	*	*	*	*	*	*	*	*	*	*	*	*	*	*	CRISPR-associated RAMP Cmr1	type III-B CRISPR module RAMP protein Cmr1
151	def		Adaptive Immunity	DS_CRISPR_Cas	cmr3gr5_III-B_III-C_8	DS_31	C6060_14126	*	*	*	*	*	*	*	*	*	*	*	*	*	*	*	fig|33059.83.peg.2541	fig|33059.85.peg.395	fig|33059.84.peg.1773	*	*	*	*	*	*	*	*	*	*	*	*	*	*	hypothetical protein	hypothetical protein
152	def		Adaptive Immunity	DS_CRISPR_Cas	cmr4gr7_III-B_III-C_1	DS_31	C6060_11504	*	*	*	*	*	*	*	*	*	*	*	*	*	*	*	fig|33059.83.peg.2542	fig|33059.85.peg.396	fig|33059.84.peg.1774	*	*	*	*	*	*	*	*	*	*	*	*	*	*	CRISPR-associated RAMP Cmr4	type III-B CRISPR module RAMP protein Cmr4
153	def		Adaptive Immunity	DS_CRISPR_Cas	cmr5gr11_III-B_18	DS_31	C6060_11505	*	*	*	*	*	*	*	*	*	*	*	*	*	*	*	fig|33059.83.peg.2543	fig|33059.85.peg.397	fig|33059.84.peg.1775	*	*	*	*	*	*	*	*	*	*	*	*	*	*	hypothetical protein	type III-B CRISPR module-associated protein Cmr5
154	def		Adaptive Immunity	DS_CRISPR_Cas	cas2_I_II_III_IV_V_VI_3	DS_32	C6060_20197	*	*	*	*	*	*	*	*	*	*	*	*	*	*	*	fig|33059.83.peg.2627	fig|33059.85.peg.2232	fig|33059.84.peg.889	*	*	*	*	*	*	*	*	*	*	*	*	*	*	hypothetical protein	CRISPR-associated endonuclease Cas2
155	def		Adaptive Immunity	DS_CRISPR_Cas	cas2_I_II_III_IV_V_VI_3	DS_32	C6060_29920	*	*	*	*	*	*	*	*	*	*	*	*	*	*	*	fig|33059.83.peg.2628	fig|33059.85.peg.2233	fig|33059.84.peg.890	*	*	*	*	*	*	*	*	*	*	*	*	*	*	hypothetical protein
156	def		Adaptive Immunity	DS_CRISPR_Cas	cas6_I_II_III_IV_V_VI_17	DS_32	C6060_14127	*	*	*	*	*	*	*	*	*	*	*	*	*	*	*	fig|33059.83.peg.2631	fig|33059.85.peg.2236	fig|33059.84.peg.893	*	*	*	*	*	*	*	*	*	*	*	*	*	*	hypothetical protein	hypothetical protein
157	def		Adaptive Immunity	DS_CRISPR_Cas	cmr6gr7_III-B_3	DS_32	C6060_11506	*	*	*	*	*	*	*	*	*	*	*	*	*	*	*	fig|33059.83.peg.2635	fig|33059.85.peg.2414	fig|33059.84.peg.897	*	*	*	*	*	*	*	*	*	*	*	*	*	*	CRISPR-associated RAMP Cmr6	type III-B CRISPR module RAMP protein Cmr6
158	def		Adaptive Immunity	DS_CRISPR_Cas	csm6_III_3	DS_32	C6060_15731	*	*	*	*	*	*	*	*	*	*	*	*	*	*	*	fig|33059.83.peg.2630	fig|33059.85.peg.2235	fig|33059.84.peg.892	*	*	*	*	*	*	*	*	*	*	*	*	*	*	hypothetical protein	hypothetical protein
159	def		Unknown_mechanism	DS_Retron	RT_I_II_III_IV_V_VI_1	DS_32	C6060_17733	*	*	*	*	*	*	*	*	*	*	*	*	*	*	*	fig|33059.83.peg.2629	fig|33059.85.peg.2234	fig|33059.84.peg.891	*	*	*	*	*	*	*	*	*	*	*	*	*	*	Retron-type RNA-directed DNA polymerase (EC 2.7.7.49)	CRISPR-associated endonuclease Cas1
160	def		Adaptive Immunity	DS_CRISPR_Cas	cas1_I_II_III_IV_V_VI_10	DS_33	C6060_29906	*	*	*	*	*	*	*	*	*	*	*	*	*	*	*	fig|33059.83.peg.2458	fig|33059.85.peg.2689	fig|33059.84.peg.2704	*	*	*	*	*	*	*	*	*	*	*	*	*	*	CRISPR-associated protein Cas1	CRISPR-associated endonuclease Cas1
161	def		Adaptive Immunity	DS_CRISPR_Cas	cas2_I_II_III_IV_V_VI_13	DS_33	C6060_29905	*	*	*	*	*	*	*	*	*	*	*	*	*	*	*	fig|33059.83.peg.2457	fig|33059.85.peg.2690	fig|33059.84.peg.2705	*	*	*	*	*	*	*	*	*	*	*	*	*	*	hypothetical protein	CRISPR-associated endonuclease Cas2
162	def		Adaptive Immunity	DS_CRISPR_Cas	cas2_I_II_III_IV_V_VI_3	DS_33	C6060_29912	*	*	*	*	*	*	*	*	*	*	*	*	*	*	*	fig|33059.83.peg.2495	fig|33059.85.peg.2749	fig|33059.84.peg.2683	*	*	*	*	*	*	*	*	*	*	*	*	*	*	hypothetical protein	CRISPR-associated endonuclease Cas2
163	def		Adaptive Immunity	DS_CRISPR_Cas	cas6_I_II_III_IV_V_VI_17	DS_33	C6060_29904	*	*	*	*	*	*	*	*	*	*	*	*	*	*	*	fig|33059.83.peg.2456	fig|33059.85.peg.2691	fig|33059.84.peg.2706	*	*	*	*	*	*	*	*	*	*	*	*	*	*	CRISPR-associated endoribonuclease Cas6	hypothetical protein
164	def		Adaptive Immunity	DS_CRISPR_Cas	csx1_III_5	DS_33	C6060_29903	*	*	*	*	*	*	*	*	*	*	*	*	*	*	*	fig|33059.83.peg.2455	fig|33059.85.peg.2692	fig|33059.84.peg.2707	*	*	*	*	*	*	*	*	*	*	*	*	*	*	CRISPR-associated protein%2C Csx3 family	CRISPR-associated protein
165	def		Innate Immunity	DS_RM	MADS__mad1	DS_34	C6060_29860	*	*	*	*	*	*	*	*	*	*	*	*	*	*	*	fig|33059.83.peg.1179	fig|33059.85.peg.1342	fig|33059.84.peg.2011	*	*	*	*	*	*	*	*	*	*	*	*	*	*	DNA binding domain%2C excisionase family	DNA-binding protein
166	def		Innate Immunity	DS_RM	MADS__mad2	DS_34	C6060_29859	*	*	*	*	*	*	*	*	*	*	*	*	*	*	*	fig|33059.83.peg.1178	fig|33059.85.peg.1341	fig|33059.84.peg.2012	*	*	*	*	*	*	*	*	*	*	*	*	*	*	Type I restriction-modification system%2C DNA-methyltransferase subunit M (EC 2.1.1.72)	restriction endonuclease subunit M
167	def		Innate Immunity	DS_RM	MADS__mad1	DS_34	C6060_29858	*	*	*	*	*	*	*	*	*	*	*	*	*	*	*	fig|33059.83.peg.1177	fig|33059.85.peg.1340	fig|33059.84.peg.375	*	*	*	*	*	*	*	*	*	*	*	*	*	*	hypothetical protein	restriction endonuclease subunit M
168	def		Innate Immunity	DS_RM	MADS__mad5	DS_34	C6060_29857	*	*	*	*	*	*	*	*	*	*	*	*	*	*	*	fig|33059.83.peg.1176	fig|33059.85.peg.1339	fig|33059.84.peg.376	*	*	*	*	*	*	*	*	*	*	*	*	*	*	Type I restriction-modification system%2C specificity subunit S	hypothetical protein
169	def		Innate Immunity	DS_RM	MADS__mad6	DS_34	C6060_29856	*	*	*	*	*	*	*	*	*	*	*	*	*	*	*	fig|33059.83.peg.1175	fig|33059.85.peg.1338	fig|33059.84.peg.377	*	*	*	*	*	*	*	*	*	*	*	*	*	*	protein kinase%2C putative	protein kinase
170	def		Innate Immunity	DS_RM	MADS__mad7	DS_34	C6060_29855	*	*	*	*	*	*	*	*	*	*	*	*	*	*	*	fig|33059.83.peg.1174	fig|33059.85.peg.1337	fig|33059.84.peg.378	*	*	*	*	*	*	*	*	*	*	*	*	*	*	hypothetical protein	hypothetical protein
171	def		Innate Immunity	DS_RM	MADS__mad8	DS_34	C6060_29854	*	*	*	*	*	*	*	*	*	*	*	*	*	*	*	fig|33059.83.peg.1173	fig|33059.85.peg.1336	fig|33059.84.peg.379	*	*	*	*	*	*	*	*	*	*	*	*	*	*	hypothetical protein	hypothetical protein
172	def		Innate Immunity	DS_Disarm	DISARM__drmA	DS_35	C6060_12665	*	*	*	*	*	*	*	*	*	*	*	*	*	*	*	fig|33059.83.peg.575	fig|33059.85.peg.683	fig|33059.84.peg.967	*	*	*	*	*	*	*	*	*	*	*	*	*	*	Superfamily II DNA and RNA helicase	DISARM system helicase DrmA
173	def		Innate Immunity	DS_Disarm	DISARM__drmB	DS_35	C6060_10563	*	*	*	*	*	*	*	*	*	*	*	*	*	*	*	fig|33059.83.peg.576	fig|33059.85.peg.682	fig|33059.84.peg.968	*	*	*	*	*	*	*	*	*	*	*	*	*	*	hypothetical protein	DUF1998 domain-containing protein
174	def		Innate Immunity	DS_Disarm	DISARM__drmC	DS_35	C6060_9816	*	*	*	*	*	*	*	*	*	*	*	*	*	*	*	fig|33059.83.peg.577	fig|33059.85.peg.681	fig|33059.84.peg.969	*	*	*	*	*	*	*	*	*	*	*	*	*	*	putative phospholipase protein	DISARM system phospholipase D-like protein DrmC
175	def		Innate Immunity	DS_Disarm	DISARM_1__drmD	DS_35	C6060_14130	*	*	*	*	*	*	*	*	*	*	*	*	*	*	*	fig|33059.83.peg.571	fig|33059.85.peg.687	fig|33059.84.peg.963	*	*	*	*	*	*	*	*	*	*	*	*	*	*	ATP-dependent RNA helicase%2C DEAD/DEAH box family	DISARM system SNF2-like helicase DrmD
176	def		Innate Immunity	DS_Disarm	DISARM_1__drmMI	DS_35	C6060_11507	*	*	*	*	*	*	*	*	*	*	*	*	*	*	*	fig|33059.83.peg.572	fig|33059.85.peg.686	fig|33059.84.peg.964	*	*	*	*	*	*	*	*	*	*	*	*	*	*	hypothetical protein	ATP phosphoribosyltransferase regulatory subunit
177	def		Abortive_infection	DS_Abi	Pif__PifA	DS_35	C6060_29945	*	*	*	*	*	*	*	*	*	*	*	*	*	*	*	fig|33059.83.peg.573	fig|33059.85.peg.685	fig|33059.84.peg.965	*	*	*	*	*	*	*	*	*	*	*	*	*	*	hypothetical protein	NTPase
178	def		Innate Immunity	DS_RM	RM_Type_II__Type_II_REases	DS_35	C6060_29946	*	*	*	*	*	*	*	*	*	*	*	*	*	*	*	fig|33059.83.peg.574	fig|33059.85.peg.684	fig|33059.84.peg.966	*	*	*	*	*	*	*	*	*	*	*	*	*	*	Heat shock protein G homolog	ATP-binding protein
179						DS_36	C6060_29919	*	*	*	*	*	*	*	*	*	*	*	*	*	*	*	fig|33059.83.peg.2571	fig|33059.85.peg.573	fig|33059.84.peg.550	*	*	*	*	*	*	*	*	*	*	*	*	*	*	hypothetical protein
180						DS_36	C6060_10796	*	*	*	*	*	*	*	*	*	fig|990288.66.peg.2179	*	*	*	*	fig|33059.86.peg.1554	fig|33059.83.peg.2572	fig|33059.85.peg.572	fig|33059.84.peg.551	*	fig|33059.93.peg.2921	fig|33059.90.peg.14	fig|33059.106.peg.1449	*	*	*	*	*	*	*	*	*	*	Antitoxin to RelE-like translational repressor toxin	transcriptional regulator
181						DS_36	C6060_43180	*	*	*	*	*	*	*	*	*	*	*	*	*	*	*	fig|33059.83.peg.2573	fig|33059.85.peg.571	*	*	*	*	*	*	*	*	*	*	*	*	*	*	*	hypothetical protein	transcriptional regulator
182	def		Innate Immunity	DS_GABIJA	Gabija__GajB_2	DS_36	C6060_10158	*	*	*	*	*	*	*	*	*	*	*	*	*	*	fig|33059.86.peg.1555	fig|33059.83.peg.2574	fig|33059.85.peg.570	fig|33059.84.peg.552	*	*	*	*	*	*	*	*	*	*	*	*	*	*	UvrD/REP helicase	hypothetical protein
183						DS_36	C6060_17731	*	*	*	*	*	*	*	*	*	fig|990288.66.peg.2183	*	*	*	*	fig|33059.86.peg.1556	fig|33059.83.peg.2575	fig|33059.85.peg.569	fig|33059.84.peg.553	*	*	*	*	*	*	*	*	*	*	*	*	*	*	hypothetical protein	hypothetical protein
184	def		Innate Immunity	DS_RM	RM_Type_II__Type_II_MTases	DS_36	C6060_20202	*	*	*	*	*	*	*	*	*	fig|990288.66.peg.2175	*	*	*	*	fig|33059.86.peg.1552	fig|33059.83.peg.3312	fig|33059.85.peg.2813	fig|33059.84.peg.2817	*	*	*	*	*	*	*	*	*	*	*	*	*	*	Modification methylase PstI (EC 2.1.1.72)	hypothetical protein
185	def		Innate Immunity	DS_RM	RM_Type_II__Type_II_REases	DS_36	C6060_24449	*	*	*	*	*	*	*	*	*	*	*	*	*	*	fig|33059.86.peg.1553	fig|33059.83.peg.528	fig|33059.85.peg.660	fig|33059.84.peg.1054	*	*	*	*	*	*	*	*	*	*	*	*	*	*	hypothetical protein	hypothetical protein
186						DS_37	C6060_14148	*	*	*	*	*	*	*	*	fig|33059.94.peg.2381	*	*	*	*	*	*	*	*	*	*	*	*	*	*	*	fig|33059.98.peg.133	*	*	*	*	*	*	*	hypothetical protein	hypothetical protein
187	def		Innate Immunity	DS_RM	RM__Type_I_REases	DS_37	C6060_2048	*	*	*	*	*	*	*	*	fig|33059.94.peg.2091	*	*	*	*	*	*	*	*	*	*	*	*	*	*	*	fig|33059.98.peg.134	*	*	*	*	*	*	*	Type I restriction-modification system%2C restriction subunit R (EC 3.1.21.3)	type I restriction endonuclease subunit R
188						DS_37	C6060_42679	*	*	*	*	*	*	*	*	*	*	*	*	*	*	*	*	*	*	*	*	*	*	*	*	fig|33059.98.peg.135	*	*	*	*	*	*	*	WCE94247.1	hypothetical protein
189	def		Innate Immunity	DS_RM	RM__Type_I_S	DS_37	C6060_8425	*	*	*	*	*	*	*	*	fig|33059.94.peg.1158	*	*	*	*	*	*	*	*	*	*	*	*	*	*	*	fig|33059.98.peg.137	*	*	*	*	*	*	*	Type I restriction-modification system%2C specificity subunit S	restriction endonuclease subunit S
190	def					DS_37	C6060_20751	*	*	*	*	*	*	*	*	*	*	*	*	*	*	*	*	*	*	*	*	*	*	*	*	fig|33059.98.peg.138	*	*	*	*	*	*	*	Type I restriction-modification system%2C specificity subunit S (EC 3.1.21.3)	hypothetical protein
191	def		Innate Immunity	DS_RM	RM__Type_I_MTases	DS_37	C6060_2045	*	*	*	*	*	*	*	*	fig|33059.94.peg.1743	*	*	*	*	*	*	*	*	*	*	*	*	*	*	*	fig|33059.98.peg.139	*	*	*	*	*	*	*	Type I restriction-modification system%2C DNA-methyltransferase subunit M (EC 2.1.1.72)	SAM-dependent DNA methyltransferase
192						DS_37	C6060_5320	*	*	*	*	*	*	*	*	fig|33059.94.peg.1744	*	*	*	*	*	*	*	*	*	*	*	*	*	*	*	fig|33059.98.peg.140	*	*	*	*	*	*	*	hypothetical protein	GIY-YIG nuclease family protein
193						DS_37	C6060_3966	*	*	*	*	*	*	*	*	fig|33059.94.peg.1634	*	*	*	*	*	*	*	*	*	*	*	*	*	*	*	fig|33059.98.peg.141	*	*	*	*	*	*	*	hypothetical protein	SOS response-associated peptidase
194						DS_37	C6060_1841	*	fig|637389.34.peg.1888	fig|637389.35.peg.3131	fig|33059.88.peg.660	fig|33059.89.peg.2468	fig|33059.91.peg.2575	fig|33059.96.peg.2371	fig|33059.95.peg.1356	fig|33059.94.peg.1237,fig|33059.94.peg.1632	fig|990288.66.peg.1266	fig|33059.80.peg.552	fig|33059.87.peg.537	fig|33059.81.peg.1541,fig|33059.81.peg.1177	fig|33059.82.peg.97,fig|33059.82.peg.1177	*	fig|33059.83.peg.417	fig|33059.85.peg.3219	fig|33059.84.peg.3264	fig|33059.92.peg.1230	fig|33059.93.peg.1357	fig|33059.90.peg.1651	fig|33059.106.peg.1868	fig|33059.103.peg.915	fig|33059.97.peg.1694	fig|33059.98.peg.143,fig|33059.98.peg.1279	*	*	*	*	*	*	*	TRAG family protein	type IV secretory system conjugative DNA transfer family protein
195						DS_37	C6060_2899	*	fig|637389.34.peg.1899	fig|637389.35.peg.3142	fig|33059.88.peg.671	fig|33059.89.peg.2479	fig|33059.91.peg.2586	fig|33059.96.peg.2232	fig|33059.95.peg.149	fig|33059.94.peg.1638,fig|33059.94.peg.259	fig|990288.66.peg.1258	fig|33059.80.peg.1701	fig|33059.87.peg.1683	fig|33059.81.peg.1170	fig|33059.82.peg.1184	*	fig|33059.83.peg.428	fig|33059.85.peg.3208	fig|33059.84.peg.3253	fig|33059.92.peg.1220	fig|33059.93.peg.1367	fig|33059.90.peg.1661	fig|33059.106.peg.1858	fig|33059.103.peg.927	*	fig|33059.98.peg.266	*	*	*	*	*	*	*	Conjugative transfer protein TrbG	TrbG/VirB9 family P-type conjugative transfer protein
196						DS_38	C6060_6336	*	fig|637389.34.peg.1917	fig|637389.35.peg.2715	fig|33059.88.peg.327	fig|33059.89.peg.1464	fig|33059.91.peg.1836	fig|33059.96.peg.1579	*	fig|33059.94.peg.205	fig|990288.66.peg.1244, fig|990288.66.peg.3298	fig|33059.80.peg.2461	fig|33059.87.peg.2416	fig|33059.81.peg.1155	fig|33059.82.peg.1200	fig|33059.86.peg.454	fig|33059.83.peg.439,fig|33059.83.peg.1547	fig|33059.85.peg.3197,fig|33059.85.peg.1695	fig|33059.84.peg.3241	fig|33059.92.peg.2214	*	fig|33059.90.peg.2146	fig|33059.106.peg.357	fig|33059.103.peg.945	*	fig|33059.98.peg.1306	*	*	*	*	*	*	*	hypothetical protein	hypothetical protein
197	def		Innate Immunity	DS_RM	RM_Type_III__Type_III_REases	DS_38	C6060_42849	*	*	*	*	*	*	*	*	*	fig|990288.66.peg.1245	*	*	*	*	fig|33059.86.peg.2654	*	*	*	*	*	*	*	*	*	*	*	*	*	*	*	*	*	hypothetical protein	type III restriction endonuclease subunit R
198	def		Innate Immunity	DS_RM	RM_Type_III__Type_III_MTases	DS_38	C6060_42850	*	*	*	*	*	*	*	*	*	fig|990288.66.peg.1246	*	*	*	*	fig|33059.86.peg.2656	*	*	*	*	*	*	*	*	*	*	*	*	*	*	*	*	*	Type III restriction-modification system methylation subunit (EC 2.1.1.72)	DNA methylase
199						DS_38	C6060_8693	*	fig|637389.34.peg.1909	fig|637389.35.peg.3152	fig|33059.88.peg.681	fig|33059.89.peg.2489	fig|33059.91.peg.1000	*	*	fig|33059.94.peg.271	fig|990288.66.peg.1247	*	*	*	*	fig|33059.86.peg.3677	fig|33059.83.peg.916	fig|33059.85.peg.3195	fig|33059.84.peg.3239	fig|33059.92.peg.2221	*	*	*	fig|33059.103.peg.938	*	fig|33059.98.peg.1300	*	*	*	*	*	*	*	ATPase involved in DNA repair	hypothetical protein
200						DS_38	C6060_17796	*	*	*	*	*	*	*	*	fig|33059.94.peg.270	fig|990288.66.peg.1248	*	*	*	*	fig|33059.86.peg.3678	fig|33059.83.peg.915	*	*	*	*	*	*	fig|33059.103.peg.937	*	fig|33059.98.peg.1299	*	*	*	*	*	*	*	hypothetical protein	hypothetical protein
201						DS_38	C6060_10565	*	*	*	*	*	*	*	*	*	fig|990288.66.peg.1249	fig|33059.80.peg.1710	fig|33059.87.peg.1692	fig|33059.81.peg.1161	fig|33059.82.peg.1193	fig|33059.86.peg.3508	fig|33059.83.peg.437	fig|33059.85.peg.3199	fig|33059.84.peg.3244	*	fig|33059.93.peg.1376	*	fig|33059.106.peg.1849	*	*	*	*	*	*	*	*	*	*	hypothetical protein	hypothetical protein
202	def		Innate Immunity	DS_RM	RM_Type_II__Type_II_MTases	DS_39	C6060_20177	*	*	*	*	*	*	*	*	*	fig|990288.66.peg.2112	*	*	*	*	fig|33059.86.peg.1891	fig|33059.83.peg.1493	fig|33059.85.peg.1139	fig|33059.84.peg.1232	*	*	*	*	*	*	*	*	*	*	*	*	*	*	hypothetical protein	hypothetical protein
203	def		Innate Immunity	DS_RM	RM__Type_I_MTases	DS_4	C6060_30095	*	*	*	*	*	*	fig|33059.96.peg.1993	fig|33059.95.peg.1182	*	*	*	*	*	*	*	*	*	*	*	*	*	*	fig|33059.103.peg.821	*	*	*	*	*	*	*	*	*	Type I restriction-modification system%2C DNA-methyltransferase subunit M (EC 2.1.1.72)	SAM-dependent DNA methyltransferase
204	def		Innate Immunity	DS_RM	RM__Type_I_MTases	DS_4	C6060_4120	*	*	*	*	*	*	fig|33059.96.peg.897	fig|33059.95.peg.2402	*	fig|990288.66.peg.1175	fig|33059.80.peg.259	fig|33059.87.peg.245	fig|33059.81.peg.1064	fig|33059.82.peg.1292	fig|33059.86.peg.2583	fig|33059.83.peg.488	fig|33059.85.peg.304	fig|33059.84.peg.1097	fig|33059.92.peg.2390	*	*	*	fig|33059.103.peg.819	*	*	*	*	*	*	*	*	*	Type I restriction-modification system%2C DNA-methyltransferase subunit M (EC 2.1.1.72)	class I SAM-dependent DNA methyltransferase
205	def		Unknown_mechanism	DS_RM	GIY-YIG nuclease	DS_4	C6060_10620	*	*	*	*	*	*	fig|33059.96.peg.898	fig|33059.95.peg.2403	*	fig|990288.66.peg.1176	fig|33059.80.peg.260	fig|33059.87.peg.246	fig|33059.81.peg.1065	fig|33059.82.peg.1291	fig|33059.86.peg.2584	*	*	*	fig|33059.92.peg.2391	*	*	*	fig|33059.103.peg.818	*	*	*	*	*	*	*	*	*	hypothetical protein	GIY-YIG nuclease family protein
206	def		Innate Immunity	DS_RM	RM__Type_I_S	DS_4	C6060_14362	*	*	*	*	*	*	fig|33059.96.peg.899	fig|33059.95.peg.2404	*	fig|990288.66.peg.1177	fig|33059.80.peg.261	fig|33059.87.peg.247	*	*	fig|33059.86.peg.2585	*	*	*	fig|33059.92.peg.2392	*	*	*	fig|33059.103.peg.816	*	*	*	*	*	*	*	*	*	Type I restriction-modification system%2C specificity subunit S	hypothetical protein
207						DS_4	C6060_6722	*	*	*	*	*	*	fig|33059.96.peg.900	fig|33059.95.peg.2405	*	fig|990288.66.peg.1178	fig|33059.80.peg.262	fig|33059.87.peg.248	*	*	fig|33059.86.peg.2586	*	*	*	fig|33059.92.peg.2393	*	*	*	fig|33059.103.peg.815	*	*	*	*	*	*	*	*	*	hypothetical protein	hypothetical protein
208					DnaJ_zinc finger	DS_4	C6060_43504	*	*	*	*	*	*	fig|33059.96.peg.901	fig|33059.95.peg.2406	*	*	*	*	*	*	*	*	*	*	*	*	*	*	*	*	*	*	*	*	*	*	*	*	hypothetical protein	hypothetical protein
209						DS_4	C6060_24558	*	*	*	*	*	*	fig|33059.96.peg.902	fig|33059.95.peg.2407	*	*	*	*	*	*	*	*	*	*	fig|33059.92.peg.863	*	*	*	fig|33059.103.peg.809	*	*	*	*	*	*	*	*	*	hypothetical protein	hypothetical protein
210	def		Abortive_infection	DS_Abi	Phd/YefM_antitoxin	DS_4	C6060_11827	*	*	*	*	*	*	fig|33059.96.peg.903	fig|33059.95.peg.2408	*	fig|990288.66.peg.1186	fig|33059.80.peg.82	fig|33059.87.peg.78	fig|33059.81.peg.1096	fig|33059.82.peg.1262	fig|33059.86.peg.729	*	*	*	fig|33059.92.peg.862	*	*	*	fig|33059.103.peg.808	*	*	*	*	*	*	*	*	*	hypothetical protein	type II toxin-antitoxin system Phd/YefM family antitoxin
211	def		Abortive Infection	DS_MQS	MqsRAC__mqsR	DS_4	C6060_7910	*	*	*	*	*	*	fig|33059.96.peg.904	fig|33059.95.peg.2409	*	fig|990288.66.peg.1187	fig|33059.80.peg.83	fig|33059.87.peg.79	fig|33059.81.peg.1097	fig|33059.82.peg.1261	fig|33059.86.peg.730	*	*	*	fig|33059.92.peg.861	*	*	*	fig|33059.103.peg.807	*	*	*	*	*	*	*	*	*	hypothetical protein	hypothetical protein
212	def		Abortive Infection	DS_MQS	MqsRAC__mqsA	DS_4	C6060_11572	*	*	*	*	*	*	fig|33059.96.peg.905	fig|33059.95.peg.2410	*	fig|990288.66.peg.1188	fig|33059.80.peg.84	fig|33059.87.peg.80	fig|33059.81.peg.1098	fig|33059.82.peg.1260	fig|33059.86.peg.731	*	*	*	fig|33059.92.peg.860	*	*	*	fig|33059.103.peg.806	*	*	*	*	*	*	*	*	*	hypothetical protein	type II toxin-antitoxin system MqsA family antitoxin
213	def		Abortive Infection	DS_MQS	MqsRAC__mqsC	DS_4	C6060_11573	*	*	*	*	*	*	fig|33059.96.peg.906	fig|33059.95.peg.2411	*	fig|990288.66.peg.1189	fig|33059.80.peg.85	fig|33059.87.peg.81	fig|33059.81.peg.1099	fig|33059.82.peg.1259	fig|33059.86.peg.732	*	*	*	fig|33059.92.peg.859	*	*	*	fig|33059.103.peg.805	*	*	*	*	*	*	*	*	*	hypothetical protein	hypothetical protein
214	def		Innate Immunity	DS_RM	RM__Type_I_REases	DS_4	C6060_5517	*	*	*	*	*	*	fig|33059.96.peg.907	fig|33059.95.peg.2412	*	fig|990288.66.peg.1190	fig|33059.80.peg.86	fig|33059.87.peg.82	fig|33059.81.peg.1100	fig|33059.82.peg.1258	fig|33059.86.peg.733	fig|33059.83.peg.2651	fig|33059.85.peg.2910	fig|33059.84.peg.2915	fig|33059.92.peg.858	*	*	*	fig|33059.103.peg.804	*	*	*	*	*	*	*	*	*	Type I restriction-modification system%2C restriction subunit R (EC 3.1.21.3)	type I restriction endonuclease subunit R
215	def		Innate Immunity	DS_RM	RM_Type_II__Type_II_MTases	DS_40	C6060_15741	*	*	*	*	*	*	*	*	*	*	*	*	*	*	*	*	*	*	*	fig|33059.93.peg.2411	fig|33059.90.peg.842	fig|33059.106.peg.94	*	*	*	*	*	*	*	*	*	*	DNA adenine methylase (EC 2.1.1.72)	DNA adenine methylase
216						DS_40	C6060_9438	*	*	*	*	*	*	*	*	*	*	*	*	*	*	*	*	*	*	*	fig|33059.93.peg.2412	fig|33059.90.peg.843	fig|33059.106.peg.93	*	*	*	*	*	*	*	*	*	*	hypothetical protein	hypothetical protein
217	def		Innate Immunity	DS_RM	RM_Type_II__Type_II_REases	DS_40	C6060_15742	*	*	*	*	*	*	*	*	*	*	*	*	*	*	*	*	*	*	*	fig|33059.93.peg.2413	fig|33059.90.peg.844	fig|33059.106.peg.92	*	*	*	*	*	*	*	*	*	*	hypothetical protein	AlwI family type II restriction endonuclease
218						DS_40	C6060_17755	*	*	*	*	*	*	*	*	*	*	*	*	*	*	*	*	*	*	*	fig|33059.93.peg.2414	fig|33059.90.peg.845	fig|33059.106.peg.91	*	*	*	*	*	*	*	*	*	*	hypothetical protein	hypothetical protein
219	def		Innate Immunity	DS_RM	RM_Type_II__Type_II_MTases	DS_41	C6060_20420	*	*	*	*	*	*	fig|33059.96.peg.2201	fig|33059.95.peg.804	*	*	*	*	*	*	*	*	*	*	*	*	*	*	*	*	*	*	*	*	*	*	*	*	Modification methylase EcoRI (EC 2.1.1.72)	DNA methyltransferase
220	def		Innate Immunity	DS_RM	RM_Type_II__Type_II_REases	DS_41	C6060_20421	*	*	*	*	*	*	fig|33059.96.peg.2200	fig|33059.95.peg.805	*	*	*	*	*	*	*	*	*	*	*	*	*	*	*	*	*	*	*	*	*	*	*	*	hypothetical protein	DUF262 domain-containing protein
221						DS_42	C6060_3448	fig|1123368.13.peg.1149	*	*	*	*	*	*	*	*	*	*	*	*	*	*	*	*	*	*	fig|33059.93.peg.135	fig|33059.90.peg.118	fig|33059.106.peg.1496	*	*	*	*	*	*	*	*	*	*	hypothetical protein	DNA-binding protein
222	def		Innate Immunity	DS_RM	RM__Type_I_MTases	DS_42	C6060_20220	fig|1123368.13.peg.1148	*	*	*	*	*	*	*	*	*	*	*	*	*	*	*	*	*	*	fig|33059.93.peg.136	fig|33059.90.peg.119	fig|33059.106.peg.1495	*	*	*	*	*	*	*	*	*	*	Type I restriction-modification system%2C DNA-methyltransferase subunit M (EC 2.1.1.72)	N-6 DNA methylase
223	def		Innate Immunity	DS_RM	RM__Type_I_S	DS_42	C6060_29962	*	*	*	*	*	*	*	*	*	*	*	*	*	*	*	*	*	*	*	fig|33059.93.peg.137	fig|33059.90.peg.120	fig|33059.106.peg.1494	*	*	*	*	*	*	*	*	*	*	Type I restriction-modification system%2C specificity subunit S	restriction endonuclease subunit S
224	def					DS_42	C6060_20221	fig|1123368.13.peg.1145	*	*	*	*	*	*	*	*	*	*	*	*	*	*	*	*	*	*	fig|33059.93.peg.138	fig|33059.90.peg.121	fig|33059.106.peg.1493	*	*	*	*	*	*	*	*	*	*	Restriction enzymes type I helicase subunits and related helicases (EC 3.1.21.3)	HsdR family type I site-specific deoxyribonuclease
225						DS_42	C6060_20222	fig|1123368.13.peg.1144	*	*	*	*	*	*	*	*	*	*	*	*	*	*	*	*	*	*	fig|33059.93.peg.139	fig|33059.90.peg.122	fig|33059.106.peg.1492	*	*	*	*	*	*	*	*	*	*	Zinc metalloprotease	M48 family metallopeptidase
226						DS_42	C6060_20225	fig|1123368.13.peg.1143	*	*	*	*	*	*	*	*	*	*	*	*	*	*	*	*	*	*	fig|33059.93.peg.140	fig|33059.90.peg.123	fig|33059.106.peg.1491	*	*	*	*	*	*	*	*	*	*	hypothetical protein	hypothetical protein
227						DS_42	C6060_20226	fig|1123368.13.peg.1142	*	*	*	*	*	*	*	*	*	*	*	*	*	*	*	*	*	*	fig|33059.93.peg.141	fig|33059.90.peg.124	fig|33059.106.peg.1490	*	*	*	*	*	*	*	*	*	*	RNA polymerase sigma factor RpoD	sigma-70 family RNA polymerase sigma factor
228	def		Innate Immunity	DS_Disarm	DISARM__drmA	DS_42	C6060_20227	fig|1123368.13.peg.1141	*	*	*	*	*	*	*	*	*	*	*	*	*	*	*	*	*	*	fig|33059.93.peg.142	fig|33059.90.peg.125	fig|33059.106.peg.1489	*	*	*	*	*	*	*	*	*	*	Superfamily II DNA and RNA helicase	DNA helicase
229	def		Innate Immunity	DS_Disarm	DISARM__drmB	DS_42	C6060_20228	fig|1123368.13.peg.1140	*	*	*	*	*	*	*	*	*	*	*	*	*	*	*	*	*	*	fig|33059.93.peg.143	fig|33059.90.peg.126	fig|33059.106.peg.1488	*	*	*	*	*	*	*	*	*	*	hypothetical protein	hypothetical protein
230						DS_43	C6060_20229	fig|1123368.13.peg.1139	*	*	*	*	*	*	*	*	*	*	*	*	*	*	*	*	*	*	fig|33059.93.peg.144	fig|33059.90.peg.127	fig|33059.106.peg.1487	*	*	*	*	*	*	*	*	*	*	hypothetical protein	AAA family ATPase
231						DS_43	C6060_8814	*	*	*	*	*	*	*	*	*	*	*	*	*	*	*	fig|33059.83.peg.570	fig|33059.85.peg.688	fig|33059.84.peg.962	*	fig|33059.93.peg.145	fig|33059.90.peg.128	fig|33059.106.peg.1486	*	*	*	*	*	*	*	*	*	*	Very-short-patch mismatch repair endonuclease (G-T specific)	very short patch repair endonuclease
232	def		Innate Immunity	DS_RM	RM_Type_II__Type_II_MTases	DS_43	C6060_7897	fig|1123368.13.peg.1138	*	*	*	*	*	*	*	*	*	*	*	*	*	*	fig|33059.83.peg.569	fig|33059.85.peg.689	fig|33059.84.peg.961	*	fig|33059.93.peg.146	fig|33059.90.peg.129	fig|33059.106.peg.1485	*	*	*	*	*	*	*	*	*	*	DNA-cytosine methyltransferase (EC 2.1.1.37)	DNA cytosine methyltransferase
233	def		Innate Immunity	DS_RM	MADS__mad1	DS_43	C6060_3901	fig|1123368.13.peg.1137	*	*	*	*	*	*	*	*	*	*	*	*	*	*	*	*	*	*	fig|33059.93.peg.147	fig|33059.90.peg.130	fig|33059.106.peg.1484	*	*	*	*	*	*	*	*	*	*	VrlI homologue	helix-turn-helix domain-containing protein
234						DS_43	C6060_10593	fig|1123368.13.peg.1136	fig|637389.34.peg.148	fig|637389.35.peg.1167	fig|33059.88.peg.850	fig|33059.89.peg.1610	fig|33059.91.peg.1577	*	*	*	*	*	*	*	*	*	*	*	*	*	fig|33059.93.peg.148	fig|33059.90.peg.131	fig|33059.106.peg.1483	*	*	*	*	*	*	*	*	*	*	Phage lysozyme R (EC 3.2.1.17)	lysozyme
235						DS_43	C6060_10592	fig|1123368.13.peg.1135	fig|637389.34.peg.147	fig|637389.35.peg.1166	fig|33059.88.peg.849	fig|33059.89.peg.1609	fig|33059.91.peg.1578	*	*	*	*	*	*	*	*	*	*	*	*	*	fig|33059.93.peg.149	fig|33059.90.peg.132	fig|33059.106.peg.1482	*	*	*	*	*	*	*	*	*	*	hypothetical protein	hypothetical protein
236						DS_43	C6060_15736	fig|1123368.13.peg.1134	*	*	*	*	*	*	*	*	*	*	*	*	*	*	*	*	*	*	fig|33059.93.peg.150	fig|33059.90.peg.133	fig|33059.106.peg.1481	*	*	*	*	*	*	*	*	*	*	Putative transmembrane protein	hypothetical protein
237						DS_43	C6060_17743	fig|1123368.13.peg.1133	*	*	*	*	*	*	*	*	*	*	*	*	*	*	*	*	*	*	fig|33059.93.peg.151	fig|33059.90.peg.134	fig|33059.106.peg.1480	*	*	*	*	*	*	*	*	*	*	hypothetical protein	DUF2793 domain-containing protein
238						DS_43	C6060_14532	fig|1123368.13.peg.1132	*	*	*	*	*	*	*	*	*	*	*	*	*	*	*	*	*	*	fig|33059.93.peg.152	fig|33059.90.peg.2363	fig|33059.106.peg.1479	*	*	*	*	*	*	*	fig|1872118.89.peg.301	fig|33059.105.peg.2202	*	hypothetical protein	hypothetical protein
239	def		Unknown_mechanism	DS_Ssp	SspBCDE__SspB	DS_44	C6060_6855	*	*	*	*	*	*	*	*	fig|33059.94.peg.1830	*	*	*	*	*	*	*	*	*	*	*	*	*	*	*	*	*	*	*	*	*	*	*	hypothetical protein	DUF4007 family protein
240	def		Unknown_mechanism	DS_Ssp	SspBCDE__SspC	DS_44	C6060_7090	*	*	*	*	*	*	*	*	fig|33059.94.peg.1831	*	*	*	*	*	*	*	*	*	*	*	*	*	*	*	*	*	*	*	*	*	*	*	hypothetical protein	ATP-binding protein
241	def		Unknown_mechanism	DS_Ssp	SspBCDE__SspD	DS_44	C6060_6636	*	*	*	*	*	*	*	*	fig|33059.94.peg.1832	*	*	*	*	*	*	*	*	*	*	*	*	*	*	*	*	*	*	*	*	*	*	*	Uncharacterized protein MSMEG_1245	phosphoadenosine phosphosulfate reductase family protein
242	def		Unknown_mechanism	DS_Ssp	SspBCDE__SspE	DS_44	C6060_6637	*	*	*	*	*	*	*	*	fig|33059.94.peg.344	*	*	*	*	*	*	*	*	*	*	*	*	*	*	*	*	*	*	*	*	*	*	*	hypothetical protein	DUF262 domain-containing protein
243	def		Unknown_mechanism	DS_Ssp	SspBCDE__SspH	DS_44	C6060_6535	*	*	*	*	*	*	*	*	fig|33059.94.peg.345	*	*	*	*	*	*	*	*	*	*	*	*	*	*	*	*	*	*	*	*	*	*	*	FtsK-like protein	DNA translocase FtsK
244	def		Unknown_mechanism	DS_Ssp	SspBCDE__SspG	DS_44	C6060_6731	*	*	*	*	*	*	*	*	fig|33059.94.peg.346	*	*	*	*	*	*	*	*	*	*	*	*	*	*	*	*	*	*	*	*	*	*	*	hypothetical protein	hypothetical protein
245	def		Unknown_mechanism	DS_Ssp	SspBCDE__SspF	DS_44	C6060_6481	*	*	*	*	*	*	*	*	fig|33059.94.peg.347	*	*	*	*	*	*	*	*	*	*	*	*	*	*	*	*	*	*	*	*	*	*	*	hypothetical protein	hypothetical protein
246	def		Innate Immunity	DS_RM	RM__Type_I_MTases	DS_45	C6060_43096	*	*	*	*	*	*	*	*	*	*	*	*	*	*	*	*	*	*	fig|33059.92.peg.9	*	*	*	*	*	*	*	*	*	*	*	*	*	MBU2781705.1	SAM-dependent DNA methyltransferase
247	def		Innate Immunity	DS_RM	RM__Type_I_MTases	DS_45	C6060_29805	*	*	*	*	*	*	*	*	*	*	*	*	*	*	*	*	*	*	fig|33059.92.peg.10	*	*	*	*	*	*	*	*	*	*	*	*	*	Type I restriction-modification system%2C DNA-methyltransferase subunit M (EC 2.1.1.72)	SAM-dependent DNA methyltransferase
248	def		Innate Immunity	DS_RM	RM__Type_I_S	DS_45	C6060_43076	*	*	*	*	*	*	*	*	*	*	*	*	*	*	*	*	*	*	fig|33059.92.peg.11	*	*	*	*	*	*	*	*	*	*	*	*	*	MBU2781707.1	hypothetical protein
249	def		Innate Immunity	DS_RM	RM__Type_I_REases	DS_45	C6060_43077	*	*	*	*	*	*	*	*	*	*	*	*	*	*	*	*	*	*	fig|33059.92.peg.1343	*	*	*	*	*	*	*	*	*	*	*	*	*	MBU2783906.1	HsdR family type I site-specific deoxyribonuclease
250	def		Innate Immunity	DS_BREX	Gao_Ppl__PplA	DS_45	C6060_43078	*	*	*	*	*	*	*	*	*	*	*	*	*	*	*	*	*	*	fig|33059.92.peg.1344	*	*	*	*	*	*	*	*	*	*	*	*	*	MBU2783907.1	chromosome segregation protein SMC
251						DS_45	C6060_3598	*	fig|637389.34.peg.1695	fig|637389.35.peg.3160	fig|33059.88.peg.1250	fig|33059.89.peg.2169	fig|33059.91.peg.1025	fig|33059.96.peg.543	fig|33059.95.peg.1923,fig|33059.95.peg.2128	fig|33059.94.peg.2786	fig|990288.66.peg.1062,fig|990288.66.peg.1895	fig|33059.80.peg.2347	fig|33059.87.peg.2306	fig|33059.81.peg.955,fig|33059.81.peg.1828,fig|33059.81.peg.1832	fig|33059.82.peg.1280,fig|33059.82.peg.539,fig|33059.82.peg.560	*	*	fig|33059.85.peg.1506,fig|33059.85.peg.1487	fig|33059.84.peg.537,fig|33059.84.peg.1562	fig|33059.92.peg.1345	fig|33059.93.peg.960	fig|33059.90.peg.478	fig|33059.106.peg.2343	fig|33059.103.peg.2929,fig|33059.103.peg.189	fig|33059.97.peg.1711	*	*	*	*	*	*	*	*	hypothetical protein	site-specific integrase
252						DS_45	C6060_6989	*	*	*	*	*	*	fig|33059.96.peg.686,fig|33059.96.peg.1455	fig|33059.95.peg.1925,fig|33059.95.peg.2131	*	fig|990288.66.peg.1893,fig|990288.66.peg.1064	fig|33059.80.peg.2950,fig|33059.80.peg.1908	fig|33059.87.peg.2892,fig|33059.87.peg.1886	fig|33059.81.peg.957	fig|33059.82.peg.562,fig|33059.82.peg.1282,fig|33059.82.peg.557	*	fig|33059.83.peg.316,fig|33059.83.peg.562	*	fig|33059.84.peg.2653,fig|33059.84.peg.1052	fig|33059.92.peg.1346	fig|33059.93.peg.962	fig|33059.90.peg.480	fig|33059.106.peg.2345	fig|33059.103.peg.2930,fig|33059.103.peg.191	*	*	*	*	*	*	*	*	*	hypothetical protein	hypothetical protein
253	def		Abortive_infection	DS_Abi	MazEF__MazE	DS_46	C6060_12670	*	*	*	*	*	*	*	*	*	*	*	*	*	*	*	*	*	*	*	fig|33059.93.peg.845	*	*	*	*	*	*	*	*	*	*	*	*	hypothetical protein	AbrB family transcriptional regulator
254	def		Innate Immunity	DS_RM	RM_Type_IIG__Type_IIG	DS_46	C6060_20623	*	*	*	*	*	*	*	*	*	*	*	*	*	*	*	*	*	*	*	*	*	*	*	*	*	*	fig|33059.100.peg.1016	*	*	*	*	*	Putative helicase
255	def		Abortive_infection	DS_Abi	MazEF__MazE	DS_46	C6060_2730	*	*	*	*	*	*	*	*	*	*	*	*	*	*	*	*	*	*	*	*	*	*	*	*	*	*	fig|33059.100.peg.1018	*	*	*	*	*	hypothetical protein	AbrB family transcriptional regulator
256	def		Abortive_infection	DS_Abi	MazEF__MazF	DS_46	C6060_2380	*	*	*	*	*	*	*	*	*	*	*	*	*	*	*	*	*	*	*	fig|33059.93.peg.846	*	*	*	*	*	*	fig|33059.100.peg.1019	*	*	*	*	*	PemK protein	growth inhibitor PemK
257	def		Signalling system	DS_CBASS	CBASS__AG_E1_ThiF	DS_46	C6060_25344	*	*	*	*	*	*	*	*	*	*	*	*	*	*	*	*	*	*	*	*	*	*	*	*	*	*	fig|33059.100.peg.1021	*	*	*	*	*	MBU2848757.1	molybdopterin-synthase adenylyltransferase MoeB
258	def					DS_47	C6060_4994	*	*	*	*	*	*	fig|33059.96.peg.134	fig|33059.95.peg.156	*	*	*	*	*	*	*	*	*	*	*	*	*	*	*	*	*	*	*	*	*	*	*	*	Type III restriction-modification enzyme%2C helicase subunit	DEAD/DEAH box helicase family protein
259	def		Innate Immunity	DS_RM	RM_Type_III__Type_III_MTases	DS_47	C6060_6299	*	*	*	*	*	*	fig|33059.96.peg.135	fig|33059.95.peg.157	*	*	*	*	*	*	*	*	*	*	*	*	*	*	*	*	*	*	*	*	*	*	*	*	Adenine specific DNA methylase (Mod-related)	site-specific DNA-methyltransferase
260						DS_47	C6060_43478	*	*	*	*	*	*	fig|33059.96.peg.575	fig|33059.95.peg.158	*	*	*	*	*	*	*	*	*	*	*	*	*	*	*	*	*	*	*	*	*	*	*	*	hypothetical protein	hypothetical protein
261	def			DS_argonaute	pAgo__XAPAZ	DS_47	C6060_43479	*	*	*	*	*	*	fig|33059.96.peg.574	fig|33059.95.peg.159	*	*	*	*	*	*	*	*	*	*	*	*	*	*	*	*	*	*	*	*	*	*	*	*	hypothetical protein	HNH endonuclease
262	def			DS_argonaute	pAgo__pAgo_S2B	DS_47	C6060_43480	*	*	*	*	*	*	fig|33059.96.peg.573	fig|33059.95.peg.160	*	*	*	*	*	*	*	*	*	*	*	*	*	*	*	*	*	*	*	*	*	*	*	*	hypothetical protein	hypothetical protein
263	def		Innate Immunity	DS_GABIJA	Gabija__GajB_2	DS_47	C6060_9836	*	*	*	*	*	*	fig|33059.96.peg.572	fig|33059.95.peg.161	*	*	*	*	*	*	*	*	*	*	*	*	*	*	*	*	*	*	*	*	*	*	*	*	Putative DNA helicase	UvrD-helicase domain-containing protein
264						DS_47	C6060_43482	*	*	*	*	*	*	fig|33059.96.peg.571	fig|33059.95.peg.162	*	*	*	*	*	*	*	*	*	*	*	*	*	*	*	*	*	*	*	*	*	*	*	*	hypothetical protein	hypothetical protein
265	def		Abortive_infection	DS_Abi	SanaTA__SanaA	DS_48	C6060_9265	*	*	*	*	*	*	*	*	*	*	*	*	*	*	*	*	*	*	fig|33059.92.peg.942	fig|33059.93.peg.591	fig|33059.90.peg.1900	fig|33059.106.peg.1425	*	*	*	*	*	*	*	*	*	*	hypothetical protein	hypothetical protein
266	def		Abortive_infection	DS_Abi	SanaTA__SanaT	DS_48	C6060_3084	*	*	*	*	*	*	*	*	*	*	*	*	*	*	*	*	*	*	*	fig|33059.93.peg.590	fig|33059.90.peg.1901	fig|33059.106.peg.1426	*	*	*	*	*	*	*	*	*	*	hypothetical protein	DUF1778 domain-containing protein
267	def		Unknown_mechanism	DS_RM		DS_5		*	fig|637389.34.peg.482	fig|637389.35.peg.720	fig|33059.88.peg.1636	fig|33059.89.peg.469	*	fig|33059.96.peg.2270	fig|33059.95.peg.2117	fig|33059.94.peg.313	fig|990288.66.peg.448	fig|33059.80.peg.641	fig|33059.87.peg.626	fig|33059.81.peg.333	fig|33059.82.peg.326	fig|33059.86.peg.763	*	*	*	fig|33059.92.peg.1973	*	*	*	*	fig|33059.97.peg.1849	fig|33059.98.peg.1802	*	*	*	*	fig|1872118.89.peg.898	fig|33059.105.peg.420	fig|33059.104.peg.391	hypothetical protein	DUF2130 domain-containing protein
268	def		Unknown_mechanism	DS_RM		DS_5		*	fig|637389.34.peg.483	fig|637389.35.peg.719	fig|33059.88.peg.1635	fig|33059.89.peg.468	fig|33059.91.peg.1849	fig|33059.96.peg.2271	fig|33059.95.peg.2116	*	fig|990288.66.peg.449	fig|33059.80.peg.640	fig|33059.87.peg.625	fig|33059.81.peg.334	fig|33059.82.peg.327	fig|33059.86.peg.764	*	*	*	fig|33059.92.peg.1972	*	*	*	fig|33059.103.peg.2372	fig|33059.97.peg.1850	fig|33059.98.peg.1801	*	*	*	*	fig|1872118.89.peg.899	fig|33059.105.peg.421	fig|33059.104.peg.392	YeeC-like protein	GIY-YIG nuclease family protein
269	def		Unknown_mechanism	DS_RM		DS_5	C6060_11553	*	fig|637389.34.peg.484	fig|637389.35.peg.718	fig|33059.88.peg.1634	fig|33059.89.peg.467	fig|33059.91.peg.1850	*	*	*	fig|990288.66.peg.450	fig|33059.80.peg.639	fig|33059.87.peg.624	fig|33059.81.peg.335	fig|33059.82.peg.328	*	*	*	*	*	*	*	*	*	*	*	*	*	*	*	*	*	*	FIG006126: DNA helicase%2C restriction/modification system component YeeB	hypothetical protein
270	def		Unknown_mechanism	DS_RM		DS_5	C6060_2288	*	fig|637389.34.peg.485	fig|637389.35.peg.717	fig|33059.88.peg.1633	fig|33059.89.peg.466	fig|33059.91.peg.1851	fig|33059.96.peg.2272	fig|33059.95.peg.2115	fig|33059.94.peg.2099	fig|990288.66.peg.451	fig|33059.80.peg.638	fig|33059.87.peg.623	fig|33059.81.peg.336	fig|33059.82.peg.329	fig|33059.86.peg.765	fig|33059.83.peg.1790	fig|33059.85.peg.1051	fig|33059.84.peg.1998	fig|33059.92.peg.1971	*	*	*	fig|33059.103.peg.2373	*	fig|33059.98.peg.1800	*	*	*	*	fig|1872118.89.peg.900	fig|33059.105.peg.422	fig|33059.104.peg.393	FIG006126: DNA helicase%2C restriction/modification system component YeeB	DEAD/DEAH box helicase
271	def		Unknown_mechanism	DS_RM		DS_5	C6060_2277	*	fig|637389.34.peg.486	fig|637389.35.peg.716	fig|33059.88.peg.1632	fig|33059.89.peg.465	fig|33059.91.peg.1852	fig|33059.96.peg.2273	fig|33059.95.peg.2114	fig|33059.94.peg.1059	fig|990288.66.peg.452	fig|33059.80.peg.637	fig|33059.87.peg.622	fig|33059.81.peg.337	fig|33059.82.peg.330	fig|33059.86.peg.766	fig|33059.83.peg.1791	fig|33059.85.peg.1050	fig|33059.84.peg.1999	fig|33059.92.peg.1970	*	*	*	fig|33059.103.peg.2374	fig|33059.97.peg.607	fig|33059.98.peg.1799	*	*	*	*	fig|1872118.89.peg.901	fig|33059.105.peg.423	fig|33059.104.peg.394	hypothetical protein	type II toxin-antitoxin system VapC family toxin
272	def		Unknown_mechanism	DS_RM		DS_5	C6060_1686	*	fig|637389.34.peg.487	fig|637389.35.peg.715	fig|33059.88.peg.1631	fig|33059.89.peg.464	fig|33059.91.peg.1853	fig|33059.96.peg.2274	fig|33059.95.peg.2113	fig|33059.94.peg.1060	fig|990288.66.peg.453	fig|33059.80.peg.636	fig|33059.87.peg.621	fig|33059.81.peg.338	fig|33059.82.peg.331	fig|33059.86.peg.767	fig|33059.83.peg.1792	fig|33059.85.peg.1049	fig|33059.84.peg.2000	fig|33059.92.peg.1969	*	*	*	fig|33059.103.peg.2375	fig|33059.97.peg.606	fig|33059.98.peg.1798	*	*	*	*	fig|1872118.89.peg.902	fig|33059.105.peg.424	fig|33059.104.peg.395	hypothetical protein	AbrB/MazE/SpoVT family DNA-binding domain-containing protein
273	def		Innate Immunity	DS_RM	RM_Type_IIG__Type_IIG	DS_5	C6060_2301	*	fig|637389.34.peg.488	fig|637389.35.peg.714	fig|33059.88.peg.1630	fig|33059.89.peg.463	fig|33059.91.peg.1854	fig|33059.96.peg.167	fig|33059.95.peg.2112	fig|33059.94.peg.2255	fig|990288.66.peg.454	*	*	fig|33059.81.peg.339	fig|33059.82.peg.332	*	fig|33059.83.peg.247	fig|33059.85.peg.388	fig|33059.84.peg.1682	fig|33059.92.peg.1968	*	*	*	fig|33059.103.peg.2376	fig|33059.97.peg.1060	*	*	*	*	*	*	fig|33059.105.peg.425	fig|33059.104.peg.396	FIG045374: Type II restriction enzyme%2C methylase subunit YeeA	class I SAM-dependent DNA methyltransferase
274	def		Innate Immunity	DS_RM	RM_Type_IIG__Type_IIG	DS_5	C6060_42899	*	*	*	*	*	*	*	*	*	*	*	*	*	*	fig|33059.86.peg.769	*	*	*	*	*	*	*	*	*	*	*	*	*	*	*	*	*	FIG045374: Type II restriction enzyme%2C methylase subunit YeeA	lactate dehydrogenase
275	def		Innate Immunity	DS_RM	RM_Type_IIG__Type_IIG	DS_5	C6060_20936	*	*	*	*	*	*	*	*	*	*	fig|33059.80.peg.3043	fig|33059.87.peg.2985	*	*	*	*	*	*	*	*	*	*	*	*	*	*	*	*	*	fig|1872118.89.peg.1887	*	*	FIG045374: Type II restriction enzyme%2C methylase subunit YeeA	lactate dehydrogenase
276	def		Innate Immunity	DS_RM	RM_Type_IIG__Type_IIG	DS_5	C6060_5477	*	fig|637389.34.peg.489	fig|637389.35.peg.713	fig|33059.88.peg.1629	fig|33059.89.peg.462	fig|33059.91.peg.1855	*	*	*	fig|990288.66.peg.455	fig|33059.80.peg.3044	fig|33059.87.peg.2986	fig|33059.81.peg.340	fig|33059.82.peg.333	fig|33059.86.peg.770	*	*	*	fig|33059.92.peg.1967	*	*	*	*	fig|33059.97.peg.1059	*	*	*	*	fig|33059.99.peg.847	fig|1872118.89.peg.1886	*	fig|33059.104.peg.397	FIG045374: Type II restriction enzyme%2C methylase subunit YeeA	lactate dehydrogenase
277	def		Unknown_mechanism	DS_RM		DS_5	C6060_2040	*	fig|637389.34.peg.490	fig|637389.35.peg.711	fig|33059.88.peg.1628	fig|33059.89.peg.461	fig|33059.91.peg.1856	fig|33059.96.peg.168	fig|33059.95.peg.2111	fig|33059.94.peg.2253	fig|990288.66.peg.456	fig|33059.80.peg.3046	fig|33059.87.peg.2988	fig|33059.81.peg.341	fig|33059.82.peg.334	fig|33059.86.peg.771	fig|33059.83.peg.246	fig|33059.85.peg.389	fig|33059.84.peg.944	fig|33059.92.peg.1966	*	*	*	fig|33059.103.peg.2378	fig|33059.97.peg.1058	*	*	*	*	fig|33059.99.peg.846	fig|1872118.89.peg.1885	fig|33059.105.peg.426	fig|33059.104.peg.398	Death on curing protein%2C Doc toxin	type II toxin-antitoxin system VapC family toxin
278	def		Unknown_mechanism	DS_RM		DS_5	C6060_1994	*	fig|637389.34.peg.491	fig|637389.35.peg.710	fig|33059.88.peg.1627	fig|33059.89.peg.460	fig|33059.91.peg.1857	fig|33059.96.peg.169	fig|33059.95.peg.2110	fig|33059.94.peg.2252	fig|990288.66.peg.457	fig|33059.80.peg.3047	fig|33059.87.peg.2989	fig|33059.81.peg.342	fig|33059.82.peg.335	fig|33059.86.peg.772	fig|33059.83.peg.245	fig|33059.85.peg.390	fig|33059.84.peg.943	fig|33059.92.peg.1965	*	*	*	fig|33059.103.peg.2379	fig|33059.97.peg.1057	*	*	*	*	fig|33059.99.peg.845	fig|1872118.89.peg.1884	fig|33059.105.peg.427	fig|33059.104.peg.399	Prevent host death protein%2C Phd antitoxin	type II toxin-antitoxin system prevent-host-death family antitoxin
279						DS_50	C6060_5216	*	*	*	*	*	*	fig|33059.96.peg.780	fig|33059.95.peg.2278	*	*	*	*	*	*	*	*	*	*	fig|33059.92.peg.918	*	*	*	*	*	*	*	*	*	*	*	*	*	hypothetical protein	helix-turn-helix domain-containing protein
280						DS_50	C6060_14716	*	*	*	*	*	*	fig|33059.96.peg.779,fig|33059.96.peg.1445	fig|33059.95.peg.2280	fig|33059.94.peg.1565	*	*	*	*	*	*	*	*	*	fig|33059.92.peg.945	*	*	*	fig|33059.103.peg.2037	*	*	*	*	*	*	*	*	*	hypothetical protein	YdaU family protein
281						DS_50	C6060_8980	*	*	*	*	*	*	fig|33059.96.peg.778,fig|33059.96.peg.1446	fig|33059.95.peg.2281	fig|33059.94.peg.1564	*	*	*	*	*	*	*	*	*	fig|33059.92.peg.946	fig|33059.93.peg.2441	fig|33059.90.peg.866	fig|33059.106.peg.70	*	*	*	*	*	*	*	*	*	*	hypothetical protein	ATP-binding protein
282						DS_50	C6060_8981	*	*	*	*	*	*	fig|33059.96.peg.777,fig|33059.96.peg.1447	fig|33059.95.peg.2282	fig|33059.94.peg.1563	*	*	*	*	*	*	*	*	*	fig|33059.92.peg.947	fig|33059.93.peg.2442	fig|33059.90.peg.867	fig|33059.106.peg.69	fig|33059.103.peg.2040	*	*	*	*	*	*	*	*	*	hypothetical protein	hypothetical protein
283						DS_50	C6060_8982	*	*	*	*	*	*	fig|33059.96.peg.776,fig|33059.96.peg.1448	fig|33059.95.peg.2283	fig|33059.94.peg.1562	*	*	*	*	*	*	*	*	*	fig|33059.92.peg.948	fig|33059.93.peg.2443	fig|33059.90.peg.868	fig|33059.106.peg.68	fig|33059.103.peg.2041	*	*	*	*	*	*	*	*	*	hypothetical protein	hypothetical protein
284						DS_50	C6060_8950	*	*	*	*	*	*	fig|33059.96.peg.775,fig|33059.96.peg.1449	fig|33059.95.peg.2284	fig|33059.94.peg.1561	*	*	*	*	*	*	*	*	*	fig|33059.92.peg.949	fig|33059.93.peg.2444	fig|33059.90.peg.869	fig|33059.106.peg.67	fig|33059.103.peg.2042	*	*	*	*	*	*	*	*	*	hypothetical protein	hypothetical protein
285	def		Innate Immunity	DS_RM	RM_Type_II__Type_II_MTases	DS_50	C6060_10619	*	*	*	*	*	*	fig|33059.96.peg.774	fig|33059.95.peg.2285	*	*	*	*	*	*	*	*	*	*	fig|33059.92.peg.950	fig|33059.93.peg.2445	fig|33059.90.peg.870	fig|33059.106.peg.66	*	*	*	*	*	*	*	*	*	*	SAM-dependent methyltransferase	DNA adenine methylase
286						DS_50	C6060_8946	*	*	*	*	*	*	fig|33059.96.peg.1451,fig|33059.96.peg.773	fig|33059.95.peg.2286	fig|33059.94.peg.1559	*	*	*	*	*	*	*	*	*	fig|33059.92.peg.951	fig|33059.93.peg.2446	fig|33059.90.peg.871	fig|33059.106.peg.65	fig|33059.103.peg.2044	*	*	*	*	*	*	*	*	*	hypothetical protein	helix-turn-helix domain-containing protein
287	def		Innate Immunity	DS_BREX	BREX__brxL	DS_51	C6060_12660	*	*	*	*	*	*	*	*	*	*	*	*	*	*	*	fig|33059.83.peg.2403	fig|33059.85.peg.2780	fig|33059.84.peg.2646	*	*	*	*	*	*	*	*	*	*	*	*	*	*	putative ATP-dependent protease	TIGR02688 family protein
288						DS_51	C6060_29896	*	*	*	*	*	*	*	*	*	*	*	*	*	*	*	fig|33059.83.peg.2404	fig|33059.85.peg.2779	fig|33059.84.peg.2647	*	*	*	*	*	*	*	*	*	*	*	*	*	*	hypothetical protein	hypothetical protein
289						DS_52	C6060_3267	*	*	*	*	*	*	*	*	*	*	*	*	*	*	*	*	*	*	*	fig|33059.93.peg.2865	fig|33059.90.peg.1728	fig|33059.106.peg.2323	*	*	*	*	fig|33059.100.peg.600	*	fig|33059.99.peg.1637	*	*	*	Shufflon-specific DNA recombinase	site-specific integrase
290	def		Innate Immunity	DS_BREX	Gao_RL__RL_A	DS_52	C6060_7770	*	*	*	*	*	*	*	*	*	*	*	*	*	*	*	*	*	*	*	fig|33059.93.peg.2864	fig|33059.90.peg.1729	fig|33059.106.peg.2322	*	*	*	*	*	*	*	*	*	*	Predicted ATPase (AAA+ superfamily)	ATP-binding protein
291	def					DS_52	C6060_6557	*	*	*	*	*	*	*	*	*	*	*	*	*	*	*	*	*	*	*	fig|33059.93.peg.2863	fig|33059.90.peg.1730	fig|33059.106.peg.2321	*	*	*	*	*	*	*	*	*	*	Adenine-specific DNA methylase containing a Zn-ribbon	hypothetical protein
292						DS_52	C6060_18521	*	*	*	*	*	*	*	*	*	*	*	*	*	*	*	*	*	*	*	fig|33059.93.peg.2862	fig|33059.90.peg.1731	fig|33059.106.peg.2320	*	*	*	*	*	*	*	*	*	*	hypothetical protein	NYN domain-containing protein
293	def		Innate Immunity	DS_Disarm	DISARM_1__drmD	DS_52	C6060_7466	*	*	*	*	*	*	*	*	*	*	*	*	*	*	*	*	*	*	*	fig|33059.93.peg.2860	fig|33059.90.peg.1732	fig|33059.106.peg.2319	*	*	*	*	*	*	*	*	*	*	ATP-dependent RNA helicase%2C DEAD/DEAH box family	RNA helicase
294						DS_53		*	*	*	*	*	*	*	*	*	*	*	*	*	*	fig|33059.86.peg.282	fig|33059.83.peg.2512	fig|33059.85.peg.2767	fig|33059.84.peg.1544	*	*	*	*	fig|33059.103.peg.893	*	*	*	*	*	*	*	*	*	Cysteine desulfurase (EC 2.8.1.7)	cysteine desulfurase NifS
295	def		Chemical Defense	DS_DND	Dnd__DndA	DS_53	C6060_3383	*	*	*	*	*	*	*	*	*	*	*	*	*	*	*	fig|33059.83.peg.2513	fig|33059.85.peg.2768	fig|33059.84.peg.1545	*	*	*	*	fig|33059.103.peg.892	*	fig|33059.98.peg.713	*	*	*	*	*	*	*	Cysteine desulfurase (EC 2.8.1.7)	cysteine desulfurase
296						DS_53	C6060_1559	*	*	*	*	*	*	*	*	fig|33059.94.peg.334	*	*	*	*	*	fig|33059.86.peg.2945	fig|33059.83.peg.2514	fig|33059.85.peg.2769	fig|33059.84.peg.1546	*	*	*	*	fig|33059.103.peg.891	*	*	*	*	*	*	*	*	*	Methyltransferase type 11	class I SAM-dependent methyltransferase
297						DS_53	C6060_14158	*	*	*	*	*	*	*	*	*	*	*	*	*	*	fig|33059.86.peg.2947	fig|33059.83.peg.2515	fig|33059.85.peg.2770	fig|33059.84.peg.1547	*	*	*	*	fig|33059.103.peg.890	*	*	*	*	*	*	*	*	*	Glutathione S-transferase domain protein	glutaredoxin
298					MobA(P) relaxase/mobilization nuclease domain-containing protein	DS_54	C6060_3546	*	*	*	*	*	*	*	*	*	*	*	*	*	*	*	*	*	*	*	*	fig|33059.90.peg.2512	*	*	*	*	*	*	*	*	*	*	*	hypothetical protein	relaxase/mobilization nuclease domain-containing protein
299					DUF3991, toprim domain-containing protein	DS_54	C6060_3671	*	*	*	*	*	*	*	*	*	*	*	*	*	*	*	*	*	*	*	*	fig|33059.90.peg.2513	*	*	*	*	*	*	*	*	*	*	*	hypothetical protein	DUF3991 domain-containing protein
300	def		Innate Immunity	DS_RM	RM_Type_II__Type_II_MTases	DS_54	C6060_3611	*	*	*	*	*	*	*	*	*	*	*	*	*	*	*	*	*	*	*	*	fig|33059.90.peg.2514	*	*	*	*	*	*	*	*	*	*	*	Methyltransferase	DNA adenine methylase
301					PlsC, 1-acyl-sn-glycerol-3-phosphate acyltransferase	DS_54	C6060_6355	*	*	*	*	*	*	*	*	*	*	*	*	*	*	*	*	*	*	*	*	fig|33059.90.peg.2515	*	*	*	*	*	*	*	*	*	*	*	hypothetical protein	1-acyl-sn-glycerol-3-phosphate acyltransferase
302	def		Adaptive Immunity	DS_CRISPR_Cas	cas2_I-E_2	DS_6	C6060_8785	*	*	*	*	*	*	fig|33059.96.peg.3005	fig|33059.95.peg.2	*	*	*	*	*	*	*	fig|33059.83.peg.1781	fig|33059.85.peg.1060	fig|33059.84.peg.1989	*	*	*	*	*	*	*	*	*	*	*	*	*	*	CRISPR-associated protein Cas2	type I-E CRISPR-associated endoribonuclease Cas2
303	def		Adaptive Immunity	DS_CRISPR_Cas	cas1_I-E_1	DS_6	C6060_8717	*	*	*	*	*	*	fig|33059.96.peg.3006	fig|33059.95.peg.3	*	*	*	*	*	*	*	fig|33059.83.peg.1782	fig|33059.85.peg.1059	fig|33059.84.peg.1990	*	*	*	*	*	*	*	*	*	*	*	*	*	*	CRISPR-associated protein Cas1	type I-E CRISPR-associated endonuclease Cas1
304					higA_TA	DS_6		*	*	*	*	*	*	fig|33059.96.peg.3007	fig|33059.95.peg.4	*	*	*	*	*	*	*	fig|33059.83.peg.1783	fig|33059.85.peg.1058	fig|33059.84.peg.1991	*	*	*	*	*	*	*	*	*	*	*	*	*	*	Antitoxin HigA	addiction module antidote protein%2C HigA family
305	def		Adaptive Immunity	DS_CRISPR_Cas	cas6e_I_II_III_IV_V_VI_3	DS_6	C6060_20416	*	*	*	*	*	*	fig|33059.96.peg.3008	fig|33059.95.peg.5	*	*	*	*	*	*	*	fig|33059.83.peg.1784	fig|33059.85.peg.1057	fig|33059.84.peg.1992	*	*	*	*	*	*	*	*	*	*	*	*	*	*	CRISPR-associated protein%2C Cse3 family	type I-E CRISPR-associated protein Cas6/Cse3/CasE
306	def		Adaptive Immunity	DS_CRISPR_Cas	cas5_I-E_3	DS_6	C6060_20417	*	*	*	*	*	*	fig|33059.96.peg.3009	fig|33059.95.peg.6	*	*	*	*	*	*	*	fig|33059.83.peg.1785	fig|33059.85.peg.1056	fig|33059.84.peg.1993	*	*	*	*	*	*	*	*	*	*	*	*	*	*	hypothetical protein	type I-E CRISPR-associated protein Cas5/CasD
307	def		Adaptive Immunity	DS_CRISPR_Cas	cas7_I-E_16	DS_6	C6060_17838	*	*	*	*	*	*	fig|33059.96.peg.3010	fig|33059.95.peg.7	*	*	*	*	*	*	*	fig|33059.83.peg.1786	fig|33059.85.peg.1055	fig|33059.84.peg.1994	*	*	*	*	*	*	*	*	*	*	*	*	*	*	CRISPR-associated protein%2C Cse4 family	type I-E CRISPR-associated protein Cas7/Cse4/CasC
308	def		Adaptive Immunity	DS_CRISPR_Cas	cse2gr11_I-E_2	DS_6	C6060_20419	*	*	*	*	*	*	fig|33059.96.peg.3011	fig|33059.95.peg.8	*	*	*	*	*	*	*	fig|33059.83.peg.1787	fig|33059.85.peg.1054	fig|33059.84.peg.1995	*	*	*	*	*	*	*	*	*	*	*	*	*	*	hypothetical protein	type I-E CRISPR-associated protein Cse2/CasB
309	def		Adaptive Immunity	DS_CRISPR_Cas	cas8e_I-E_2	DS_6	C6060_20422	*	*	*	*	*	*	fig|33059.96.peg.3012	fig|33059.95.peg.9	*	*	*	*	*	*	*	fig|33059.83.peg.1788	fig|33059.85.peg.1053	fig|33059.84.peg.1996	*	*	*	*	*	*	*	*	*	*	*	*	*	*	CRISPR-associated protein%2C Cse1 family	type I-E CRISPR-associated protein Cse1/CasA
310						DS_6	C6060_43468	*	*	*	*	*	*	fig|33059.96.peg.3013	fig|33059.95.peg.10	*	*	*	*	*	*	*	*	*	*	*	*	*	*	*	*	*	*	*	*	*	*	*	*	hypothetical protein	hypothetical protein
311	def		Adaptive Immunity	DS_CRISPR_Cas	cas3_I_5	DS_6	C6060_20411	*	*	*	*	*	*	fig|33059.96.peg.720	fig|33059.95.peg.1728	*	*	*	*	*	*	*	fig|33059.83.peg.1789	fig|33059.85.peg.1052	fig|33059.84.peg.1997	*	*	*	*	*	*	*	*	*	*	*	*	*	*	CRISPR-associated helicase Cas3	hypothetical protein
312	def		Innate Immunity	DS_Disarm	DISARM_1__drmD	DS_7	C6060_4993	*	*	*	*	*	*	*	*	*	fig|990288.66.peg.3159	fig|33059.80.peg.2446	fig|33059.87.peg.2401	fig|33059.81.peg.2937	fig|33059.82.peg.2879	*	*	*	*	*	*	*	*	*	*	*	*	*	*	*	*	*	*	DNA/RNA helicases%2C SNF2 family	DEAD/DEAH box helicase
313						DS_7		*	*	*	*	*	*	*	*	*	fig|990288.66.peg.3160	fig|33059.80.peg.2445	fig|33059.87.peg.2400	fig|33059.81.peg.2938	fig|33059.82.peg.2880	*	*	*	*	*	*	*	*	*	*	*	*	*	*	*	*	*	*	Prevent-host-death family protein	prevent-host-death protein
314						DS_7		*	*	*	*	*	*	*	*	*	fig|990288.66.peg.3161	fig|33059.80.peg.2444	fig|33059.87.peg.2399	fig|33059.81.peg.2939	fig|33059.82.peg.2881	*	*	*	*	*	*	*	*	*	*	*	*	*	*	*	*	*	*	hypothetical protein	type II toxin-antitoxin system VapC family toxin
315	def		Innate Immunity	DS_RM	RM_Type_IIG__Type_IIG	DS_7	C6060_5614	*	*	*	*	*	*	*	*	*	fig|990288.66.peg.3162	fig|33059.80.peg.2443	fig|33059.87.peg.2398	fig|33059.81.peg.2940	fig|33059.82.peg.2882	*	*	*	*	*	*	*	*	*	*	*	*	*	*	*	*	*	*	Possible restriction /modification enzyme	restriction endonuclease
316						DS_7		*	*	*	*	*	*	*	*	*	fig|990288.66.peg.3163	fig|33059.80.peg.2442	fig|33059.87.peg.2397	fig|33059.81.peg.2941	fig|33059.82.peg.2883	*	*	*	*	*	*	*	*	*	*	*	*	*	*	*	*	*	*	hypothetical protein	DNA ligase
317						DS_7		*	*	*	*	*	*	*	*	*	fig|990288.66.peg.3164	fig|33059.80.peg.2441	fig|33059.87.peg.2396	fig|33059.81.peg.2942	fig|33059.82.peg.2884	*	*	*	*	*	*	*	*	*	*	*	*	*	*	*	*	*	*	hypothetical protein	HNH endonuclease
318	def		Innate Immunity	DS_RM	RM_Type_II__Type_II_MTases	DS_8	C6060_9824	fig|1123368.13.peg.1106	fig|637389.34.peg.109	fig|637389.35.peg.1128	fig|33059.88.peg.811	fig|33059.89.peg.2527	fig|33059.91.peg.1616	*	*	*	*	*	*	*	*	*	*	*	*	*	fig|33059.93.peg.2924	fig|33059.90.peg.11	fig|33059.106.peg.1452	*	*	*	*	*	*	*	*	*	*	Adenine-specific methyltransferase (EC 2.1.1.72)	site-specific DNA-methyltransferase
319	def		Innate Immunity	DS_RM	RM_Type_II__Type_II_MTases	DS_8	C6060_10590	fig|1123368.13.peg.1105	fig|637389.34.peg.108	fig|637389.35.peg.1127	fig|33059.88.peg.810	fig|33059.89.peg.2940	fig|33059.91.peg.1617	*	*	*	*	*	*	*	*	*	*	*	*	*	fig|33059.93.peg.2923	fig|33059.90.peg.12	fig|33059.106.peg.1451	*	*	*	*	*	*	*	*	*	*	DNA modification methylase	site-specific DNA-methyltransferase
320	def		Innate Immunity	DS_RM	RM_Type_II__Type_II_MTases	DS_9	C6060_20346	*	fig|637389.34.peg.150	fig|637389.35.peg.1169	fig|33059.88.peg.852	fig|33059.89.peg.1612	fig|33059.91.peg.1575	*	*	*	*	*	*	*	*	*	*	*	*	*	*	*	*	*	*	*	*	*	*	*	*	*	*	DNA-cytosine methyltransferase (EC 2.1.1.37)	DNA cytosine methyltransferase
321	def		Innate Immunity	DS_RM	RM_Type_IV__Type_IV_REases	DS_9	C6060_20348	*	fig|637389.34.peg.152	fig|637389.35.peg.1171	fig|33059.88.peg.3146	fig|33059.89.peg.1614	fig|33059.91.peg.1573	*	*	*	*	*	*	*	*	*	*	*	*	*	*	*	*	*	*	*	*	*	*	*	*	*	*	hypothetical protein	hypothetical protein
322	def		Innate Immunity	DS_RM	RM_Type_IV__Type_IV_REases	DS_9	C6060_20347	*	fig|637389.34.peg.151	fig|637389.35.peg.1170	fig|33059.88.peg.3145	fig|33059.89.peg.1613	fig|33059.91.peg.1574	*	*	*	*	*	*	*	*	*	*	*	*	*	*	*	*	*	*	*	*	*	*	*	*	*	*	hypothetical protein	AAA domain-containing protein
323	def		Abortive_infection	DS_Abi	RosmerTA__RmrA_2634932349	DS-49	C6060_29956	*	*	*	*	*	*	*	*	*	*	*	*	*	*	*	*	*	*	*	fig|33059.93.peg.1038	fig|33059.90.peg.2254	fig|33059.106.peg.1432	*	*	*	*	*	*	*	*	*	*	hypothetical protein	ImmA/IrrE family metallo-endopeptidase
324	def		Abortive_infection	DS_Abi	RosmerTA__RmrT	DS-49	C6060_8680	fig|1123368.13.peg.1085	*	*	*	*	*	*	*	*	*	*	*	*	*	*	*	*	*	*	fig|33059.93.peg.1039	fig|33059.90.peg.2253	fig|33059.106.peg.1431	*	*	*	*	*	*	*	*	*	*	hypothetical protein	hypothetical protein
325	def		Innate Immunity	DS_RM	RM_Type_II__Type_II_REases	DS_55	C6060_31023	*	*	*	*	*	*	*	*	*	*	*	*	*	*	*	*	*	*	fig|33059.92.peg.964	*	*	*	*	*	*	*	*	*	*	*	*	*	hypothetical protein
326						DS_55	C6060_43098	*	*	*	*	*	*	*	*	*	*	*	*	*	*	*	*	*	*	fig|33059.92.peg.963	*	*	*	*	*	*	*	*	*	*	*	*	*	hypothetical protein	restriction endonuclease
327	def		Innate Immunity	DS_RM	RM_Type_IIG__Type_IIG	DS_56	C6060_10647	*	*	*	*	*	*	*	*	*	*	*	*	*	*	*	*	*	*	fig|33059.92.peg.2258	*	*	*	*	*	*	*	*	*	*	*	*	*	Adenine-specific methyltransferase activity (EC 2.1.1.72)	N-6 DNA methylase
328						DS_57	C6060_43388	*	*	fig|637389.35.peg.1683	*	*	*	*	*	fig|33059.94.peg.630	*	*	*	*	*	*	*	*	*	*	*	*	*	*	*	*	*	*	*	*	*	*	*	hypothetical protein	hypothetical protein
329						DS_57	C6060_43389	*	*	fig|637389.35.peg.1684	*	*	*	*	*	fig|33059.94.peg.629	*	*	*	*	*	*	*	*	*	*	*	*	*	*	*	*	*	*	*	*	*	*	*	hypothetical protein	hypothetical protein
330						DS_57	C6060_43390	*	*	fig|637389.35.peg.1685	*	*	*	*	*	*	*	*	*	*	*	*	*	*	*	*	*	*	*	*	*	*	*	*	*	*	*	*	*	MBU2734289.1	DUF1173 domain-containing protein
331						DS_57	C6060_30054	*	*	fig|637389.35.peg.1686	*	*	*	*	*	fig|33059.94.peg.2354	*	*	*	*	*	*	*	*	*	*	*	*	*	*	*	*	*	*	*	*	*	*	*	hypothetical protein	hypothetical protein
332						DS_57	C6060_30055	*	*	fig|637389.35.peg.1687	*	*	*	*	*	fig|33059.94.peg.2355	*	*	*	*	*	*	*	*	*	*	*	*	*	*	*	*	*	*	*	*	*	*	*	hypothetical protein	EAL domain-containing protein
333	def		Signalling system	DS_Mokosh	Mokosh_TypeII__MkoC	DS_57	C6060_30511	*	*	fig|637389.35.peg.1688	*	*	*	*	*	fig|33059.94.peg.2356	*	*	*	*	*	*	*	*	*	*	*	*	*	*	*	*	*	*	*	*	*	*	*	Putative superfamily I DNA helicases	AAA family ATPase
334						DS_57	C6060_43391	*	*	fig|637389.35.peg.1689	*	*	*	*	*	fig|33059.94.peg.3108	*	*	*	*	*	*	*	*	*	*	*	*	*	*	*	*	*	*	*	*	*	*	*	hypothetical protein	hypothetical protein
335	def		Adaptive Immunity	DS_CRISPR_Cas	recD_IV-D_1	DS_58	C6060_2528	*	fig|637389.34.peg.1634	fig|637389.35.peg.883	fig|33059.88.peg.1336	fig|33059.89.peg.1305	fig|33059.91.peg.138	fig|33059.96.peg.2138	fig|33059.95.peg.1197	fig|33059.94.peg.1205	fig|990288.66.peg.1161	fig|33059.80.peg.2836	fig|33059.87.peg.2781	fig|33059.81.peg.1047	fig|33059.82.peg.1309	*	fig|33059.83.peg.1203	fig|33059.85.peg.2385	fig|33059.84.peg.87	fig|33059.92.peg.1119	fig|33059.93.peg.398	fig|33059.90.peg.2814	fig|33059.106.peg.1608	fig|33059.103.peg.838	*	fig|33059.98.peg.1247	*	*	*	*	*	*	*	RecD-like DNA helicase YrrC	ATP-dependent RecD-like DNA helicase
336					Tnp_DDE_ISL3_98	DS_58	C6060_2080	*	fig|637389.34.peg.192,fig|637389.34.peg.1373,fig|637389.34.peg.2855,fig|637389.34.peg.2913,fig|637389.34.peg.3024	*	*	*	fig|33059.91.peg.2438	*	*	*	fig|990288.66.peg.2208,fig|990288.66.peg.2010,fig|990288.66.peg.2024,fig|990288.66.peg.2093,fig|990288.66.peg.2120,fig|990288.66.peg.2123,fig|990288.66.peg.2147,fig|990288.66.peg.2156,fig|990288.66.peg.2194,fig|990288.66.peg.206,fig|990288.66.peg.2237,fig|990288.66.peg.3059,fig|990288.66.peg.3076,fig|990288.66.peg.3093,fig|990288.66.peg.3192,fig|990288.66.peg.3210,fig|990288.66.peg.3318,fig|99028…	fig|33059.80.peg.2253	fig|33059.87.peg.2217	fig|33059.81.peg.423,fig|33059.81.peg.2875,fig|33059.81.peg.2822,fig|33059.81.peg.2815,fig|33059.81.peg.2800,fig|33059.81.peg.2647,fig|33059.81.peg.2310,fig|33059.81.peg.1974,fig|33059.81.peg.1972,fig|33059.81.peg.1863,fig|33059.81.peg.1794,fig|33059.81.peg.1791,fig|33059.81.peg.1660,fig|33059.81.peg.1627,fig|33059.81.peg.1528,fig|33059.81.peg.421,fig|33059.81.peg.678,fig|33059.81.peg.936,fig|330…	fig|33059.82.peg.1646,fig|33059.82.peg.1238,fig|33059.82.peg.1244,fig|33059.82.peg.1254,fig|33059.82.peg.1266,fig|33059.82.peg.1271,fig|33059.82.peg.1272,fig|33059.82.peg.1290,fig|33059.82.peg.1300,fig|33059.82.peg.1356,fig|33059.82.peg.1380,fig|33059.82.peg.1459,fig|33059.82.peg.1507,fig|33059.82.peg.1628,fig|33059.82.peg.1633,fig|33059.82.peg.409,fig|33059.82.peg.1663,fig|33059.82.peg.1677,fig|…	*	fig|33059.83.peg.578	fig|33059.85.peg.680	fig|33059.84.peg.970	fig|33059.92.peg.570,fig|33059.92.peg.2133	fig|33059.93.peg.2886	fig|33059.90.peg.2377	fig|33059.106.peg.2400	fig|33059.103.peg.811,fig|33059.103.peg.1905,fig|33059.103.peg.2226	*	*	*	*	*	*	*	*	*	Mobile element protein	ISL3 family transposase
337	def		Abortive_infection	DS_Abi	SoFic__SoFic	DS_58	C6060_6963	*	*	*	*	*	*	fig|33059.96.peg.2563	fig|33059.95.peg.1207	*	fig|990288.66.peg.1149	fig|33059.80.peg.3	fig|33059.87.peg.2	fig|33059.81.peg.1037	fig|33059.82.peg.1320	fig|33059.86.peg.2819	*	*	*	fig|33059.92.peg.1889	*	*	*	fig|33059.103.peg.2938	*	*	*	*	*	*	*	*	*	Fic domain protein%2C KPN_03553 type	Fic family protein
338						DS_58	C6060_11556	*	*	*	*	*	*	fig|33059.96.peg.2564	fig|33059.95.peg.1206	*	fig|990288.66.peg.1150	fig|33059.80.peg.2257	fig|33059.87.peg.2221	fig|33059.81.peg.1038	fig|33059.82.peg.1319	fig|33059.86.peg.2820	*	*	*	fig|33059.92.peg.1888	*	*	*	fig|33059.103.peg.2939	*	*	*	*	*	*	*	*	*	hypothetical protein	hypothetical protein
339						DS_58	C6060_8715	*	*	*	*	*	*	fig|33059.96.peg.2565	fig|33059.95.peg.1205	*	fig|990288.66.peg.1151	fig|33059.80.peg.2258	fig|33059.87.peg.2222	fig|33059.81.peg.1039	fig|33059.82.peg.1318	fig|33059.86.peg.2821	*	*	*	fig|33059.92.peg.1887	*	*	*	fig|33059.103.peg.2940	*	*	*	*	*	*	*	*	*	hypothetical protein	hypothetical protein
340						DS_58	C6060_42790	*	*	*	*	*	*	*	*	*	fig|990288.66.peg.1153	*	*	*	*	*	*	*	*	*	*	*	*	*	*	*	*	*	*	*	*	*	*	AEK57762.1	conserved hypothetical protein
341	def		Adaptive Immunity	DS_CRISPR_Cas	PrimPol_I_II_III_IV_V_VI_1	DS_58	C6060_2906	*	*	*	*	*	*	fig|33059.96.peg.2566	fig|33059.95.peg.1204	*	fig|990288.66.peg.1154	fig|33059.80.peg.2259; fig|33059.80.peg.2395	fig|33059.87.peg.2223 (Nterminal); fig|33059.87.peg.2352 (Cterminal)	fig|33059.81.peg.1040	fig|33059.82.peg.1317	fig|33059.86.peg.2822	*	*	*	fig|33059.92.peg.1886	*	*	*	fig|33059.103.peg.2941	*	*	*	*	*	*	*	*	*	type III restriction protein res subunit	DEAD/DEAH box helicase family protein
342						DS_58	C6060_11555	*	*	*	*	*	*	fig|33059.96.peg.2567	fig|33059.95.peg.1203	*	fig|990288.66.peg.1155	fig|33059.80.peg.2394	fig|33059.87.peg.2351	fig|33059.81.peg.1041	fig|33059.82.peg.1316	fig|33059.86.peg.2824	*	*	*	fig|33059.92.peg.1885	*	*	*	fig|33059.103.peg.2942	*	*	*	*	*	*	*	*	*	hypothetical protein	hypothetical protein
343						DS_58	C6060_10615	*	*	*	*	*	*	fig|33059.96.peg.2568	fig|33059.95.peg.1202	*	fig|990288.66.peg.1156	fig|33059.80.peg.2393	fig|33059.87.peg.2350	fig|33059.81.peg.1042	fig|33059.82.peg.1315	fig|33059.86.peg.2825	*	*	*	fig|33059.92.peg.1884	*	*	*	fig|33059.103.peg.2943	*	*	*	*	*	*	*	*	*	hypothetical protein	hypothetical protein
344						DS_58	C6060_9835	*	*	*	*	*	*	fig|33059.96.peg.2569	fig|33059.95.peg.1201	*	fig|990288.66.peg.1157	fig|33059.80.peg.2392	fig|33059.87.peg.2349	fig|33059.81.peg.1043	fig|33059.82.peg.1314	fig|33059.86.peg.2826	*	*	*	fig|33059.92.peg.1883	*	*	*	fig|33059.103.peg.2944	*	*	*	*	*	*	*	*	*	hypothetical protein	hypothetical protein
345						DS_58	C6060_11663	*	*	*	*	*	*	fig|33059.96.peg.2570	fig|33059.95.peg.1200	*	fig|990288.66.peg.1158	fig|33059.80.peg.2839	fig|33059.87.peg.2784	fig|33059.81.peg.1044	fig|33059.82.peg.1313	fig|33059.86.peg.2827	*	*	*	fig|33059.92.peg.1116	*	*	*	fig|33059.103.peg.2945	*	*	*	*	*	*	*	*	*	hypothetical protein	hypothetical protein
346						DS_58	C6060_6362	*	fig|637389.34.peg.1636	fig|637389.35.peg.881	fig|33059.88.peg.1334	fig|33059.89.peg.1303	fig|33059.91.peg.140	fig|33059.96.peg.2571	fig|33059.95.peg.1199	fig|33059.94.peg.1207	fig|990288.66.peg.1159	fig|33059.80.peg.2838	fig|33059.87.peg.2783	fig|33059.81.peg.1045	fig|33059.82.peg.1312	*	fig|33059.83.peg.1205	fig|33059.85.peg.2382	fig|33059.84.peg.85	fig|33059.92.peg.1117	fig|33059.93.peg.400	fig|33059.90.peg.1627	fig|33059.106.peg.1610	fig|33059.103.peg.2946,fig|33059.103.peg.840	*	fig|33059.98.peg.1249	*	*	*	*	*	*	*	hypothetical protein	hypothetical protein
347						DS_58	C6060_6342	*	fig|637389.34.peg.1635	fig|637389.35.peg.882	fig|33059.88.peg.1335	fig|33059.89.peg.1304	fig|33059.91.peg.139	fig|33059.96.peg.2572	fig|33059.95.peg.1198	fig|33059.94.peg.1206	fig|990288.66.peg.1160	fig|33059.80.peg.2837	fig|33059.87.peg.2782	fig|33059.81.peg.1046	*	fig|33059.86.peg.2886,fig|33059.86.peg.3398	fig|33059.83.peg.1204	fig|33059.85.peg.2383	fig|33059.84.peg.86	fig|33059.92.peg.1118	fig|33059.93.peg.399	fig|33059.90.peg.1628	fig|33059.106.peg.1609	fig|33059.103.peg.2947,fig|33059.103.peg.839	*	fig|33059.98.peg.1248	*	*	*	*	*	*	*	hypothetical protein	hypothetical protein
348	def		Innate Immunity	DS_RECD	recD_IV-D_1	DS_58	C6060_12881	*	*	*	*	*	*	*	*	*	*	*	*	*	*	*	*	*	*	*	*	*	*	fig|33059.103.peg.2948	*	*	*	*	*	*	*	*	*	RecD-like DNA helicase YrrC	Flp pilus assembly complex ATPase component TadA
349	def		Unknown_mechanism	DS_GAO	Gao_Iet__IetA	DS_59	C6060_20186	*	*	*	*	*	*	*	*	*	*	*	*	*	*	*	fig|33059.83.peg.1861	fig|33059.85.peg.170	fig|33059.84.peg.1222	*	*	*	*	*	*	*	*	*	*	*	*	*	*	putative ATPase	ATPase
350	def		Unknown_mechanism	DS_GAO	Gao_Iet__IetS	DS_59	C6060_20185	*	*	*	*	*	*	*	*	*	*	*	*	*	*	*	fig|33059.83.peg.1860	fig|33059.85.peg.169	fig|33059.84.peg.1223	*	*	*	*	*	*	*	*	*	*	*	*	*	*	Subtilisin-like serine proteases	peptidase S8 and S53%2C subtilisin%2C kexin%2C sedolisin
351	def		Unknown_mechanism	DS_GAO	Gao_Iet__IetA	DS_60	C6060_7590	*	*	*	*	*	*	*	*	*	*	*	*	*	*	*	*	*	*	*	*	*	*	*	fig|33059.97.peg.848	*	*	*	*	*	*	*	*	hypothetical protein	ATP-binding protein
352	def		Innate Immunity	DS_RM	RM_Type_II__Type_II_MTases		C6060_42897	*	*	*	*	*	*	*	*	*	*	*	*	*	*	fig|33059.86.peg.746	*	*	*	*	*	*	*	*	*	*	*	*	*	*	*	*	*	OFC61978.1	DNA methyltransferase
353	def		Unknown_mechanism	DS_RM			C6060_42896	*	*	*	*	*	*	*	*	*	*	*	*	*	*	fig|33059.86.peg.745	*	*	*	*	*	*	*	*	*	*	*	*	*	*	*	*	*	OFC61977.1	DNA methyltransferase
354	def		Abortive_infection	DS_Abi	SoFic__SoFic	DS_	C6060_3778	*	*	*	*	*	*	*	*	*	*	*	*	*	*	*	*	*	*	*	*	*	*	*	*	*	*	fig|33059.100.peg.55	*	*	*	*	*	Fic domain protein%2C Pden_3305 type	Fic family protein
355	def		Abortive_infection	DS_Abi	SoFic__SoFic	DS_	C6060_43242	*	*	*	*	*	*	*	*	*	*	*	*	*	*	*	*	*	*	*	*	*	*	*	fig|33059.97.peg.1536	*	*	*	*	*	*	*	*	MCY0872260.1	Fic family protein
356	def		Unknown_mechanism	DS_Thoeris	Thoeris__thsB	DS_	UNIQUE		*	*	*	*	*	*	*	*	*	*	*	*	*	*	*	*	*	fig|33059.92.peg.1275	*	*	*	*	*	*	*	*	*	*	*	*	*
357	def		Signalling system	DS_Dazbog	Dazbog__DzbA	DS_	C6060_20273	*	*	*	*	*	*	*	*	*	*	*	*	*	*	*	fig|33059.83.peg.315	fig|33059.85.peg.467	fig|33059.84.peg.2652	*	*	*	*	fig|33059.103.peg.192	*	*	*	*	*	*	*	*	*	hypothetical protein	hypothetical protein
358	def		Innate Immunity	DS_RECD	recD_IV-D_1	DS_	C6060_18423	*	*	*	*	*	*	fig|33059.96.peg.2573	*	*	*	*	*	*	*	fig|33059.86.peg.5	*	fig|33059.85.peg.2384	*	*	*	*	*	*	*	*	*	*	*	*	*	*	*	RecD-like DNA helicase YrrC	ATP-dependent RecD-like DNA helicase
359	def		Innate Immunity	DS_Disarm	DISARM__drmC	DS_	C6060_43136	*	*	*	*	*	fig|33059.91.peg.849	*	*	*	*	*	*	*	*	fig|33059.86.peg.973	*	*	*	*	*	*	*	*	*	*	*	*	*	*	*	*	*	hypothetical protein	GTP-binding protein
360	def		Innate Immunity	DS_Disarm	DISARM__drmC	DS_	C6060_29940	*	*	*	*	*	*	*	*	*	*	*	*	*	*	*	fig|33059.83.peg.468	fig|33059.85.peg.196	fig|33059.84.peg.2587	*	*	*	*	*	*	*	*	*	*	*	*	*	*	hypothetical protein	GTP-binding protein
361	def		Signalling system	DS_Mokosh	Mokosh_type_I__MkoA_D	DS_	C6060_29938	*	*	*	*	*	*	*	*	*	*	*	*	*	*	*	fig|33059.83.peg.457	fig|33059.85.peg.211	fig|33059.84.peg.1700	*	*	*	*	*	*	*	*	*	*	*	*	*	*	DNA helicase related protein	DNA helicase
362	def		Innate Immunity	DS_RECD	recD_IV-D_1	DS_	C6060_4050	*	*	*	*	*	*	*	*	*	*	*	*	*	*	*	*	*	*	*	*	*	*	*	*	*	fig|33059.102.peg.1128	fig|33059.100.peg.916,fig|33059.100.peg.1567	*	*	*	*	*	Mobilization protein MobA @ Conjugal transfer protein TraA	relaxase domain-containing protein
363	def		Innate Immunity	DS_Disarm	DISARM__drmC	DS_	C6060_1453	*	fig|637389.34.peg.1836,fig|637389.34.peg.1340	fig|637389.35.peg.1929,fig|637389.35.peg.2406	fig|33059.88.peg.1035	fig|33059.89.peg.2209	fig|33059.91.peg.168	fig|33059.96.peg.1609,fig|33059.96.peg.943	fig|33059.95.peg.2271,fig|33059.95.peg.2629	fig|33059.94.peg.1433	fig|990288.66.peg.1196,fig|990288.66.peg.1616	fig|33059.80.peg.2603,fig|33059.80.peg.1535	fig|33059.87.peg.2553,fig|33059.87.peg.1523	fig|33059.81.peg.1105,fig|33059.81.peg.1514	fig|33059.82.peg.1252,fig|33059.82.peg.834	fig|33059.86.peg.740	fig|33059.83.peg.469,fig|33059.83.peg.2557	fig|33059.85.peg.577,fig|33059.85.peg.2818	fig|33059.84.peg.957,fig|33059.84.peg.1281	fig|33059.92.peg.911,fig|33059.92.peg.522	fig|33059.93.peg.1484,fig|33059.93.peg.2420,fig|33059.93.peg.2540	fig|33059.90.peg.1283,fig|33059.90.peg.851,fig|33059.90.peg.1212	fig|33059.106.peg.1564,fig|33059.106.peg.85,fig|33059.106.peg.963	fig|33059.103.peg.517	fig|33059.97.peg.1258,fig|33059.97.peg.1272	fig|33059.98.peg.1226,fig|33059.98.peg.1637	*	*	*	fig|33059.99.peg.169	*	fig|33059.105.peg.2194	fig|33059.104.peg.1797	hypothetical protein	GTP-binding protein
364	def		Innate Immunity	DS_Disarm	DISARM__drmC	DS_	C6060_6586	*	*	*	fig|33059.88.peg.374	fig|33059.89.peg.1004	*	fig|33059.96.peg.1075	*	fig|33059.94.peg.1709,fig|33059.94.peg.875	fig|990288.66.peg.192	*	*	*	*	*	*	*	*	fig|33059.92.peg.560	fig|33059.93.peg.1243	*	*	fig|33059.103.peg.2102	*	*	*	*	*	*	*	*	*	hypothetical protein	GTP-binding protein
365	def		Innate Immunity	DS_Disarm	DISARM__drmC	DS_	C6060_2577	*	*	*	*	*	*	fig|33059.96.peg.1880	*	*	*	*	*	*	*	fig|33059.86.peg.725	*	*	*	*	*	*	*	*	*	*	*	*	*	*	*	*	*	hypothetical protein	GTP-binding protein
366	def		Signalling system	DS_CBASS	CBASS__AG_E1_ThiF	DS_	C6060_14164	*	*	fig|637389.35.peg.3097	*	*	*	*	*	fig|33059.94.peg.659	*	*	*	*	*	*	*	*	*	*	*	*	*	*	*	*	*	*	*	*	*	*	*	hypothetical protein	molybdopterin biosynthesis protein MoeB
367	def		Unknown_mechanism	DS_DEDDh	DEDDh_I_II_III_IV_V_VI_1	DS_	C6060_20301	*	*	fig|637389.35.peg.3157	*	*	*	*	*	fig|33059.94.peg.1313	*	*	*	*	*	*	fig|33059.83.peg.2595	fig|33059.85.peg.2850	*	*	*	*	fig|33059.106.peg.2386	*	*	*	*	*	*	*	*	*	*	transposase-like protein TnpA3	IS5/IS1182 family transposase
368	def		Signalling system	DS_CBASS	CBASS__AG_E1_ThiF	DS_	C6060_6701	*	*	*	*	*	*	*	*	*	fig|990288.66.peg.2229	*	*	*	*	*	fig|33059.83.peg.2611	fig|33059.85.peg.3303	fig|33059.84.peg.2870	*	*	*	*	*	*	*	*	*	*	*	*	*	*	ThiF family protein%2C ubiquitin-activating enzyme	hypothetical protein
369	def		Unknown_mechanism	DS_DEDDh	DEDDh_I_II_III_IV_V_VI_1	DS_	C6060_6573	*	*	*	*	*	*	*	*	fig|33059.94.peg.2728	*	*	*	*	*	*	*	*	*	*	*	*	*	*	*	fig|33059.98.peg.228	*	*	*	*	*	*	*	DNA polymerase I (EC 2.7.7.7)	DNA polymerase
370						NOT_DS	C6060_592	*	fig|637389.34.peg.1480	fig|637389.35.peg.1284	fig|33059.88.peg.1086	fig|33059.89.peg.505	fig|33059.91.peg.2528	fig|33059.96.peg.2507	fig|33059.95.peg.2559	fig|33059.94.peg.2227	fig|990288.66.peg.1771	fig|33059.80.peg.2738	fig|33059.87.peg.2685	fig|33059.81.peg.1693	fig|33059.82.peg.806	fig|33059.86.peg.3657	fig|33059.83.peg.3094	fig|33059.85.peg.1376	fig|33059.84.peg.2051	fig|33059.92.peg.2583	fig|33059.93.peg.226	fig|33059.90.peg.1678	fig|33059.106.peg.310	fig|33059.103.peg.354	fig|33059.97.peg.325	fig|33059.98.peg.1094	fig|33059.102.peg.486	fig|33059.100.peg.2103	*	fig|33059.99.peg.921	fig|1872118.89.peg.1498	fig|33059.105.peg.924	fig|33059.104.peg.64	Phosphoserine phosphatase (EC 3.1.3.3)	HAD family hydrolase
371	def		Abortive_infection	DS_Retron	Lamassu-Fam__LmuB_SMC_Cap4_nuclease_II (and Retron_I_B__ATPase_TOPRIM_COG3593)	NOT_DS	C6060_5015	*	fig|637389.34.peg.1481	fig|637389.35.peg.1283	fig|33059.88.peg.1087	fig|33059.89.peg.504	fig|33059.91.peg.2529	fig|33059.96.peg.2508	fig|33059.95.peg.2560	fig|33059.94.peg.2226	fig|990288.66.peg.1772	fig|33059.80.peg.2737	fig|33059.87.peg.2684	fig|33059.81.peg.1694	fig|33059.82.peg.807	*	fig|33059.83.peg.3095	fig|33059.85.peg.1375	fig|33059.84.peg.2052	fig|33059.92.peg.2584	fig|33059.93.peg.227	fig|33059.90.peg.1679	fig|33059.106.peg.309	fig|33059.103.peg.353	fig|33059.97.peg.326	fig|33059.98.peg.1095	fig|33059.102.peg.485	fig|33059.100.peg.2010	*	*	fig|1872118.89.peg.1499	fig|33059.105.peg.925	fig|33059.104.peg.65	Chromosome partition protein smc	chromosome segregation protein SMC
372	def		Abortive_infection	DS_Retron	Lamassu-Fam__LmuB_SMC_Cap4_nuclease_II	NOT_DS	C6060_7450	*	*	*	*	*	fig|33059.91.peg.2382	*	*	*	*	*	*	*	*	fig|33059.86.peg.2115	*	*	*	*	*	fig|33059.90.peg.313	*	*	*	*	*	fig|33059.100.peg.305	*	*	*	fig|33059.105.peg.1802	*	Chromosome partition protein smc	AAA family ATPase
373						NOT_DS	C6060_650	fig|1123368.13.peg.816	fig|637389.34.peg.1482	fig|637389.35.peg.1282	fig|33059.88.peg.1088	fig|33059.89.peg.503	fig|33059.91.peg.2381	fig|33059.96.peg.2509	fig|33059.95.peg.2561	fig|33059.94.peg.2225	fig|990288.66.peg.1773	fig|33059.80.peg.2736	fig|33059.87.peg.2683	fig|33059.81.peg.1695	fig|33059.82.peg.808	fig|33059.86.peg.2114	fig|33059.83.peg.3096	fig|33059.85.peg.1374	fig|33059.84.peg.2053	fig|33059.92.peg.2585	fig|33059.93.peg.228	fig|33059.90.peg.314	fig|33059.106.peg.308	fig|33059.103.peg.352	fig|33059.97.peg.327	fig|33059.98.peg.1096	*	fig|33059.100.peg.306	*	*	fig|1872118.89.peg.1500	fig|33059.105.peg.1801	fig|33059.104.peg.66	NADPH-dependent 7-cyano-7-deazaguanine reductase (EC 1.7.1.13)	NADPH-dependent 7-cyano-7-deazaguanine reductase QueF
374	def		Unknown_mechanism	DS_Ssp	SspBCDE__SspD	DS_	C6060_6635	*	*	*	*	*	*	*	*	*	*	fig|33059.80.peg.2219	fig|33059.87.peg.2186	*	*	*	*	*	*	*	*	*	*	*	*	*	*	*	*	*	*	*	*	Phage-related protein	phosphoadenosine phosphosulfate reductase family protein
375	def		Unknown_mechanism	DS_Retron	RT_I_II_III_IV_V_VI_1	DS_	C6060_5300	*	*	*	*	*	*	*	*	*	*	*	*	*	*	fig|33059.86.peg.2397	*	*	*	*	*	*	*	*	*	*	*	*	*	*	*	*	*	Retron-type RNA-directed DNA polymerase (EC 2.7.7.49)	group II intron reverse transcriptase/maturase
376	def		Unknown_mechanism	DS_Retron	RT_I_II_III_IV_V_VI_1	DS_	C6060_21144	*	*	*	*	*	*	*	*	fig|33059.94.peg.1770	*	*	*	*	*	*	*	*	*	fig|33059.92.peg.1635	*	*	*	fig|33059.103.peg.2022,fig|33059.103.peg.998,fig|33059.103.peg.210	*	fig|33059.98.peg.86	*	*	*	*	*	*	*	Retron-type RNA-directed DNA polymerase (EC 2.7.7.49)	group II intron reverse transcriptase/maturase
377	def		Unknown_mechanism	DS_Retron	RT_I_II_III_IV_V_VI_1	DS_	C6060_11571	*	*	*	*	*	*	fig|33059.96.peg.2101	fig|33059.95.peg.2363	*	fig|990288.66.peg.3209	fig|33059.80.peg.2468	fig|33059.87.peg.2423	*	*	*	fig|33059.83.peg.403	fig|33059.85.peg.400	fig|33059.84.peg.606	*	*	*	*	fig|33059.103.peg.2502	*	*	*	*	*	*	*	*	*	Retron-type RNA-directed DNA polymerase (EC 2.7.7.49)	group II intron reverse transcriptase/maturase
378	def		Unknown_mechanism	DS_WYL	WYL_I_II_III_IV_V_VI_4	DS_	C6060_29657	*	*	*	*	*	*	*	*	*	*	*	*	*	*	*	*	*	*	*	*	*	*	*	*	*	*	*	*	fig|33059.99.peg.440	*	*	*	MBU2846992.1	WYL domain-containing protein
379	def		Unknown_mechanism	DS_WYL	WYL_I_II_III_IV_V_VI_4	DS_	C6060_9261	*	*	*	*	*	*	*	*	*	*	*	*	*	*	*	fig|33059.83.peg.354	fig|33059.85.peg.263	fig|33059.84.peg.2605	*	*	*	*	*	*	*	*	*	*	*	*	*	*	hypothetical protein	WYL domain-containing protein
380	def		Unknown_mechanism	DS_TniQ	TniQ_I-F_1	DS_	C6060_4326	*	*	*	*	*	*	*	*	*	fig|990288.66.peg.3089	fig|33059.80.peg.233	fig|33059.87.peg.221	*	*	*	*	*	*	*	*	*	*	*	*	*	*	*	*	*	*	*	*	Transposon Tn7 transposition protein tnsD	transcriptional antiterminator
381	def		Unknown_mechanism	DS_TniQ	TniQ_I-F_1	DS_	C6060_2479	*	*	*	*	*	*	*	*	*	*	*	*	*	*	*	*	*	*	*	*	*	*	*	*	fig|33059.98.peg.705	*	*	*	*	*	*	*	hypothetical protein	TnsD family transposase
382	def				MMB_gp29_gp30__gp29	DS_	C6060_3537	*	*	*	*	*	*	*	fig|33059.95.peg.2291	*	*	*	*	*	*	*	*	*	*	*	*	*	*	*	*	*	*	*	*	*	*	*	*	hypothetical protein	hypothetical protein
383	def		Innate Immunity	DS_GABIJA	Gabija__GajB_2	DS_	C6060_43423	*	*	fig|637389.35.peg.312	*	*	*	*	*	fig|33059.94.peg.2164	*	*	*	*	*	*	*	*	*	*	*	*	*	*	*	*	*	*	*	*	*	*	*	hypothetical protein	ATP-dependent helicase
384	def		Innate Immunity	DS_GABIJA	Gabija__GajB_2	DS_	C6060_24534	*	fig|637389.34.peg.1879	fig|637389.35.peg.3072	fig|33059.88.peg.1223	*	fig|33059.91.peg.1126	*	*	*	*	*	*	*	*	*	*	*	*	*	*	*	*	*	*	*	*	*	*	*	*	*	*	putative DNA helicase	AAA family ATPase
385	def		Abortive_infection	DS_PARIS	Paris_II__AAA_21	DS_	C6060_7892	*	*	*	*	*	*	*	*	*	*	*	*	*	*	*	*	*	*	*	*	*	*	*	*	*	fig|33059.102.peg.1169	*	*	*	*	*	*	RNF59641.1	ATPase
386	def		Abortive_infection	DS_Abi	MazEF__MazE	DS_	C6060_2081	*	*	*	*	*	*	*	*	*	fig|990288.66.peg.3040	fig|33059.80.peg.1819	fig|33059.87.peg.1796	*	*	*	*	*	*	*	*	*	*	*	*	*	*	*	*	*	*	*	*	transcriptional regulator/antitoxin%2C MazE	AbrB/MazE/SpoVT family DNA-binding domain-containing protein
387	def		Abortive_infection	DS_Abi	PsyrTA__PsyrT	DS_	C6060_923	*	fig|637389.34.peg.1734	fig|637389.35.peg.3069	fig|33059.88.peg.2658	fig|33059.89.peg.1937	fig|33059.91.peg.297	fig|33059.96.peg.1466	fig|33059.95.peg.2608	fig|33059.94.peg.496	fig|990288.66.peg.1933	fig|33059.80.peg.3034	fig|33059.87.peg.2976	fig|33059.81.peg.1878	fig|33059.82.peg.501	fig|33059.86.peg.1666	fig|33059.83.peg.1958	fig|33059.85.peg.2700	fig|33059.84.peg.2888	fig|33059.92.peg.768	fig|33059.93.peg.927	fig|33059.90.peg.1378	fig|33059.106.peg.2543	fig|33059.103.peg.111	fig|33059.97.peg.237	*	*	*	*	*	fig|1872118.89.peg.1611	fig|33059.105.peg.302	fig|33059.104.peg.175	ATP-dependent RNA helicase RhlE (EC 3.6.4.13)	DEAD/DEAH box helicase
388	def		Innate Immunity	DS_RM	RM_Type_II__Type_II_MTases	DS_	C6060_42860	*	*	*	*	*	*	*	*	*	*	*	*	*	*	fig|33059.86.peg.3057	*	*	*	*	*	*	*	*	*	*	*	*	*	*	*	*	*	OFC45497.1	hypothetical protein
389	def		Innate Immunity	DS_RM	RM_Type_II__Type_II_MTases	DS_	C6060_3391	*	*	*	*	*	*	*	*	*	*	*	*	*	*	*	*	*	*	*	*	*	*	*	fig|33059.97.peg.156	*	*	*	*	*	*	*	*	hypothetical protein	DNA adenine methylase
390	def		Innate Immunity	DS_RM	RM_Type_II__Type_II_MTases	DS_	C6060_2470	*	*	*	*	*	*	fig|33059.96.peg.1450	*	fig|33059.94.peg.1560	*	*	*	*	*	*	*	*	*	*	*	*	*	fig|33059.103.peg.2043	*	*	*	*	*	*	*	*	*	SAM-dependent methyltransferase	DNA adenine methylase
391	def		Innate Immunity	DS_RM	RM_Type_II__Type_II_MTases	DS_	C6060_20250	*	*	*	*	*	*	*	*	*	*	*	*	*	*	*	*	*	*	*	fig|33059.93.peg.903	*	fig|33059.106.peg.1174	*	*	*	*	*	*	*	*	*	*	DNA adenine methylase (EC 2.1.1.72)	Dam family site-specific DNA-(adenine-N6)-methyltransferase
392	def		Innate Immunity	DS_RM	RM_Type_II__Type_II_MTases	DS_	C6060_4806	*	*	*	*	*	*	*	*	*	*	fig|33059.80.peg.126	fig|33059.87.peg.118	*	*	*	*	*	*	*	*	*	*	*	*	*	*	*	*	*	*	*	*	Methyltransferase	DNA adenine methylase
393	def		Innate Immunity	DS_RM	RM_Type_II__Type_II_MTases	DS_	C6060_42793	*	*	*	*	*	*	*	*	*	fig|990288.66.peg.1308	*	*	*	*	*	*	*	*	*	*	*	*	*	*	*	*	*	*	*	*	*	*	DNA-cytosine methyltransferase (EC 2.1.1.37)	Eco29kI family restriction endonuclease
