# Supplementary material for: Exploring the eco-evolutionary role of plasmids and defense systems in ‘Fervidacidithiobacillus caldus’ extreme acidophile
Source: Front Microbiol. 2025 Aug 11;16:1610279. doi: 10.3389/fmicb.2025.1610279 (PMC12375680; doi:10.3389/fmicb.2025.1610279)
Supplement: Supplementary file 10 [file Table_6.XLSX]

## Sheet: Legend
	Table S6. Metagenome-derived plasmid contigs and family assignments. Summary of plasmid contigs identified in metagenomic datasets analyzed with presence of ‘F. caldus’, including contig IDs, sample origin, plasmid family (based on Rep-type), backbone organization, and cargo proteins. Sample metadata is listed in Table S1b.

## Sheet: S6
#	Plasmid_fam	SRA_accession	Contig ID	ORF ID	strat	end	MODULE_TYPE	MODULE_SUBTYPE	Diagnostic_module	most_common_gene	SEB	Gene name	KEGG ID	KEGGFUN	KEGGPATH	COG ID	COGFUN	COGPATH	PFAM	TPM SRR32862907	Coverage SRR32862907	Raw read count SRR32862907	Raw base count SRR32862907
1	pAca1.1_fam	SRR11457943	SRR11457943_spades_267	SRR11457943_spades_267_2-349	2	349	cargo	cargo_class		PBP2_SsuA_like_3	cd13559.FASTA.hhm	ABC.SN.S	K02051*	NitT/TauT family transport system substrate-binding protein	Brite Hierarchies; Protein families: signaling and cellular processes; Transporters	COG0715*	ABC-type nitrate/sulfonate/bicarbonate transport systems, periplasmic components	Inorganic ion transport and metabolism	-	316.584	1533.54	6935	533671
2	pAca1.1_fam	SRR11457943	SRR11457943_spades_267	SRR11457943_spades_267_876-1271	876	1271	backbone	backbone_stab		COG5611	COG5611.FASTA.hhm	-	-	-	-	ENOG4111K20*	Toxic component of a toxin-antitoxin (TA) module. A	Function unknown	-	594.291	2686.76	14814	1063958
3	pAca1.1_fam	SRR11457943	SRR11457943_spades_267	SRR11457943_spades_267_1268-1519	1268	1519	backbone	backbone_stab		lp_hng_hel_AbrB	TIGR01439.FASTA.hhm	-	-	-	-	ENOG4111W48*	SpoVT_AbrB	Transcription	-	584.577	2419.77	9273	609783
4	pAca1.1_fam	SRR11457943	SRR11457943_spades_267	SRR11457943_spades_267_1593-4379	1593	4379	backbone	backbone_mob	mob_1	PRK13889	PRK13889.FASTA.hhm	-	-	-	-	ENOG41123RM*	mobA MobL	Function unknown	PF03389 [MobA/MobL family];PF18821 []	393.525	2124.61	69038	5921293
5	pAca1.1_fam	SRR11457943	SRR11457943_spades_267	SRR11457943_spades_267_4567-4902	4567	4902	backbone	backbone_mob	mob_1	TraD	pfam06412.FASTA.hhm	-	-	-	-	-	-	-	-	118.58	525.137	2508	176446
6	pAca1.1_fam	SRR11457943	SRR11457943_spades_267	SRR11457943_spades_267_4753-5079	4753	5079	cargo			LEM_emerin	cd12939.FASTA.hhm	-	-	-	-	-	-	-	-	171.931	742.343	3539	242746
7	pAca1.1_fam	SRR11457943	SRR11457943_spades_267	SRR11457943_spades_267_5115-5453	5115	5453	backbone	backbone_mob	mob_1	ihfA	PRK00285.FASTA.hhm	ihfA, himA	K04764*	integration host factor subunit alpha	Brite Hierarchies; Protein families: genetic information processing; DNA replication proteins | Brite Hierarchies; Protein families: genetic information processing; Chromosome and associated proteins | Brite Hierarchies; Protein families: genetic information processing; DNA repair and recombination proteins	COG0776*	Bacterial nucleoid DNA-binding protein	DNA replication, recombination and repair	PF00216 [Bacterial DNA-binding protein]	329.581	1516.45	7033	514077
8	pAca1.1_fam	SRR11457943	SRR11457943_spades_267	SRR11457943_spades_267_5650-5964	5650	5964	backbone	backbone_other		fumC_II	TIGR00979.FASTA.hhm	-	-	-	-	-	-	-	-	683.16	2665.3	13546	839570
9	pAca1.1_fam	SRR11457943	SRR11457943_spades_267	SRR11457943_spades_267_6074-6559	6074	6559	backbone	backbone_other		CpxP	COG3678.FASTA.hhm	-	-	-	-	-	-	-	-	846.352	3850.92	25892	1871548
10	pAca1.1_fam	SRR11457943	SRR11457943_spades_267	SRR11457943_spades_267_6885-7118	6885	7118	backbone	backbone_other		Imm_superinfect	pfam14373.FASTA.hhm	-	-	-	-	ENOG410XVPM	-	Function unknown	PF14373 [Superinfection immunity protein]	1008.57	4155.92	14856	972485
11	pAca1.1_fam	SRR11457943	SRR11457943_spades_267	SRR11457943_spades_267_7421-7951	7421	7951	backbone	backbone_rep	rep_3	KfrA_N	pfam11740.FASTA.hhm	-	-	-	-	-	-	-	PF11740 [Plasmid replication region DNA-binding N-term]	694.657	3249.26	23219	1725356
12	pAca1.1_fam	SRR11457943	SRR11457943_spades_267	SRR11457943_spades_267_8940-10253	8940	10253	backbone	backbone_rep	rep_3	RepB_primase	pfam16793.FASTA.hhm	-	-	-	-	ENOG41120GH*	-	Function unknown	-	800.842	4209.45	66240	5531213
13
14	pAca1.2_fam	SRR11457943	SRR11457943_spades_472	SRR11457943_spades_472_218-970	218	970	backbone	backbone_other		INT_FimBE_like	cd01197.FASTA.hhm	fimB	K07357*	type 1 fimbriae regulatory protein FimB	Not Included in Pathway or Brite; Unclassified: genetic information processing; Replication and repair	ENOG410YF4U*	type 1 fimbriae regulatory protein	Replication, recombination and repair	PF00589 [Phage integrase family]	45.507	229.863	2157	173087
15	pAca1.2_fam	SRR11457943	SRR11457943_spades_472	SRR11457943_spades_472_1008-1433	1008	1433	cargo			HTH_17	pfam12728.FASTA.hhm	-	-	-	-	ENOG410Y83T*	-	Function unknown	-	44.787	199.984	1201	85193
16	pAca1.2_fam	SRR11457943	SRR11457943_spades_472	SRR11457943_spades_472_1452-1733	1452	1733	cargo			COG2929	COG2929.FASTA.hhm	K09803	K09803*	uncharacterized protein	Not Included in Pathway or Brite; Poorly characterized; Function unknown	COG2929*	Uncharacterized protein conserved in bacteria	Function unknown	PF04365 [Ribonuclease toxin, BrnT, of type II toxin-antitoxin system]	51.602	221.504	916	62464
17	pAca1.2_fam	SRR11457943	SRR11457943_spades_472	SRR11457943_spades_472_1708-2028	1708	2028	backbone	backbone_stab		BrnA_antitoxin	pfam14384.FASTA.hhm	-	-	-	-	COG3514	Uncharacterized protein conserved in bacteria	Function unknown	PF14384 [BrnA antitoxin of type II toxin-antitoxin system]	47.609	201.713	962	64750
18	pAca1.2_fam	SRR11457943	SRR11457943_spades_472	SRR11457943_spades_472_2295-3305	2295	3305	backbone	backbone_rep	rep_4	Replicase	pfam03090.FASTA.hhm	-	-	-	-	ENOG4111U0Y*	replicase	Function unknown	PF03090 [Replicase family]	46.967	238.846	2989	241473
19	pAca1.2_fam	SRR11457943	SRR11457943_spades_472	SRR11457943_spades_472_3352-3666	3352	3666	cargo			RIX1	pfam08167.FASTA.hhm	-	-	-	-	-	-	-	-	48.567	215.476	963	67875
20	pAca1.2_fam	SRR11457943	SRR11457943_spades_472	SRR11457943_spades_472_4857-6698	4857	6698	cargo			GT1_mtfB_like	cd03809.FASTA.hhm	-	-	-	-	COG0438*	Glycosyltransferase	Cell envelope biogenesis, outer membrane	PF00534 [Glycosyl transferases group 1]	12.238	62.796	1419	115670
21
22	pAca1.1_fam	SRR6714249	SRR6714249_spades_189	SRR6714249_spades_189_2-421	2	421	cargo	cargo_class		PRK06567	PRK06567.FASTA.hhm	-	-	-	-	COG0493;COG0543*	-	-	-	137.675	2962.06	11386	1244067
23	pAca1.1_fam	SRR6714249	SRR6714249_spades_189	SRR6714249_spades_189_550-873	550	873	cargo	cargo_class		PreA	COG1146.FASTA.hhm	fdxA	K05524*	ferredoxin	Not Included in Pathway or Brite; Unclassified: metabolism; Energy metabolism	COG1146*	Ferredoxin	Energy production and conversion	PF11953 [Domain of unknown function (DUF3470)]	203.876	3981.03	13007	1289855
24	pAca1.1_fam	SRR6714249	SRR6714249_spades_189	SRR6714249_spades_189_876-1817	876	1817	cargo	cargo_class		HEAT	COG1413.FASTA.hhm	-	-	-	-	COG1413*	FOG: HEAT repeat	Energy production and conversion	PF02985 [HEAT repeat];PF03130 [PBS lyase HEAT-like repeat];PF12717 [non-SMC mitotic condensation complex subunit 1];PF13513 [HEAT-like repeat];PF13646 [HEAT repeats]	154.931	3695.87	28738	3481508
25	pAca1.1_fam	SRR6714249	SRR6714249_spades_189	SRR6714249_spades_189_1844-2077	1844	2077	cargo	cargo_class		PreA	COG1146.FASTA.hhm	aprB	K00395	adenylylsulfate reductase, subunit B [EC:1.8.99.2]	Metabolism; Energy metabolism; Sulfur metabolism	COG1146*	Ferredoxin	Energy production and conversion	-	228.705	3873.93	10538	906499
26	pAca1.1_fam	SRR6714249	SRR6714249_spades_189	SRR6714249_spades_189_2096-3832	2096	3832	cargo	cargo_class		PRK08275	PRK08275.FASTA.hhm	aprA	K00394*	adenylylsulfate reductase, subunit A [EC:1.8.99.2]	Metabolism; Energy metabolism; Sulfur metabolism	COG1053*	Succinate dehydrogenase/fumarate reductase, flavoprotein subunit	Energy production and conversion	PF00890 [FAD binding domain];PF02910 [Fumarate reductase flavoprotein C-term]	142.759	3624.49	48828	6295730
27	pAca1.1_fam	SRR6714249	SRR6714249_spades_189	SRR6714249_spades_189_3835-4587	3835	4587	cargo	cargo_class		MngR	COG2188.FASTA.hhm	K03710	K03710*	GntR family transcriptional regulator	Brite Hierarchies; Protein families: genetic information processing; Transcription factors	COG2188*	Transcriptional regulators	Transcription	PF00392 [Bacterial regulatory proteins, gntR family];PF07702 [UTRA domain]	147.903	3407.85	21930	2566112
28	pAca1.1_fam	SRR6714249	SRR6714249_spades_189	SRR6714249_spades_189_5095-5661	5095	5661	backbone	backbone_other		SR_ResInv	cd03768.FASTA.hhm	gin	K21528*	serine recombinase [EC:3.1.22.- 6.5.1.-]	Not Included in Pathway or Brite; Unclassified: metabolism; Enzymes with EC numbers	COG1961*	Site-specific recombinases, DNA invertase Pin homologs	DNA replication, recombination and repair	PF00239 [Resolvase, N terminal domain]	116.966	2506.22	13059	1421026
29	pAca1.1_fam	SRR6714249	SRR6714249_spades_189	SRR6714249_spades_189_5699-5977	5699	5977	backbone	backbone_other		WGR_MMR_like	cd07996.FASTA.hhm	-	-	-	-	COG3831*	Uncharacterized conserved protein	Function unknown	-	138.211	2518.51	7593	702665
30	pAca1.1_fam	SRR6714249	SRR6714249_spades_189	SRR6714249_spades_189_5967-6377	5967	6377	cargo			COG4374	COG4374.FASTA.hhm	-	-	-	-	COG4374	Uncharacterized protein conserved in bacteria	Function unknown	PF01850 [PIN domain]	126.666	2594.68	10251	1066413
31	pAca1.1_fam	SRR6714249	SRR6714249_spades_189	SRR6714249_spades_189_6358-6693	6358	6693	backbone	backbone_stab		AbrB	COG2002.FASTA.hhm	-	-	-	-	ENOG410XZK7*	Pfam:SpoVT_AbrB	Transcription	-	131.119	2494.63	8675	838197
32	pAca1.1_fam	SRR6714249	SRR6714249_spades_189	SRR6714249_spades_189_6781-7074	6781	7074	backbone	backbone_par	par_1	PRK10349	PRK10349.FASTA.hhm	-	-	-	-	-	-	-	-	133.975	2469.7	7756	726092
33	pAca1.1_fam	SRR6714249	SRR6714249_spades_189	SRR6714249_spades_189_7071-7703	7071	7703	backbone	backbone_par	par_1	BcsQ	COG1192.FASTA.hhm	parA, soj	K03496*	chromosome partitioning protein	Brite Hierarchies; Protein families: genetic information processing; Chromosome and associated proteins | Brite Hierarchies; Protein families: signaling and cellular processes; Cytoskeleton proteins	COG1192*	ATPases involved in chromosome partitioning	Cell division and chromosome partitioning	PF01656 [CobQ/CobB/MinD/ParA nucleotide binding domain];PF13614 [AAA domain]	111.173	2483.65	13857	1572151
34	pAca1.1_fam	SRR6714249	SRR6714249_spades_189	SRR6714249_spades_189_8117-8296	8117	8296	cargo			Ldr_toxin	pfam13940.FASTA.hhm	-	-	-	-	-	-	-	-	150.408	2277	5331	409860
35	pAca1.1_fam	SRR6714249	SRR6714249_spades_189	SRR6714249_spades_189_8283-9596	8283	9596	backbone	backbone_rep	rep_3	RepB_primase	pfam16793.FASTA.hhm	-	-	-	-	ENOG41120GH*	-	Function unknown	-	81.372	2008.34	21054	2638961
36	pAca1.1_fam	SRR6714249	SRR6714249_spades_189	SRR6714249_spades_189_10160-10438	10160	10438	cargo	cargo_class		DNA_pol_B_palm	pfam14792.FASTA.hhm	-	-	-	-	-	-	-	-	105.028	1808.27	5770	504506
37	pAca1.1_fam	SRR6714249	SRR6714249_spades_189	SRR6714249_spades_189_10585-11115	10585	11115	backbone	backbone_rep	rep_3	KfrA_N	pfam11740.FASTA.hhm	-	-	-	-	-	-	-	PF11740 [Plasmid replication region DNA-binding N-term]	67.053	1395.01	7011	740750
38	pAca1.1_fam	SRR6714249	SRR6714249_spades_189	SRR6714249_spades_189_11418-11651	11418	11651	backbone	backbone_other		Imm_superinfect	pfam14373.FASTA.hhm	-	-	-	-	ENOG410XVPM	-	Function unknown	PF14373 [Superinfection immunity protein]	86.53	1506.86	3987	352604
39	pAca1.1_fam	SRR6714249	SRR6714249_spades_189	SRR6714249_spades_189_11977-12462	11977	12462	backbone	backbone_other		CpxP	COG3678.FASTA.hhm	-	-	-	-	-	-	-	-	60.89	1271.9	5827	618145
40	pAca1.1_fam	SRR6714249	SRR6714249_spades_189	SRR6714249_spades_189_12572-12886	12572	12886	backbone	backbone_other		fumC_II	TIGR00979.FASTA.hhm	-	-	-	-	-	-	-	-	57.153	1046.39	3545	329614
41	pAca1.1_fam	SRR6714249	SRR6714249_spades_189	SRR6714249_spades_189_13083-13421	13083	13421	backbone	backbone_mob	mob_1	ihfA	PRK00285.FASTA.hhm	ihfA, himA	K04764*	integration host factor subunit alpha	Brite Hierarchies; Protein families: genetic information processing; DNA replication proteins | Brite Hierarchies; Protein families: genetic information processing; Chromosome and associated proteins | Brite Hierarchies; Protein families: genetic information processing; DNA repair and recombination proteins	COG0776*	Bacterial nucleoid DNA-binding protein	DNA replication, recombination and repair	PF00216 [Bacterial DNA-binding protein]	43.19	869.434	2883	294738
42	pAca1.1_fam	SRR6714249	SRR6714249_spades_189	SRR6714249_spades_189_13457-13783	13457	13783	cargo			LEM_emerin	cd12939.FASTA.hhm	-	-	-	-	-	-	-	-	34.307	674.107	2209	220433
43	pAca1.1_fam	SRR6714249	SRR6714249_spades_189	SRR6714249_spades_189_13634-13969	13634	13969	backbone	backbone_mob	mob_1	TraD	pfam06412.FASTA.hhm	-	-	-	-	-	-	-	-	32.904	585.28	2177	196654
44	pAca1.1_fam	SRR6714249	SRR6714249_spades_189	SRR6714249_spades_189_14157-16943	14157	16943	backbone	backbone_mob	mob_1	PRK13889	PRK13889.FASTA.hhm	-	-	-	-	ENOG41123RM*	mobA MobL	Function unknown	PF03389 [MobA/MobL family];PF18821 []	50.357	1275.86	27635	3555818
45	pAca1.1_fam	SRR6714249	SRR6714249_spades_189	SRR6714249_spades_189_17017-17268	17017	17268	backbone	backbone_stab		lp_hng_hel_AbrB	TIGR01439.FASTA.hhm	-	-	-	-	ENOG4111W48*	SpoVT_AbrB	Transcription	-	114.508	2023.75	5682	509986
46	pAca1.1_fam	SRR6714249	SRR6714249_spades_189	SRR6714249_spades_189_17265-17660	17265	17660	backbone	backbone_stab		COG5611	COG5611.FASTA.hhm	-	-	-	-	ENOG4111K20*	Toxic component of a toxin-antitoxin (TA) module. A	Function unknown	-	101.826	2075.51	7940	821902
47	pAca1.1_fam	SRR6714249	SRR6714249_spades_189	SRR6714249_spades_189_18187-19533	18187	19533	cargo	cargo_class		PBP2_SsuA_like_3	cd13559.FASTA.hhm	ABC.SN.S	K02051*	NitT/TauT family transport system substrate-binding protein	Brite Hierarchies; Protein families: signaling and cellular processes; Transporters	COG0715*	ABC-type nitrate/sulfonate/bicarbonate transport systems, periplasmic components	Inorganic ion transport and metabolism	-	118.223	2932.61	31357	3950222
48	pAca1.1_fam	SRR6714249	SRR6714249_spades_189	SRR6714249_spades_189_19541-20440	19541	20440	cargo	cargo_class		TauC	COG0600.FASTA.hhm	ABC.SN.P	K02050*	NitT/TauT family transport system permease protein	Brite Hierarchies; Protein families: signaling and cellular processes; Transporters	COG0600*	ABC-type nitrate/sulfonate/bicarbonate transport system, permease component	Inorganic ion transport and metabolism	PF00528 [Binding-protein-dependent transport system inner membrane component]	138.011	3261.36	24458	2935227
49	pAca1.1_fam	SRR6714249	SRR6714249_spades_189	SRR6714249_spades_189_20455-21234	20455	21234	cargo	cargo_class		ABC_NrtD_SsuB_transporters	cd03293.FASTA.hhm	ABC.SN.A	K02049	NitT/TauT family transport system ATP-binding protein	Brite Hierarchies; Protein families: signaling and cellular processes; Transporters	COG1116*	ABC-type nitrate/sulfonate/bicarbonate transport system, ATPase component	Inorganic ion transport and metabolism	PF00005 [ABC transporter]	153.448	3571.56	23568	2785815
50	pAca1.1_fam	SRR6714249	SRR6714249_spades_189	SRR6714249_spades_189_21408-21860	21408	21860	cargo	cargo_class		PBP1_BmpA_Med_like	cd06353.FASTA.hhm	-	-	-	-	ENOG410Y8CX	-	Function unknown	-	134.249	2869.48	11975	1299874
51
52	pAca1.1_fam	SRR6714250	SRR6714250_spades_187	SRR6714250_spades_187_90-542	90	542	cargo	cargo_class		PBP1_BmpA_Med_like	cd06353.FASTA.hhm	-	-	-	-	ENOG410Y8CX	-	Function unknown	-	359.054	6979.79	29061	3161846
53	pAca1.1_fam	SRR6714250	SRR6714250_spades_187	SRR6714250_spades_187_716-1495	716	1495	cargo	cargo_class		ABC_NrtD_SsuB_transporters	cd03293.FASTA.hhm	ABC.SN.A	K02049	NitT/TauT family transport system ATP-binding protein	Brite Hierarchies; Protein families: signaling and cellular processes; Transporters	COG1116*	ABC-type nitrate/sulfonate/bicarbonate transport system, ATPase component	Inorganic ion transport and metabolism	PF00005 [ABC transporter]	395.413	8403.5	55106	6554730
54	pAca1.1_fam	SRR6714250	SRR6714250_spades_187	SRR6714250_spades_187_1510-2409	1510	2409	cargo	cargo_class		TauC	COG0600.FASTA.hhm	ABC.SN.P	K02050*	NitT/TauT family transport system permease protein	Brite Hierarchies; Protein families: signaling and cellular processes; Transporters	COG0600*	ABC-type nitrate/sulfonate/bicarbonate transport system, permease component	Inorganic ion transport and metabolism	PF00528 [Binding-protein-dependent transport system inner membrane component]	335.049	7139.15	53877	6425237
55	pAca1.1_fam	SRR6714250	SRR6714250_spades_187	SRR6714250_spades_187_2417-3763	2417	3763	cargo	cargo_class		PBP2_SsuA_like_3	cd13559.FASTA.hhm	ABC.SN.S	K02051*	NitT/TauT family transport system substrate-binding protein	Brite Hierarchies; Protein families: signaling and cellular processes; Transporters	COG0715*	ABC-type nitrate/sulfonate/bicarbonate transport systems, periplasmic components	Inorganic ion transport and metabolism	-	281.286	6243.31	67697	8409744
56	pAca1.1_fam	SRR6714250	SRR6714250_spades_187	SRR6714250_spades_187_4290-4685	4290	4685	backbone	backbone_stab		COG5611	COG5611.FASTA.hhm	-	-	-	-	ENOG4111K20*	Toxic component of a toxin-antitoxin (TA) module. A	Function unknown	-	266.672	4927.18	18868	1951163
57	pAca1.1_fam	SRR6714250	SRR6714250_spades_187	SRR6714250_spades_187_4682-4933	4682	4933	backbone	backbone_stab		lp_hng_hel_AbrB	TIGR01439.FASTA.hhm	-	-	-	-	ENOG4111W48*	SpoVT_AbrB	Transcription	-	281.022	4522.42	12653	1139650
58	pAca1.1_fam	SRR6714250	SRR6714250_spades_187	SRR6714250_spades_187_5007-7793	5007	7793	backbone	backbone_mob	mob_1	PRK13889	PRK13889.FASTA.hhm	-	-	-	-	ENOG41123RM*	mobA MobL	Function unknown	PF03389 [MobA/MobL family];PF18821 []	127.367	2967.55	63423	8270556
59	pAca1.1_fam	SRR6714250	SRR6714250_spades_187	SRR6714250_spades_187_7981-8316	7981	8316	backbone	backbone_mob	mob_1	TraD	pfam06412.FASTA.hhm	-	-	-	-	-	-	-	-	72.526	1195.14	4354	401567
60	pAca1.1_fam	SRR6714250	SRR6714250_spades_187	SRR6714250_spades_187_8167-8493	8167	8493	cargo			LEM_emerin	cd12939.FASTA.hhm	-	-	-	-	-	-	-	-	84.946	1543.7	4963	504790
61	pAca1.1_fam	SRR6714250	SRR6714250_spades_187	SRR6714250_spades_187_8529-8867	8529	8867	backbone	backbone_mob	mob_1	ihfA	PRK00285.FASTA.hhm	ihfA, himA	K04764*	integration host factor subunit alpha	Brite Hierarchies; Protein families: genetic information processing; DNA replication proteins | Brite Hierarchies; Protein families: genetic information processing; Chromosome and associated proteins | Brite Hierarchies; Protein families: genetic information processing; DNA repair and recombination proteins	COG0776*	Bacterial nucleoid DNA-binding protein	DNA replication, recombination and repair	PF00216 [Bacterial DNA-binding protein]	100.728	1819.98	6101	616972
62	pAca1.1_fam	SRR6714250	SRR6714250_spades_187	SRR6714250_spades_187_9064-9378	9064	9378	backbone	backbone_other		fumC_II	TIGR00979.FASTA.hhm	-	-	-	-	-	-	-	-	141.983	2360.09	7991	743429
63	pAca1.1_fam	SRR6714250	SRR6714250_spades_187	SRR6714250_spades_187_9488-9973	9488	9973	backbone	backbone_other		CpxP	COG3678.FASTA.hhm	-	-	-	-	-	-	-	-	148.698	2817.21	12912	1369163
64	pAca1.1_fam	SRR6714250	SRR6714250_spades_187	SRR6714250_spades_187_10299-10532	10299	10532	backbone	backbone_other		Imm_superinfect	pfam14373.FASTA.hhm	-	-	-	-	ENOG410XVPM	-	Function unknown	PF14373 [Superinfection immunity protein]	221.795	3534.9	9273	827166
65	pAca1.1_fam	SRR6714250	SRR6714250_spades_187	SRR6714250_spades_187_10835-11365	10835	11365	backbone	backbone_rep	rep_3	KfrA_N	pfam11740.FASTA.hhm	-	-	-	-	-	-	-	PF11740 [Plasmid replication region DNA-binding N-term]	162.521	3064.75	15419	1627382
66	pAca1.1_fam	SRR6714250	SRR6714250_spades_187	SRR6714250_spades_187_11512-11790	11512	11790	cargo	cargo_class		DNA_pol_B_palm	pfam14792.FASTA.hhm	-	-	-	-	-	-	-	-	267.608	4199.92	13340	1171778
67	pAca1.1_fam	SRR6714250	SRR6714250_spades_187	SRR6714250_spades_187_12354-13667	12354	13667	backbone	backbone_rep	rep_3	RepB_primase	pfam16793.FASTA.hhm	-	-	-	-	ENOG41120GH*	-	Function unknown	-	210.186	4720.42	49346	6202636
68	pAca1.1_fam	SRR6714250	SRR6714250_spades_187	SRR6714250_spades_187_14247-14879	14247	14879	backbone	backbone_par	par_1	BcsQ	COG1192.FASTA.hhm	parA, soj	K03496*	chromosome partitioning protein	Brite Hierarchies; Protein families: genetic information processing; Chromosome and associated proteins | Brite Hierarchies; Protein families: signaling and cellular processes; Cytoskeleton proteins	COG1192*	ATPases involved in chromosome partitioning	Cell division and chromosome partitioning	PF01656 [CobQ/CobB/MinD/ParA nucleotide binding domain];PF13614 [AAA domain]	294.098	5916.4	33262	3745082
69	pAca1.1_fam	SRR6714250	SRR6714250_spades_187	SRR6714250_spades_187_14876-15169	14876	15169	backbone	backbone_par	par_1	PRK10349	PRK10349.FASTA.hhm	-	-	-	-	-	-	-	-	370.118	6258.06	19442	1839871
70	pAca1.1_fam	SRR6714250	SRR6714250_spades_187	SRR6714250_spades_187_15257-15592	15257	15592	backbone	backbone_stab		AbrB	COG2002.FASTA.hhm	-	-	-	-	ENOG410XZK7*	Pfam:SpoVT_AbrB	Transcription	-	363.265	6302.94	21808	2117787
71	pAca1.1_fam	SRR6714250	SRR6714250_spades_187	SRR6714250_spades_187_15573-15983	15573	15983	cargo			COG4374	COG4374.FASTA.hhm	-	-	-	-	COG4374	Uncharacterized protein conserved in bacteria	Function unknown	PF01850 [PIN domain]	334.166	6209.12	24539	2551947
72	pAca1.1_fam	SRR6714250	SRR6714250_spades_187	SRR6714250_spades_187_15973-16251	15973	16251	backbone	backbone_other		WGR_MMR_like	cd07996.FASTA.hhm	-	-	-	-	COG3831*	Uncharacterized conserved protein	Function unknown	-	361.692	5969.25	18030	1665422
73	pAca1.1_fam	SRR6714250	SRR6714250_spades_187	SRR6714250_spades_187_16289-16855	16289	16855	backbone	backbone_other		SR_ResInv	cd03768.FASTA.hhm	gin	K21528*	serine recombinase [EC:3.1.22.- 6.5.1.-]	Not Included in Pathway or Brite; Unclassified: metabolism; Enzymes with EC numbers	COG1961*	Site-specific recombinases, DNA invertase Pin homologs	DNA replication, recombination and repair	PF00239 [Resolvase, N terminal domain]	312.853	6125.88	31694	3473376
74	pAca1.1_fam	SRR6714250	SRR6714250_spades_187	SRR6714250_spades_187_17363-18115	17363	18115	cargo	cargo_class		MngR	COG2188.FASTA.hhm	K03710	K03710*	GntR family transcriptional regulator	Brite Hierarchies; Protein families: genetic information processing; Transcription factors	COG2188*	Transcriptional regulators	Transcription	PF00392 [Bacterial regulatory proteins, gntR family];PF07702 [UTRA domain]	353.444	7291.64	47552	5490606
75	pAca1.1_fam	SRR6714250	SRR6714250_spades_187	SRR6714250_spades_187_18118-19854	18118	19854	cargo	cargo_class		PRK08275	PRK08275.FASTA.hhm	aprA	K00394*	adenylylsulfate reductase, subunit A [EC:1.8.99.2]	Metabolism; Energy metabolism; Sulfur metabolism	COG1053*	Succinate dehydrogenase/fumarate reductase, flavoprotein subunit	Energy production and conversion	PF00890 [FAD binding domain];PF02910 [Fumarate reductase flavoprotein C-term]	373.764	8630.9	115998	14991878
76	pAca1.1_fam	SRR6714250	SRR6714250_spades_187	SRR6714250_spades_187_19873-20106	19873	20106	cargo	cargo_class		PreA	COG1146.FASTA.hhm	aprB	K00395	adenylylsulfate reductase, subunit B [EC:1.8.99.2]	Metabolism; Energy metabolism; Sulfur metabolism	COG1146*	Ferredoxin	Energy production and conversion	-	588.917	9085.9	24622	2126100
77	pAca1.1_fam	SRR6714250	SRR6714250_spades_187	SRR6714250_spades_187_20133-21074	20133	21074	cargo	cargo_class		HEAT	COG1413.FASTA.hhm	-	-	-	-	COG1413*	FOG: HEAT repeat	Energy production and conversion	PF02985 [HEAT repeat];PF03130 [PBS lyase HEAT-like repeat];PF12717 [non-SMC mitotic condensation complex subunit 1];PF13513 [HEAT-like repeat];PF13646 [HEAT repeats]	411.621	8882.57	69279	8367385
78	pAca1.1_fam	SRR6714250	SRR6714250_spades_187	SRR6714250_spades_187_21077-21400	21077	21400	cargo	cargo_class		PreA	COG1146.FASTA.hhm	fdxA	K05524*	ferredoxin	Not Included in Pathway or Brite; Unclassified: metabolism; Energy metabolism	COG1146*	Ferredoxin	Energy production and conversion	PF11953 [Domain of unknown function (DUF3470)]	571.419	10144.8	33079	3286927
79	pAca1.1_fam	SRR6714250	SRR6714250_spades_187	SRR6714250_spades_187_21529-21948	21529	21948	cargo	cargo_class		PRK06567	PRK06567.FASTA.hhm	-	-	-	-	COG0493;COG0543*	-	-	-	383.161	7485.2	28753	3143783
80
81	pAca1.1_fam	SRR6714251	SRR6714251_spades_187	SRR6714251_spades_187_2-421	2	421	cargo	cargo_class		PRK06567	PRK06567.FASTA.hhm	-	-	-	-	COG0493;COG0543*	-	-	-	139.576	2946.89	11378	1237694
82	pAca1.1_fam	SRR6714251	SRR6714251_spades_187	SRR6714251_spades_187_550-873	550	873	cargo	cargo_class		PreA	COG1146.FASTA.hhm	fdxA	K05524*	ferredoxin	Not Included in Pathway or Brite; Unclassified: metabolism; Energy metabolism	COG1146*	Ferredoxin	Energy production and conversion	PF11953 [Domain of unknown function (DUF3470)]	211.065	4078.64	13273	1321478
83	pAca1.1_fam	SRR6714251	SRR6714251_spades_187	SRR6714251_spades_187_876-1817	876	1817	cargo	cargo_class		HEAT	COG1413.FASTA.hhm	-	-	-	-	COG1413*	FOG: HEAT repeat	Energy production and conversion	PF02985 [HEAT repeat];PF03130 [PBS lyase HEAT-like repeat];PF12717 [non-SMC mitotic condensation complex subunit 1];PF13513 [HEAT-like repeat];PF13646 [HEAT repeats]	160.44	3787.85	29334	3568152
84	pAca1.1_fam	SRR6714251	SRR6714251_spades_187	SRR6714251_spades_187_1844-2077	1844	2077	cargo	cargo_class		PreA	COG1146.FASTA.hhm	aprB	K00395	adenylylsulfate reductase, subunit B [EC:1.8.99.2]	Metabolism; Energy metabolism; Sulfur metabolism	COG1146*	Ferredoxin	Energy production and conversion	-	227.534	3843.95	10334	899485
85	pAca1.1_fam	SRR6714251	SRR6714251_spades_187	SRR6714251_spades_187_2096-3832	2096	3832	cargo	cargo_class		PRK08275	PRK08275.FASTA.hhm	aprA	K00394*	adenylylsulfate reductase, subunit A [EC:1.8.99.2]	Metabolism; Energy metabolism; Sulfur metabolism	COG1053*	Succinate dehydrogenase/fumarate reductase, flavoprotein subunit	Energy production and conversion	PF00890 [FAD binding domain];PF02910 [Fumarate reductase flavoprotein C-term]	145.285	3636.42	48981	6316458
86	pAca1.1_fam	SRR6714251	SRR6714251_spades_187	SRR6714251_spades_187_3835-4587	3835	4587	cargo	cargo_class		MngR	COG2188.FASTA.hhm	K03710	K03710*	GntR family transcriptional regulator	Brite Hierarchies; Protein families: genetic information processing; Transcription factors	COG2188*	Transcriptional regulators	Transcription	PF00392 [Bacterial regulatory proteins, gntR family];PF07702 [UTRA domain]	153.807	3477.49	22479	2618550
87	pAca1.1_fam	SRR6714251	SRR6714251_spades_187	SRR6714251_spades_187_5095-5661	5095	5661	backbone	backbone_other		SR_ResInv	cd03768.FASTA.hhm	gin	K21528*	serine recombinase [EC:3.1.22.- 6.5.1.-]	Not Included in Pathway or Brite; Unclassified: metabolism; Enzymes with EC numbers	COG1961*	Site-specific recombinases, DNA invertase Pin homologs	DNA replication, recombination and repair	PF00239 [Resolvase, N terminal domain]	118.028	2513.2	12989	1424986
88	pAca1.1_fam	SRR6714251	SRR6714251_spades_187	SRR6714251_spades_187_5699-5977	5699	5977	backbone	backbone_other		WGR_MMR_like	cd07996.FASTA.hhm	-	-	-	-	COG3831*	Uncharacterized conserved protein	Function unknown	-	134.456	2414.72	7281	673707
89	pAca1.1_fam	SRR6714251	SRR6714251_spades_187	SRR6714251_spades_187_5967-6377	5967	6377	cargo			COG4374	COG4374.FASTA.hhm	-	-	-	-	COG4374	Uncharacterized protein conserved in bacteria	Function unknown	PF01850 [PIN domain]	127.05	2578.27	10135	1059669
90	pAca1.1_fam	SRR6714251	SRR6714251_spades_187	SRR6714251_spades_187_6358-6693	6358	6693	backbone	backbone_stab		AbrB	COG2002.FASTA.hhm	-	-	-	-	ENOG410XZK7*	Pfam:SpoVT_AbrB	Transcription	-	131.535	2480.75	8578	833533
91	pAca1.1_fam	SRR6714251	SRR6714251_spades_187	SRR6714251_spades_187_6781-7074	6781	7074	backbone	backbone_par	par_1	PRK10349	PRK10349.FASTA.hhm	-	-	-	-	-	-	-	-	135.377	2477.13	7725	728275
92	pAca1.1_fam	SRR6714251	SRR6714251_spades_187	SRR6714251_spades_187_7071-7703	7071	7703	backbone	backbone_par	par_1	BcsQ	COG1192.FASTA.hhm	parA, soj	K03496*	chromosome partitioning protein	Brite Hierarchies; Protein families: genetic information processing; Chromosome and associated proteins | Brite Hierarchies; Protein families: signaling and cellular processes; Cytoskeleton proteins	COG1192*	ATPases involved in chromosome partitioning	Cell division and chromosome partitioning	PF01656 [CobQ/CobB/MinD/ParA nucleotide binding domain];PF13614 [AAA domain]	113.226	2488.21	13911	1575039
93	pAca1.1_fam	SRR6714251	SRR6714251_spades_187	SRR6714251_spades_187_8117-8296	8117	8296	cargo			Ldr_toxin	pfam13940.FASTA.hhm	-	-	-	-	-	-	-	-	147.582	2195.99	5156	395278
94	pAca1.1_fam	SRR6714251	SRR6714251_spades_187	SRR6714251_spades_187_8283-9596	8283	9596	backbone	backbone_rep	rep_3	RepB_primase	pfam16793.FASTA.hhm	-	-	-	-	ENOG41120GH*	-	Function unknown	-	80.498	1954.73	20530	2568518
95	pAca1.1_fam	SRR6714251	SRR6714251_spades_187	SRR6714251_spades_187_10160-10438	10160	10438	cargo	cargo_class		DNA_pol_B_palm	pfam14792.FASTA.hhm	-	-	-	-	-	-	-	-	105.5	1778.53	5713	496209
96	pAca1.1_fam	SRR6714251	SRR6714251_spades_187	SRR6714251_spades_187_10585-11115	10585	11115	backbone	backbone_rep	rep_3	KfrA_N	pfam11740.FASTA.hhm	-	-	-	-	-	-	-	PF11740 [Plasmid replication region DNA-binding N-term]	63.515	1302.48	6546	691618
97	pAca1.1_fam	SRR6714251	SRR6714251_spades_187	SRR6714251_spades_187_11418-11651	11418	11651	backbone	backbone_other		Imm_superinfect	pfam14373.FASTA.hhm	-	-	-	-	ENOG410XVPM	-	Function unknown	PF14373 [Superinfection immunity protein]	85.562	1490.34	3886	348740
98	pAca1.1_fam	SRR6714251	SRR6714251_spades_187	SRR6714251_spades_187_11977-12462	11977	12462	backbone	backbone_other		CpxP	COG3678.FASTA.hhm	-	-	-	-	-	-	-	-	60.395	1240.61	5697	602934
99	pAca1.1_fam	SRR6714251	SRR6714251_spades_187	SRR6714251_spades_187_12572-12886	12572	12886	backbone	backbone_other		fumC_II	TIGR00979.FASTA.hhm	-	-	-	-	-	-	-	-	54.908	1000.27	3357	315085
100	pAca1.1_fam	SRR6714251	SRR6714251_spades_187	SRR6714251_spades_187_13083-13421	13083	13421	backbone	backbone_mob	mob_1	ihfA	PRK00285.FASTA.hhm	ihfA, himA	K04764*	integration host factor subunit alpha	Brite Hierarchies; Protein families: genetic information processing; DNA replication proteins | Brite Hierarchies; Protein families: genetic information processing; Chromosome and associated proteins | Brite Hierarchies; Protein families: genetic information processing; DNA repair and recombination proteins	COG0776*	Bacterial nucleoid DNA-binding protein	DNA replication, recombination and repair	PF00216 [Bacterial DNA-binding protein]	41.294	819.976	2717	277972
101	pAca1.1_fam	SRR6714251	SRR6714251_spades_187	SRR6714251_spades_187_13457-13783	13457	13783	cargo			LEM_emerin	cd12939.FASTA.hhm	-	-	-	-	-	-	-	-	35.719	706.74	2267	231104
102	pAca1.1_fam	SRR6714251	SRR6714251_spades_187	SRR6714251_spades_187_13634-13969	13634	13969	backbone	backbone_mob	mob_1	TraD	pfam06412.FASTA.hhm	-	-	-	-	-	-	-	-	32.922	575.268	2147	193290
103	pAca1.1_fam	SRR6714251	SRR6714251_spades_187	SRR6714251_spades_187_14157-16943	14157	16943	backbone	backbone_mob	mob_1	PRK13889	PRK13889.FASTA.hhm	-	-	-	-	ENOG41123RM*	mobA MobL	Function unknown	PF03389 [MobA/MobL family];PF18821 []	49.836	1243.38	26958	3465302
104	pAca1.1_fam	SRR6714251	SRR6714251_spades_187	SRR6714251_spades_187_17017-17268	17017	17268	backbone	backbone_stab		lp_hng_hel_AbrB	TIGR01439.FASTA.hhm	-	-	-	-	ENOG4111W48*	SpoVT_AbrB	Transcription	-	114.657	2010.16	5608	506560
105	pAca1.1_fam	SRR6714251	SRR6714251_spades_187	SRR6714251_spades_187_17265-17660	17265	17660	backbone	backbone_stab		COG5611	COG5611.FASTA.hhm	-	-	-	-	ENOG4111K20*	Toxic component of a toxin-antitoxin (TA) module. A	Function unknown	-	105.061	2115.51	8075	837744
106	pAca1.1_fam	SRR6714251	SRR6714251_spades_187	SRR6714251_spades_187_18187-19533	18187	19533	cargo	cargo_class		PBP2_SsuA_like_3	cd13559.FASTA.hhm	ABC.SN.S	K02051*	NitT/TauT family transport system substrate-binding protein	Brite Hierarchies; Protein families: signaling and cellular processes; Transporters	COG0715*	ABC-type nitrate/sulfonate/bicarbonate transport systems, periplasmic components	Inorganic ion transport and metabolism	-	121.404	2968.75	31740	3998902
107	pAca1.1_fam	SRR6714251	SRR6714251_spades_187	SRR6714251_spades_187_19541-20440	19541	20440	cargo	cargo_class		TauC	COG0600.FASTA.hhm	ABC.SN.P	K02050*	NitT/TauT family transport system permease protein	Brite Hierarchies; Protein families: signaling and cellular processes; Transporters	COG0600*	ABC-type nitrate/sulfonate/bicarbonate transport system, permease component	Inorganic ion transport and metabolism	PF00528 [Binding-protein-dependent transport system inner membrane component]	145.378	3394.58	25395	3055126
108	pAca1.1_fam	SRR6714251	SRR6714251_spades_187	SRR6714251_spades_187_20455-21234	20455	21234	cargo	cargo_class		ABC_NrtD_SsuB_transporters	cd03293.FASTA.hhm	ABC.SN.A	K02049	NitT/TauT family transport system ATP-binding protein	Brite Hierarchies; Protein families: signaling and cellular processes; Transporters	COG1116*	ABC-type nitrate/sulfonate/bicarbonate transport system, ATPase component	Inorganic ion transport and metabolism	PF00005 [ABC transporter]	157.664	3616.97	23869	2821237
109	pAca1.1_fam	SRR6714251	SRR6714251_spades_187	SRR6714251_spades_187_21408-21860	21408	21860	cargo	cargo_class		PBP1_BmpA_Med_like	cd06353.FASTA.hhm	-	-	-	-	ENOG410Y8CX	-	Function unknown	-	132.581	2795.39	11657	1266314
110
111	pAca1.1_fam	SRR6714252	SRR6714252_spades_191	SRR6714252_spades_191_2-421	2	421	cargo	cargo_class		PRK06567	PRK06567.FASTA.hhm	-	-	-	-	COG0493;COG0543*	-	-	-	392.829	7586.11	29290	3186165
112	pAca1.1_fam	SRR6714252	SRR6714252_spades_191	SRR6714252_spades_191_550-873	550	873	cargo	cargo_class		PreA	COG1146.FASTA.hhm	fdxA	K05524*	ferredoxin	Not Included in Pathway or Brite; Unclassified: metabolism; Energy metabolism	COG1146*	Ferredoxin	Energy production and conversion	PF11953 [Domain of unknown function (DUF3470)]	589.388	10399.8	33901	3369519
113	pAca1.1_fam	SRR6714252	SRR6714252_spades_191	SRR6714252_spades_191_876-1817	876	1817	cargo	cargo_class		HEAT	COG1413.FASTA.hhm	-	-	-	-	COG1413*	FOG: HEAT repeat	Energy production and conversion	PF02985 [HEAT repeat];PF03130 [PBS lyase HEAT-like repeat];PF12717 [non-SMC mitotic condensation complex subunit 1];PF13513 [HEAT-like repeat];PF13646 [HEAT repeats]	418.492	8970.95	69985	8450638
114	pAca1.1_fam	SRR6714252	SRR6714252_spades_191	SRR6714252_spades_191_1844-2077	1844	2077	cargo	cargo_class		PreA	COG1146.FASTA.hhm	aprB	K00395	adenylylsulfate reductase, subunit B [EC:1.8.99.2]	Metabolism; Energy metabolism; Sulfur metabolism	COG1146*	Ferredoxin	Energy production and conversion	-	608.283	9297.23	25269	2175552
115	pAca1.1_fam	SRR6714252	SRR6714252_spades_191	SRR6714252_spades_191_2096-3832	2096	3832	cargo	cargo_class		PRK08275	PRK08275.FASTA.hhm	aprA	K00394*	adenylylsulfate reductase, subunit A [EC:1.8.99.2]	Metabolism; Energy metabolism; Sulfur metabolism	COG1053*	Succinate dehydrogenase/fumarate reductase, flavoprotein subunit	Energy production and conversion	PF00890 [FAD binding domain];PF02910 [Fumarate reductase flavoprotein C-term]	382.558	8764.61	117968	15224133
116	pAca1.1_fam	SRR6714252	SRR6714252_spades_191	SRR6714252_spades_191_3835-4587	3835	4587	cargo	cargo_class		MngR	COG2188.FASTA.hhm	K03710	K03710*	GntR family transcriptional regulator	Brite Hierarchies; Protein families: genetic information processing; Transcription factors	COG2188*	Transcriptional regulators	Transcription	PF00392 [Bacterial regulatory proteins, gntR family];PF07702 [UTRA domain]	362.003	7409.7	48392	5579507
117	pAca1.1_fam	SRR6714252	SRR6714252_spades_191	SRR6714252_spades_191_5095-5661	5095	5661	backbone	backbone_other		SR_ResInv	cd03768.FASTA.hhm	gin	K21528*	serine recombinase [EC:3.1.22.- 6.5.1.-]	Not Included in Pathway or Brite; Unclassified: metabolism; Enzymes with EC numbers	COG1961*	Site-specific recombinases, DNA invertase Pin homologs	DNA replication, recombination and repair	PF00239 [Resolvase, N terminal domain]	311.787	6036.16	31384	3422502
118	pAca1.1_fam	SRR6714252	SRR6714252_spades_191	SRR6714252_spades_191_5699-5977	5699	5977	backbone	backbone_other		WGR_MMR_like	cd07996.FASTA.hhm	-	-	-	-	COG3831*	Uncharacterized conserved protein	Function unknown	-	357.579	5884.92	17711	1641893
119	pAca1.1_fam	SRR6714252	SRR6714252_spades_191	SRR6714252_spades_191_5967-6377	5967	6377	cargo			COG4374	COG4374.FASTA.hhm	-	-	-	-	COG4374	Uncharacterized protein conserved in bacteria	Function unknown	PF01850 [PIN domain]	331.355	6120.72	24177	2515617
120	pAca1.1_fam	SRR6714252	SRR6714252_spades_191	SRR6714252_spades_191_6358-6693	6358	6693	backbone	backbone_stab		AbrB	COG2002.FASTA.hhm	-	-	-	-	ENOG410XZK7*	Pfam:SpoVT_AbrB	Transcription	-	361.881	6223.69	21586	2091158
121	pAca1.1_fam	SRR6714252	SRR6714252_spades_191	SRR6714252_spades_191_6781-7074	6781	7074	backbone	backbone_par	par_1	PRK10349	PRK10349.FASTA.hhm	-	-	-	-	-	-	-	-	380.816	6343.39	19876	1864956
122	pAca1.1_fam	SRR6714252	SRR6714252_spades_191	SRR6714252_spades_191_7071-7703	7071	7703	backbone	backbone_par	par_1	BcsQ	COG1192.FASTA.hhm	parA, soj	K03496*	chromosome partitioning protein	Brite Hierarchies; Protein families: genetic information processing; Chromosome and associated proteins | Brite Hierarchies; Protein families: signaling and cellular processes; Cytoskeleton proteins	COG1192*	ATPases involved in chromosome partitioning	Cell division and chromosome partitioning	PF01656 [CobQ/CobB/MinD/ParA nucleotide binding domain];PF13614 [AAA domain]	294.122	5876.48	33052	3719815
123	pAca1.1_fam	SRR6714252	SRR6714252_spades_191	SRR6714252_spades_191_8117-8296	8117	8296	cargo			Ldr_toxin	pfam13940.FASTA.hhm	-	-	-	-	-	-	-	-	374.683	5171.66	11973	930899
124	pAca1.1_fam	SRR6714252	SRR6714252_spades_191	SRR6714252_spades_191_8283-9596	8283	9596	backbone	backbone_rep	rep_3	RepB_primase	pfam16793.FASTA.hhm	-	-	-	-	ENOG41120GH*	-	Function unknown	-	206.467	4590.8	48163	6032314
125	pAca1.1_fam	SRR6714252	SRR6714252_spades_191	SRR6714252_spades_191_10160-10438	10160	10438	cargo	cargo_class		DNA_pol_B_palm	pfam14792.FASTA.hhm	-	-	-	-	-	-	-	-	262.284	4142.83	12991	1155849
126	pAca1.1_fam	SRR6714252	SRR6714252_spades_191	SRR6714252_spades_191_10585-11115	10585	11115	backbone	backbone_rep	rep_3	KfrA_N	pfam11740.FASTA.hhm	-	-	-	-	-	-	-	PF11740 [Plasmid replication region DNA-binding N-term]	155.685	2898.58	14676	1539145
127	pAca1.1_fam	SRR6714252	SRR6714252_spades_191	SRR6714252_spades_191_11418-11651	11418	11651	backbone	backbone_other		Imm_superinfect	pfam14373.FASTA.hhm	-	-	-	-	ENOG410XVPM	-	Function unknown	PF14373 [Superinfection immunity protein]	219.876	3463.9	9134	810552
128	pAca1.1_fam	SRR6714252	SRR6714252_spades_191	SRR6714252_spades_191_11977-12462	11977	12462	backbone	backbone_other		CpxP	COG3678.FASTA.hhm	-	-	-	-	-	-	-	-	144.509	2739.71	12468	1331499
129	pAca1.1_fam	SRR6714252	SRR6714252_spades_191	SRR6714252_spades_191_12572-12886	12572	12886	backbone	backbone_other		fumC_II	TIGR00979.FASTA.hhm	-	-	-	-	-	-	-	-	138.606	2302.72	7751	725356
130	pAca1.1_fam	SRR6714252	SRR6714252_spades_191	SRR6714252_spades_191_13083-13421	13083	13421	backbone	backbone_mob	mob_1	ihfA	PRK00285.FASTA.hhm	ihfA, himA	K04764*	integration host factor subunit alpha	Brite Hierarchies; Protein families: genetic information processing; DNA replication proteins | Brite Hierarchies; Protein families: genetic information processing; Chromosome and associated proteins | Brite Hierarchies; Protein families: genetic information processing; DNA repair and recombination proteins	COG0776*	Bacterial nucleoid DNA-binding protein	DNA replication, recombination and repair	PF00216 [Bacterial DNA-binding protein]	96.075	1741.29	5782	590297
131	pAca1.1_fam	SRR6714252	SRR6714252_spades_191	SRR6714252_spades_191_13457-13783	13457	13783	cargo			LEM_emerin	cd12939.FASTA.hhm	-	-	-	-	-	-	-	-	82.03	1464.42	4762	478866
132	pAca1.1_fam	SRR6714252	SRR6714252_spades_191	SRR6714252_spades_191_13634-13969	13634	13969	backbone	backbone_mob	mob_1	TraD	pfam06412.FASTA.hhm	-	-	-	-	-	-	-	-	70.613	1150.48	4212	386560
133	pAca1.1_fam	SRR6714252	SRR6714252_spades_191	SRR6714252_spades_191_14157-16943	14157	16943	backbone	backbone_mob	mob_1	PRK13889	PRK13889.FASTA.hhm	-	-	-	-	ENOG41123RM*	mobA MobL	Function unknown	PF03389 [MobA/MobL family];PF18821 []	123.651	2857.5	61179	7963864
134	pAca1.1_fam	SRR6714252	SRR6714252_spades_191	SRR6714252_spades_191_17017-17268	17017	17268	backbone	backbone_stab		lp_hng_hel_AbrB	TIGR01439.FASTA.hhm	-	-	-	-	ENOG4111W48*	SpoVT_AbrB	Transcription	-	275.097	4385.23	12307	1105079
135	pAca1.1_fam	SRR6714252	SRR6714252_spades_191	SRR6714252_spades_191_17265-17660	17265	17660	backbone	backbone_stab		COG5611	COG5611.FASTA.hhm	-	-	-	-	ENOG4111K20*	Toxic component of a toxin-antitoxin (TA) module. A	Function unknown	-	260.11	4790.91	18286	1897202
136	pAca1.1_fam	SRR6714252	SRR6714252_spades_191	SRR6714252_spades_191_18187-19533	18187	19533	cargo	cargo_class		PBP2_SsuA_like_3	cd13559.FASTA.hhm	ABC.SN.S	K02051*	NitT/TauT family transport system substrate-binding protein	Brite Hierarchies; Protein families: signaling and cellular processes; Transporters	COG0715*	ABC-type nitrate/sulfonate/bicarbonate transport systems, periplasmic components	Inorganic ion transport and metabolism	-	288.538	6378.11	68998	8591315
137	pAca1.1_fam	SRR6714252	SRR6714252_spades_191	SRR6714252_spades_191_19541-20440	19541	20440	cargo	cargo_class		TauC	COG0600.FASTA.hhm	ABC.SN.P	K02050*	NitT/TauT family transport system permease protein	Brite Hierarchies; Protein families: signaling and cellular processes; Transporters	COG0600*	ABC-type nitrate/sulfonate/bicarbonate transport system, permease component	Inorganic ion transport and metabolism	PF00528 [Binding-protein-dependent transport system inner membrane component]	338.457	7168.59	54077	6451735
138	pAca1.1_fam	SRR6714252	SRR6714252_spades_191	SRR6714252_spades_191_20455-21234	20455	21234	cargo	cargo_class		ABC_NrtD_SsuB_transporters	cd03293.FASTA.hhm	ABC.SN.A	K02049	NitT/TauT family transport system ATP-binding protein	Brite Hierarchies; Protein families: signaling and cellular processes; Transporters	COG1116*	ABC-type nitrate/sulfonate/bicarbonate transport system, ATPase component	Inorganic ion transport and metabolism	PF00005 [ABC transporter]	411.21	8709	56941	6793022
139	pAca1.1_fam	SRR6714252	SRR6714252_spades_191	SRR6714252_spades_191_21408-21860	21408	21860	cargo	cargo_class		PBP1_BmpA_Med_like	cd06353.FASTA.hhm	-	-	-	-	ENOG410Y8CX	-	Function unknown	-	363.615	7005.77	29242	3173613
140
141	pTC_F14_fam	SRR10201746	SRR10201746_spades_1654	SRR10201746_spades_1654_1-2208	1	2208	cargo	cargo_class		GT_2_like_c	cd04186.FASTA.hhm	rfbC	K20444*	O-antigen biosynthesis protein [EC:2.4.1.-]	Brite Hierarchies; Protein families: metabolism; Lipopolysaccharide biosynthesis proteins | Brite Hierarchies; Protein families: signaling and cellular processes; Transporters	COG1216*	Predicted glycosyltransferases	General function prediction only	PF00535 [Glycosyl transferase family 2];PF07021 [Methionine biosynthesis protein MetW];PF13489 [Methyltransferase domain]	0.636	32.999	564	72862
142	pTC_F14_fam	SRR10201746	SRR10201746_spades_1654	SRR10201746_spades_1654_2407-3069	2407	3069	backbone	backbone_mob	mob_2	DUF3349	pfam11829.FASTA.hhm	-	-	-	-	-	-	-	-	0.912	38.671	243	25639
143	pTC_F14_fam	SRR10201746	SRR10201746_spades_1654	SRR10201746_spades_1654_3062-3742	3062	3742	backbone	backbone_mob	mob_2	CbiA	pfam01656.FASTA.hhm	-	-	-	-	ENOG4111S84*	-	Function unknown	-	0.811	34.957	222	23806
144	pTC_F14_fam	SRR10201746	SRR10201746_spades_1654	SRR10201746_spades_1654_3739-4134	3739	4134	backbone	backbone_mob	mob_2	PRK14835	PRK14835.FASTA.hhm	-	-	-	-	-	-	-	-	1.162	45.245	185	17917
145	pTC_F14_fam	SRR10201746	SRR10201746_spades_1654	SRR10201746_spades_1654_4419-4730	4419	4730	backbone	backbone_mob	mob_2	PRK13877	PRK13877.FASTA.hhm	-	-	-	-	ENOG410Z7EP*	MobB relaxase mobilization protein	Function unknown	-	1.148	45.734	144	14269
146	pTC_F14_fam	SRR10201746	SRR10201746_spades_1654	SRR10201746_spades_1654_4720-7389	4720	7389	backbone	backbone_mob	mob_2	RepB_primase	pfam16793.FASTA.hhm	-	-	-	-	ENOG410ZUPF*	relaxase Mobilization Nuclease family protein	Function unknown	PF03432 [Relaxase/Mobilisation nuclease domain ];PF16793 [RepB DNA-primase from phage plasmid];PF18821 []	0.712	35.712	764	95351
147	pTC_F14_fam	SRR10201746	SRR10201746_spades_1654	SRR10201746_spades_1654_7444-7668	7444	7668	backbone	backbone_stab		COG4710	COG4710.FASTA.hhm	relB	K18918*	RHH-type transcriptional regulator, rel operon repressor / antitoxin RelB	Brite Hierarchies; Protein families: genetic information processing; Transcription factors | Brite Hierarchies; Protein families: signaling and cellular processes; Prokaryotic defense system	COG4710*	Predicted DNA-binding protein with an HTH domain	General function prediction only	-	0.951	31.124	86	7003
148	pTC_F14_fam	SRR10201746	SRR10201746_spades_1654	SRR10201746_spades_1654_7652-7924	7652	7924	backbone	backbone_stab		RelE	COG2026.FASTA.hhm	relE, stbE	K06218*	mRNA interferase RelE/StbE	Brite Hierarchies; Protein families: signaling and cellular processes; Prokaryotic defense system	COG2026*	Cytotoxic translational repressor of toxin-antitoxin stability system	Cell division and chromosome partitioning|Translation, ribosomal structure and biogenesis	PF05016 [ParE toxin of type II toxin-antitoxin system, parDE]	0.93	29.564	102	8071
149	pTC_F14_fam	SRR10201746	SRR10201746_spades_1654	SRR10201746_spades_1654_8041-8916	8041	8916	backbone	backbone_rep	rep_1	repA	cd01125.FASTA.hhm	repA	K07505*	regulatory protein RepA	Not Included in Pathway or Brite; Unclassified: genetic information processing; Replication and repair	ENOG410XPMN*	Plasmid and phage replicative helicase	Replication, recombination and repair	PF13481 [AAA domain]	0.787	35.24	277	30870
150	pTC_F14_fam	SRR10201746	SRR10201746_spades_1654	SRR10201746_spades_1654_8980-9891	8980	9891	backbone	backbone_rep	rep_1	RepC	pfam06504.FASTA.hhm	-	-	-	-	ENOG410XPZV*	Replication C family protein	Replication, recombination and repair	PF06504 [Replication protein C (RepC)]	1.004	45.708	368	41686
151	pTC_F14_fam	SRR10201746	SRR10201746_spades_1654	SRR10201746_spades_1654_10310-10828	10310	10828	backbone	backbone_rep		KfrA_N	pfam11740.FASTA.hhm	-	-	-	-	-	-	-	PF11740 [Plasmid replication region DNA-binding N-term]	0.978	42.613	204	22116
152	pTC_F14_fam	SRR10201746	SRR10201746_spades_1654	SRR10201746_spades_1654_10846-11106	10846	11106	cargo			PHA01623	PHA01623.FASTA.hhm	-	-	-	-	ENOG410Z7HV*	-	Function unknown	-	1.449	55.142	152	14392
153	pTC_F14_fam	SRR10201746	SRR10201746_spades_1654	SRR10201746_spades_1654_11108-11758	11108	11758	backbone	backbone_par		BcsQ	COG1192.FASTA.hhm	parA, soj	K03496*	chromosome partitioning protein	Brite Hierarchies; Protein families: genetic information processing; Chromosome and associated proteins | Brite Hierarchies; Protein families: signaling and cellular processes; Cytoskeleton proteins	COG1192*	ATPases involved in chromosome partitioning	Cell division and chromosome partitioning	PF01656 [CobQ/CobB/MinD/ParA nucleotide binding domain];PF13614 [AAA domain]	1.284	55.948	336	36422
154	pTC_F14_fam	SRR10201746	SRR10201746_spades_1654	SRR10201746_spades_1654_11838-12125	11838	12125	cargo					-	-	-	-	COG3668*	Plasmid stabilization system protein	General function prediction only	-	1.538	54.667	178	15744
155	pTC_F14_fam	SRR10201746	SRR10201746_spades_1654	SRR10201746_spades_1654_12162-12452	12162	12452	cargo			COG3905	COG3905.FASTA.hhm	-	-	-	-	COG3905*	Predicted transcriptional regulator	Transcription	-	1.505	53.216	176	15486
156	pTC_F14_fam	SRR10201746	SRR10201746_spades_1654	SRR10201746_spades_1654_12561-13130	12561	13130	backbone	backbone_other		PinE	COG1961.FASTA.hhm	gin	K21528*	serine recombinase [EC:3.1.22.- 6.5.1.-]	Not Included in Pathway or Brite; Unclassified: metabolism; Enzymes with EC numbers	COG1961*	Site-specific recombinases, DNA invertase Pin homologs	DNA replication, recombination and repair	PF00239 [Resolvase, N terminal domain]	1.017	42.493	233	24221
157	pTC_F14_fam	SRR10201746	SRR10201746_spades_1654	SRR10201746_spades_1654_13259-16756	13259	16756	cargo	cargo_class		GT_2_like_c	cd04186.FASTA.hhm	rfbC	K20444*	O-antigen biosynthesis protein [EC:2.4.1.-]	Brite Hierarchies; Protein families: metabolism; Lipopolysaccharide biosynthesis proteins | Brite Hierarchies; Protein families: signaling and cellular processes; Transporters	COG1216*	Predicted glycosyltransferases	General function prediction only	PF00535 [Glycosyl transferase family 2];PF07021 [Methionine biosynthesis protein MetW];PF13489 [Methyltransferase domain];PF13641 [Glycosyltransferase like family 2]	0.707	36.416	994	127382
158	pTC_F14_fam	SRR10201746	SRR10201746_spades_1654	SRR10201746_spades_1654_16955-17617	16955	17617	backbone	backbone_mob	mob_2	DUF3349	pfam11829.FASTA.hhm	-	-	-	-	-	-	-	-	0.983	44.137	262	29263
159	pTC_F14_fam	SRR10201746	SRR10201746_spades_1654	SRR10201746_spades_1654_17610-18290	17610	18290	backbone	backbone_mob	mob_2	CbiA	pfam01656.FASTA.hhm	-	-	-	-	ENOG4111S84*	-	Function unknown	-	1.016	43.169	278	29398
160	pTC_F14_fam	SRR10201746	SRR10201746_spades_1654	SRR10201746_spades_1654_18287-18682	18287	18682	backbone	backbone_mob	mob_2	PRK14835	PRK14835.FASTA.hhm	-	-	-	-	-	-	-	-	1.156	45.52	184	18026
161
162	pTC_F14_fam	SRR10201746	SRR10201746_spades_2753	SRR10201746_spades_2753_2-574	2	574	backbone	backbone_rep		KfrA_N	pfam11740.FASTA.hhm	-	-	-	-	ENOG410Y4NI*	-	Function unknown	PF11740 [Plasmid replication region DNA-binding N-term]	0.152	7.314	35	4191
163	pTC_F14_fam	SRR10201746	SRR10201746_spades_2753	SRR10201746_spades_2753_663-941	663	941	cargo			COG2929	COG2929.FASTA.hhm	K09803	K09803*	uncharacterized protein	Not Included in Pathway or Brite; Poorly characterized; Function unknown	COG2929*	Uncharacterized protein conserved in bacteria	Function unknown	PF04365 [Ribonuclease toxin, BrnT, of type II toxin-antitoxin system]	0.312	12.369	35	3451
164	pTC_F14_fam	SRR10201746	SRR10201746_spades_2753	SRR10201746_spades_2753_901-1221	901	1221	cargo			COG3514	COG3514.FASTA.hhm	-	-	-	-	COG3514*	Uncharacterized protein conserved in bacteria	Function unknown	PF14384 [BrnA antitoxin of type II toxin-antitoxin system]	0.31	12.642	40	4058
165	pTC_F14_fam	SRR10201746	SRR10201746_spades_2753	SRR10201746_spades_2753_1266-1568	1266	1568	backbone	backbone_stab		COG3514	COG3514.FASTA.hhm	-	-	-	-	COG3514*	Uncharacterized protein conserved in bacteria	Function unknown	PF14384 [BrnA antitoxin of type II toxin-antitoxin system]	0.394	11.304	48	3425
166	pTC_F14_fam	SRR10201746	SRR10201746_spades_2753	SRR10201746_spades_2753_1645-2514	1645	2514	backbone	backbone_rep	rep_1	repA	cd01125.FASTA.hhm	repA	K07505*	regulatory protein RepA	Not Included in Pathway or Brite; Unclassified: genetic information processing; Replication and repair	ENOG410XPMN*	Plasmid and phage replicative helicase	Replication, recombination and repair	PF13481 [AAA domain]	0.489	21.771	171	18941
167	pTC_F14_fam	SRR10201746	SRR10201746_spades_2753	SRR10201746_spades_2753_2480-3367	2480	3367	backbone	backbone_rep	rep_1	RepC	pfam06504.FASTA.hhm	-	-	-	-	ENOG410XPZV*	Replication C family protein	Replication, recombination and repair	PF06504 [Replication protein C (RepC)]	0.289	12.007	103	10662
168	pTC_F14_fam	SRR10201746	SRR10201746_spades_2753	SRR10201746_spades_2753_3706-4164	3706	4164	cargo	cargo_class		DUF29	pfam01724.FASTA.hhm	-	-	-	-	ENOG4111VKT*	Domain of unknown function DUF29	Function unknown	PF01724 [Domain of unknown function DUF29]	0.26	10.377	48	4763
169	pTC_F14_fam	SRR10201746	SRR10201746_spades_2753	SRR10201746_spades_2753_4161-4379	4161	4379	cargo					-	-	-	-	-	-	-	-	-	-	-	-
170	pTC_F14_fam	SRR10201746	SRR10201746_spades_2753	SRR10201746_spades_2753_4331-4545	4331	4545	cargo					-	-	-	-	COG3666*	Transposase and inactivated derivatives	DNA replication, recombination and repair	-	0.359	12.428	31	2672
171	pTC_F14_fam	SRR10201746	SRR10201746_spades_2753	SRR10201746_spades_2753_4663-5793	4663	5793	cargo			PRK06849	PRK06849.FASTA.hhm	-	-	-	-	ENOG410ZWUD*	carbamoyl-phosphate-synthetase protein	Function unknown	-	0.341	16.382	155	18528
172	pTC_F14_fam	SRR10201746	SRR10201746_spades_2753	SRR10201746_spades_2753_5864-7309	5864	7309	cargo			OHA	pfam14418.FASTA.hhm	-	-	-	-	ENOG41126GK*	-	Function unknown	-	0.957	45.805	556	66234
173	pTC_F14_fam	SRR10201746	SRR10201746_spades_2753	SRR10201746_spades_2753_7331-8467	7331	8467	cargo			MviM	COG0673.FASTA.hhm	iolG	K00010*	myo-inositol 2-dehydrogenase / D-chiro-inositol 1-dehydrogenase [EC:1.1.1.18 1.1.1.369]	Metabolism; Carbohydrate metabolism; Inositol phosphate metabolism | Metabolism; Biosynthesis of other secondary metabolites; Streptomycin biosynthesis	COG0673*	Predicted dehydrogenases and related proteins	General function prediction only	PF01408 [Oxidoreductase family, NAD-binding Rossmann fold];PF02894 [Oxidoreductase family, C-terminal alpha/beta domain]	1.293	61.31	591	69709
174	pTC_F14_fam	SRR10201746	SRR10201746_spades_2753	SRR10201746_spades_2753_8457-10448	8457	10448	cargo			AHBA_syn	cd00616.FASTA.hhm	vioA	K20429*	dTDP-4-amino-4,6-dideoxy-D-glucose transaminase [EC:2.6.1.33]	Not Included in Pathway or Brite; Unclassified: metabolism; Enzymes with EC numbers	COG0399*	Predicted pyridoxal phosphate-dependent enzyme apparently involved in regulation of cell wall biogenesis	Cell envelope biogenesis, outer membrane	PF01041 [DegT/DnrJ/EryC1/StrS aminotransferase family]	0.65	31.777	520	63300
175	pTC_F14_fam	SRR10201746	SRR10201746_spades_2753	SRR10201746_spades_2753_10840-11199	10840	11199	cargo			HicB	COG1598.FASTA.hhm	hicB	K18843*	antitoxin HicB	Brite Hierarchies; Protein families: signaling and cellular processes; Prokaryotic defense system	ENOG4111KI8	Toxin-antitoxin system, antitoxin component, HicB family	Function unknown	-	0.878	34.325	127	12357
176	pTC_F14_fam	SRR10201746	SRR10201746_spades_2753	SRR10201746_spades_2753_11202-11429	11202	11429	cargo			HicA_toxin	pfam07927.FASTA.hhm	-	-	-	-	ENOG410XXXT*	-	Function unknown	-	0.917	29.18	84	6653
177	pTC_F14_fam	SRR10201746	SRR10201746_spades_2753	SRR10201746_spades_2753_11534-11791	11534	11791	cargo			HTH_ARSR	cd00090.FASTA.hhm	-	-	-	-	-	-	-	-	1.013	32.736	105	8446
178	pTC_F14_fam	SRR10201746	SRR10201746_spades_2753	SRR10201746_spades_2753_11788-12432	11788	12432	cargo			DUF3349	pfam11829.FASTA.hhm	-	-	-	-	-	-	-	-	0.644	28.671	167	18493
179	pTC_F14_fam	SRR10201746	SRR10201746_spades_2753	SRR10201746_spades_2753_12425-13093	12425	13093	backbone	backbone_mob	mob_2	ArsA	cd02035.FASTA.hhm	-	-	-	-	ENOG4111S84*	-	Function unknown	-	0.394	18.182	106	12164
180	pTC_F14_fam	SRR10201746	SRR10201746_spades_2753	SRR10201746_spades_2753_13090-13509	13090	13509	backbone	backbone_mob	mob_2	HTH_7	pfam02796.FASTA.hhm	-	-	-	-	-	-	-	-	0.361	14.26	61	5989
181	pTC_F14_fam	SRR10201746	SRR10201746_spades_2753	SRR10201746_spades_2753_13821-14141	13821	14141	backbone	backbone_mob	mob_2	PRK13877	PRK13877.FASTA.hhm	-	-	-	-	ENOG410Z7EP*	MobB relaxase mobilization protein	Function unknown	-	0.225	7.664	29	2460
182	pTC_F14_fam	SRR10201746	SRR10201746_spades_2753	SRR10201746_spades_2753_14122-14637	14122	14637	backbone	backbone_mob	mob_2	Relaxase	pfam03432.FASTA.hhm	-	-	-	-	ENOG410ZUPF*	relaxase Mobilization Nuclease family protein	Function unknown	PF03432 [Relaxase/Mobilisation nuclease domain ]	0.169	7.859	35	4055
183
184	pLAtc2_fam	SRR10201746	SRR10201746_spades_2813	SRR10201746_spades_2813_3-2135	3	2135	backbone	backbone_mob	mob_1	TraA_Ti	TIGR02768.FASTA.hhm	-	-	-	-	ENOG41123RM*	mobA MobL	Function unknown	PF03389 [MobA/MobL family];PF18821 []	1.357	67.995	1163	145033
185	pLAtc2_fam	SRR10201746	SRR10201746_spades_2813	SRR10201746_spades_2813_2162-2260	2162	2260	cargo			PRK05286	PRK05286.FASTA.hhm	-	-	-	-	-	-	-	-	1.835	43.333	73	4290
186	pLAtc2_fam	SRR10201746	SRR10201746_spades_2813	SRR10201746_spades_2813_2323-2658	2323	2658	backbone	backbone_mob	mob_1	TraD	pfam06412.FASTA.hhm	-	-	-	-	-	-	-	-	1.844	69.69	249	23416
187	pLAtc2_fam	SRR10201746	SRR10201746_spades_2813	SRR10201746_spades_2813_2509-2835	2509	2835	cargo			LEM_emerin	cd12939.FASTA.hhm	-	-	-	-	-	-	-	-	2.42	91.156	318	29808
188	pLAtc2_fam	SRR10201746	SRR10201746_spades_2813	SRR10201746_spades_2813_2871-3170	2871	3170	backbone	backbone_mob	mob_1	ihfA	PRK00285.FASTA.hhm	ihfA, himA	K04764*	integration host factor subunit alpha	Brite Hierarchies; Protein families: genetic information processing; DNA replication proteins | Brite Hierarchies; Protein families: genetic information processing; Chromosome and associated proteins | Brite Hierarchies; Protein families: genetic information processing; DNA repair and recombination proteins	COG0776*	Bacterial nucleoid DNA-binding protein	DNA replication, recombination and repair	PF00216 [Bacterial DNA-binding protein]	2.356	85.57	284	25671
189	pLAtc2_fam	SRR10201746	SRR10201746_spades_2813	SRR10201746_spades_2813_3130-3291	3130	3291	cargo			PRK02287	PRK02287.FASTA.hhm	-	-	-	-	-	-	-	-	3.149	90.562	205	14671
190	pLAtc2_fam	SRR10201746	SRR10201746_spades_2813	SRR10201746_spades_2813_3610-3927	3610	3927	cargo			PRK08223	PRK08223.FASTA.hhm	-	-	-	-	-	-	-	-	2.762	107.142	353	34071
191	pLAtc2_fam	SRR10201746	SRR10201746_spades_2813	SRR10201746_spades_2813_3952-4311	3952	4311	cargo			Metal_resist	pfam13801.FASTA.hhm	-	-	-	-	-	-	-	-	2.627	105.314	380	37913
192	pLAtc2_fam	SRR10201746	SRR10201746_spades_2813	SRR10201746_spades_2813_4687-4920	4687	4920	backbone	backbone_other		Imm_superinfect	pfam14373.FASTA.hhm	-	-	-	-	ENOG410XVPM	-	Function unknown	PF14373 [Superinfection immunity protein]	3.009	101.714	283	23801
193	pLAtc2_fam	SRR10201746	SRR10201746_spades_2813	SRR10201746_spades_2813_5407-5928	5407	5928	backbone	backbone_rep	rep_3	KfrA_N	pfam11740.FASTA.hhm	-	-	-	-	-	-	-	PF11740 [Plasmid replication region DNA-binding N-term]	1.473	62.613	309	32684
194	pLAtc2_fam	SRR10201746	SRR10201746_spades_2813	SRR10201746_spades_2813_6664-6843	6664	6843	cargo	cargo_class		CFC	pfam09443.FASTA.hhm	-	-	-	-	-	-	-	-	1.382	33.011	100	5942
195	pLAtc2_fam	SRR10201746	SRR10201746_spades_2813	SRR10201746_spades_2813_7170-8159	7170	8159	backbone	backbone_rep	rep_5	RepA_C	pfam04796.FASTA.hhm	-	-	-	-	ENOG410XSQ6*	Plasmid Encoded RepA Protein	Function unknown	PF04796 [Plasmid encoded RepA protein]	1.428	67.367	568	66693
196	pLAtc2_fam	SRR10201746	SRR10201746_spades_2813	SRR10201746_spades_2813_8186-8422	8186	8422	backbone	backbone_par	par_2	NOT	NOT	-	-	-	-	ENOG410Y3ZG*	ParG	Function unknown	-	2.845	103.705	271	24578
197	pLAtc2_fam	SRR10201746	SRR10201746_spades_2813	SRR10201746_spades_2813_8419-9048	8419	9048	backbone	backbone_par	par_2	PHA02518	PHA02518.FASTA.hhm	parA, soj	K03496*	chromosome partitioning protein	Brite Hierarchies; Protein families: genetic information processing; Chromosome and associated proteins | Brite Hierarchies; Protein families: signaling and cellular processes; Cytoskeleton proteins	COG1192*	ATPases involved in chromosome partitioning	Cell division and chromosome partitioning	PF01656 [CobQ/CobB/MinD/ParA nucleotide binding domain];PF13614 [AAA domain]	1.864	81.063	472	51070
198	pLAtc2_fam	SRR10201746	SRR10201746_spades_2813	SRR10201746_spades_2813_9142-9699	9142	9699	backbone	backbone_other		PinE	COG1961.FASTA.hhm	gin	K21528*	serine recombinase [EC:3.1.22.- 6.5.1.-]	Not Included in Pathway or Brite; Unclassified: metabolism; Enzymes with EC numbers	COG1961*	Site-specific recombinases, DNA invertase Pin homologs	DNA replication, recombination and repair	PF00239 [Resolvase, N terminal domain]	2.016	84.697	452	47261
199	pLAtc2_fam	SRR10201746	SRR10201746_spades_2813	SRR10201746_spades_2813_10240-11511	10240	11511	cargo	cargo_class		Porin_O_P	pfam07396.FASTA.hhm	-	-	-	-	ENOG410Y0I8*	phosphate-selective porin O and P	Cell wall/membrane/envelope biogenesis	PF07396 [Phosphate-selective porin O and P]	2.304	112.726	1178	143388
200	pLAtc2_fam	SRR10201746	SRR10201746_spades_2813	SRR10201746_spades_2813_11563-12225	11563	12225	cargo	cargo_class		HTH_26	pfam13443.FASTA.hhm	-	-	-	-	-	-	-	-	1.685	69.896	449	46341
201	pLAtc2_fam	SRR10201746	SRR10201746_spades_2813	SRR10201746_spades_2813_12376-12552	12376	12552	cargo	cargo_class		DUF2283	pfam10049.FASTA.hhm	-	-	-	-	ENOG410XUWU*	Protein of unknown function (DUF2283)	Function unknown	PF10049 [Protein of unknown function (DUF2283)]	2.559	81.153	182	14364
202	pLAtc2_fam	SRR10201746	SRR10201746_spades_2813	SRR10201746_spades_2813_12467-12790	12467	12790	cargo			DUF3224	pfam11528.FASTA.hhm	-	-	-	-	-	-	-	-	2.527	89.892	329	29125
203	pLAtc2_fam	SRR10201746	SRR10201746_spades_2813	SRR10201746_spades_2813_12960-13622	12960	13622	cargo			COG1416	COG1416.FASTA.hhm	K09004	K09004*	uncharacterized protein	Not Included in Pathway or Brite; Poorly characterized; Function unknown	ENOG4111WBB*	DsrE/DsrF-like family	Function unknown	-	2.312	103.311	616	68495
204	pLAtc2_fam	SRR10201746	SRR10201746_spades_2813	SRR10201746_spades_2813_13819-14463	13819	14463	cargo			BphC5-RrK37_N_like	cd08362.FASTA.hhm	-	-	-	-	-	-	-	-	2.373	109.064	615	70346
205
206	pAca1.2_fam	SRR10201746	SRR10201746_spades_4279	SRR10201746_spades_4279_3-638	3	638	cargo			DDE_Tnp_1	pfam01609.FASTA.hhm	K07481	K07481*	transposase, IS5 family	Not Included in Pathway or Brite; Unclassified: genetic information processing; Replication and repair	COG3039*	Transposase and inactivated derivatives, IS5 family	DNA replication, recombination and repair	PF01609 [Transposase DDE domain]	2.641	125.634	675	79903
207	pAca1.2_fam	SRR10201746	SRR10201746_spades_4279	SRR10201746_spades_4279_1002-1226	1002	1226	cargo			2A0109	TIGR00887.FASTA.hhm	PHO84	K08176	MFS transporter, PHS family, inorganic phosphate transporter	Brite Hierarchies; Protein families: signaling and cellular processes; Transporters	ENOG410XNQK	Transporter	Carbohydrate transport and metabolism	-	1.228	39.276	111	8837
208	pAca1.2_fam	SRR10201746	SRR10201746_spades_4279	SRR10201746_spades_4279_1354-2049	1354	2049	cargo	cargo_class		NOT	NOT	aqpZ	K06188*	aquaporin Z	Brite Hierarchies; Protein families: signaling and cellular processes; Transporters	COG0580*	Glycerol uptake facilitator and related permeases (Major Intrinsic Protein Family)	Carbohydrate transport and metabolism	PF00230 [Major intrinsic protein]	0.965	41.766	270	29069
209	pAca1.2_fam	SRR10201746	SRR10201746_spades_4279	SRR10201746_spades_4279_2784-3044	2784	3044	cargo	cargo_class		SRP1_TIP1	pfam00660.FASTA.hhm	-	-	-	-	-	-	-	-	1.85	63.95	194	16691
210	pAca1.2_fam	SRR10201746	SRR10201746_spades_4279	SRR10201746_spades_4279_3994-5004	3994	5004	backbone	backbone_rep	rep_4	Replicase	pfam03090.FASTA.hhm	-	-	-	-	ENOG4111U0Y*	replicase	Function unknown	PF03090 [Replicase family]	1.413	67.031	574	67768
211	pAca1.2_fam	SRR10201746	SRR10201746_spades_4279	SRR10201746_spades_4279_5237-5545	5237	5545	cargo	cargo_class		PHD3_KMT2B	cd15593.FASTA.hhm	-	-	-	-	-	-	-	-	1.78	67.453	221	20843
212	pAca1.2_fam	SRR10201746	SRR10201746_spades_4279	SRR10201746_spades_4279_5761-6186	5761	6186	backbone	backbone_stab		PIN_3	pfam13470.FASTA.hhm	-	-	-	-	ENOG4111XJ2*	PilT protein domain protein	Function unknown	PF13470 [PIN domain]	1.887	79.671	323	33940
213	pAca1.2_fam	SRR10201746	SRR10201746_spades_4279	SRR10201746_spades_4279_6183-6446	6183	6446	backbone	backbone_stab		HicB	pfam05534.FASTA.hhm	-	-	-	-	ENOG410ZXJS*	-	Function unknown	-	2.272	81.117	241	21415
214	pAca1.2_fam	SRR10201746	SRR10201746_spades_4279	SRR10201746_spades_4279_6644-7339	6644	7339	cargo	cargo_class		NOT	NOT	aqpZ	K06188*	aquaporin Z	Brite Hierarchies; Protein families: signaling and cellular processes; Transporters	COG0580*	Glycerol uptake facilitator and related permeases (Major Intrinsic Protein Family)	Carbohydrate transport and metabolism	PF00230 [Major intrinsic protein]	1.43	64.438	400	44849
215	pAca1.2_fam	SRR10201746	SRR10201746_spades_4279	SRR10201746_spades_4279_7586-9190	7586	9190	cargo			DDE_Tnp_IS66	pfam03050.FASTA.hhm	K07484	K07484*	transposase	Not Included in Pathway or Brite; Unclassified: genetic information processing; Replication and repair	COG3436*	Transposase and inactivated derivatives	DNA replication, recombination and repair	PF03050 [Transposase IS66 family ];PF13817 [IS66 C-terminal element]	0.705	34.563	455	55474
216	pAca1.2_fam	SRR10201746	SRR10201746_spades_4279	SRR10201746_spades_4279_9212-9565	9212	9565	cargo			TnpB_IS66	pfam05717.FASTA.hhm	K07484	K07484*	transposase	Not Included in Pathway or Brite; Unclassified: genetic information processing; Replication and repair	ENOG4111UQ5	transposase	Replication, recombination and repair	PF05717 [IS66 Orf2 like protein]	1.033	38.76	147	13721
217	pAca1.2_fam	SRR10201746	SRR10201746_spades_4279	SRR10201746_spades_4279_9567-9896	9567	9896	cargo			RRM_Nop6	cd12400.FASTA.hhm	-	-	-	-	-	-	-	-	1.169	45.436	155	14994
218	pAca1.2_fam	SRR10201746	SRR10201746_spades_4279	SRR10201746_spades_4279_9945-10214	9945	10214	backbone	backbone_rep	rep_3	KfrA_N	pfam11740.FASTA.hhm	-	-	-	-	-	-	-	-	1.051	39.785	114	10742
219	pAca1.2_fam	SRR10201746	SRR10201746_spades_4279	SRR10201746_spades_4279_11073-11540	11073	11540	backbone	backbone_rep	rep_3	Terminase_5	pfam06056.FASTA.hhm	-	-	-	-	ENOG41120GH*	-	Function unknown	-	0.425	18.331	80	8579
220
221	pTC_F14_fam	SRR10201746	SRR10201746_spades_6026	SRR10201746_spades_6026_193-831	193	831	backbone	backbone_mob	mob_2	DUF3349	pfam11829.FASTA.hhm	-	-	-	-	-	-	-	-	2.079	91.415	534	58414
222	pTC_F14_fam	SRR10201746	SRR10201746_spades_6026	SRR10201746_spades_6026_824-1492	824	1492	backbone	backbone_mob	mob_2	ArsA	cd02035.FASTA.hhm	-	-	-	-	ENOG4111S84*	-	Function unknown	-	1.722	76.803	463	51381
223	pTC_F14_fam	SRR10201746	SRR10201746_spades_6026	SRR10201746_spades_6026_1489-1905	1489	1905	backbone	backbone_mob	mob_2	HTH_7	pfam02796.FASTA.hhm	-	-	-	-	-	-	-	-	0.925	33.139	155	13819
224	pTC_F14_fam	SRR10201746	SRR10201746_spades_6026	SRR10201746_spades_6026_2217-2537	2217	2537	backbone	backbone_mob	mob_2	PRK13877	PRK13877.FASTA.hhm	-	-	-	-	ENOG410Z7EP*	MobB relaxase mobilization protein	Function unknown	-	0.574	20.872	74	6700
225	pTC_F14_fam	SRR10201746	SRR10201746_spades_6026	SRR10201746_spades_6026_2518-5217	2518	5217	backbone	backbone_mob	mob_2	RepB_primase	pfam16793.FASTA.hhm	-	-	-	-	ENOG410ZUPF*	relaxase Mobilization Nuclease family protein	Function unknown	PF03432 [Relaxase/Mobilisation nuclease domain ];PF16793 [RepB DNA-primase from phage plasmid];PF18821 []	0.459	22.651	498	61157
226	pTC_F14_fam	SRR10201746	SRR10201746_spades_6026	SRR10201746_spades_6026_5381-5953	5381	5953	backbone	backbone_rep		KfrA_N	pfam11740.FASTA.hhm	-	-	-	-	ENOG410Y4NI*	-	Function unknown	PF11740 [Plasmid replication region DNA-binding N-term]	0.786	33.031	181	18927
227	pTC_F14_fam	SRR10201746	SRR10201746_spades_6026	SRR10201746_spades_6026_6081-6371	6081	6371	backbone	backbone_stab		COG2929	COG2929.FASTA.hhm	K09803	K09803*	uncharacterized protein	Not Included in Pathway or Brite; Poorly characterized; Function unknown	COG2929*	Uncharacterized protein conserved in bacteria	Function unknown	PF04365 [Ribonuclease toxin, BrnT, of type II toxin-antitoxin system]	1.069	38.983	125	11344
228	pTC_F14_fam	SRR10201746	SRR10201746_spades_6026	SRR10201746_spades_6026_6358-6660	6358	6660	backbone	backbone_stab		COG3514	COG3514.FASTA.hhm	-	-	-	-	COG3514*	Uncharacterized protein conserved in bacteria	Function unknown	PF14384 [BrnA antitoxin of type II toxin-antitoxin system]	0.928	35.363	113	10715
229	pTC_F14_fam	SRR10201746	SRR10201746_spades_6026	SRR10201746_spades_6026_6734-7603	6734	7603	backbone	backbone_rep	rep_1	repA	cd01125.FASTA.hhm	repA	K07505*	regulatory protein RepA	Not Included in Pathway or Brite; Unclassified: genetic information processing; Replication and repair	ENOG410XPMN*	Plasmid and phage replicative helicase	Replication, recombination and repair	PF13481 [AAA domain]	0.895	41.652	313	36237
230	pTC_F14_fam	SRR10201746	SRR10201746_spades_6026	SRR10201746_spades_6026_7569-8456	7569	8456	backbone	backbone_rep	rep_1	RepC	pfam06504.FASTA.hhm	-	-	-	-	ENOG410XPZV*	Replication C family protein	Replication, recombination and repair	PF06504 [Replication protein C (RepC)]	0.93	42.452	332	37697
231	pTC_F14_fam	SRR10201746	SRR10201746_spades_6026	SRR10201746_spades_6026_8592-8861	8592	8861	cargo			RING-H2_Pep3p_like	cd16462.FASTA.hhm	-	-	-	-	-	-	-	-	1.438	56.585	156	15278
232	pTC_F14_fam	SRR10201746	SRR10201746_spades_6026	SRR10201746_spades_6026_8818-9276	8818	9276	cargo	cargo_class		DUF29	pfam01724.FASTA.hhm	-	-	-	-	ENOG4111VKT*	Domain of unknown function DUF29	Function unknown	PF01724 [Domain of unknown function DUF29]	1.475	58.885	272	27028
233
234	pAca1.2_fam	SRR10201746	SRR10201746_spades_16239	SRR10201746_spades_16239_111-1121	111	1121	backbone	backbone_rep	rep_4	Replicase	pfam03090.FASTA.hhm	-	-	-	-	ENOG4111U0Y*	replicase	Function unknown	PF03090 [Replicase family]	0.202	9.766	82	9873
235	pAca1.2_fam	SRR10201746	SRR10201746_spades_16239	SRR10201746_spades_16239_1388-1708	1388	1708	backbone	backbone_stab		BrnA_antitoxin	pfam14384.FASTA.hhm	-	-	-	-	COG3514	Uncharacterized protein conserved in bacteria	Function unknown	PF14384 [BrnA antitoxin of type II toxin-antitoxin system]	0.419	14.118	54	4532
236	pAca1.2_fam	SRR10201746	SRR10201746_spades_16239	SRR10201746_spades_16239_1683-1964	1683	1964	backbone	backbone_stab		COG2929	COG2929.FASTA.hhm	K09803	K09803*	uncharacterized protein	Not Included in Pathway or Brite; Poorly characterized; Function unknown	COG2929*	Uncharacterized protein conserved in bacteria	Function unknown	PF04365 [Ribonuclease toxin, BrnT, of type II toxin-antitoxin system]	0.415	12.436	47	3507
237	pAca1.2_fam	SRR10201746	SRR10201746_spades_16239	SRR10201746_spades_16239_1983-2390	1983	2390	backbone	backbone_rep	rep_4	HTH_17	pfam12728.FASTA.hhm	-	-	-	-	ENOG410Y83T*	-	Function unknown	-	0.494	20.444	81	8341
238	pAca1.2_fam	SRR10201746	SRR10201746_spades_16239	SRR10201746_spades_16239_2446-3192	2446	3192	backbone	backbone_other		INT_FimBE_like	cd01197.FASTA.hhm	fimB	K07357*	type 1 fimbriae regulatory protein FimB	Not Included in Pathway or Brite; Unclassified: genetic information processing; Replication and repair	ENOG410YF4U*	type 1 fimbriae regulatory protein	Replication, recombination and repair	PF00589 [Phage integrase family]	0.51	22.787	153	17022
239	pAca1.2_fam	SRR10201746	SRR10201746_spades_16239	SRR10201746_spades_16239_3548-4318	3548	4318	cargo			DUF996	pfam06195.FASTA.hhm	-	-	-	-	ENOG411263Y*	-	Function unknown	-	0.316	13.986	98	10783
240
241	pTC_F14_fam	SRR1297186	SRR1297186_spades_505	SRR1297186_spades_505_1-66	1	1966	cargo			Put_DNA-bind_N	pfam06971.FASTA.hhm	-	-	-	-	-	-	-	-	0.156	3.591	6	237
242	pTC_F14_fam	SRR1297186	SRR1297186_spades_505	SRR1297186_spades_505_143-805	143	805	cargo			SinI	pfam08671.FASTA.hhm	-	-	-	-	-	-	-	-	0.178	8.338	69	5528
243	pTC_F14_fam	SRR1297186	SRR1297186_spades_505	SRR1297186_spades_505_1038-1376	1038	1376	cargo			VapD	COG3309.FASTA.hhm	-	-	-	-	COG3309*	Uncharacterized virulence-associated protein D	Function unknown	-	0.242	10.248	48	3474
244	pTC_F14_fam	SRR1297186	SRR1297186_spades_505	SRR1297186_spades_505_1432-2070	1432	2070	backbone	backbone_mob	mob_2	COG5586	COG5586.FASTA.hhm	-	-	-	-	-	-	-	-	0.185	8.865	69	5665
245	pTC_F14_fam	SRR1297186	SRR1297186_spades_505	SRR1297186_spades_505_2063-2731	2063	2731	backbone	backbone_mob	mob_2	ArsA	cd02035.FASTA.hhm	-	-	-	-	ENOG4111S84*	-	Function unknown	-	0.261	12.441	102	8323
246	pTC_F14_fam	SRR1297186	SRR1297186_spades_505	SRR1297186_spades_505_2728-3144	2728	3144	backbone	backbone_mob	mob_2	HTH_7	pfam02796.FASTA.hhm	-	-	-	-	-	-	-	-	0.382	15.988	93	6667
247	pTC_F14_fam	SRR1297186	SRR1297186_spades_505	SRR1297186_spades_505_3446-3766	3446	3766	backbone	backbone_mob	mob_2	PRK13877	PRK13877.FASTA.hhm	-	-	-	-	ENOG410Z7EP*	MobB relaxase mobilization protein	Function unknown	-	0.336	13.305	63	4271
248	pTC_F14_fam	SRR1297186	SRR1297186_spades_505	SRR1297186_spades_505_3747-6446	3747	6446	backbone	backbone_mob	mob_2	RepB_primase	pfam16793.FASTA.hhm	-	-	-	-	ENOG410ZUPF*	relaxase Mobilization Nuclease family protein	Function unknown	PF03432 [Relaxase/Mobilisation nuclease domain ];PF16793 [RepB DNA-primase from phage plasmid];PF18821 []	0.224	11.175	354	30172
249	pTC_F14_fam	SRR1297186	SRR1297186_spades_505	SRR1297186_spades_505_6610-7182	6610	7182	backbone	backbone_rep		KfrA_N	pfam11740.FASTA.hhm	-	-	-	-	ENOG410Y4NI*	-	Function unknown	PF11740 [Plasmid replication region DNA-binding N-term]	0.367	16.897	123	9682
250	pTC_F14_fam	SRR1297186	SRR1297186_spades_505	SRR1297186_spades_505_7310-7600	7310	7600	backbone	backbone_stab		COG2929	COG2929.FASTA.hhm	K09803	K09803*	uncharacterized protein	Not Included in Pathway or Brite; Poorly characterized; Function unknown	COG2929*	Uncharacterized protein conserved in bacteria	Function unknown	PF04365 [Ribonuclease toxin, BrnT, of type II toxin-antitoxin system]	0.388	14.952	66	4351
251	pTC_F14_fam	SRR1297186	SRR1297186_spades_505	SRR1297186_spades_505_7587-7889	7587	7889	backbone	backbone_stab		COG3514	COG3514.FASTA.hhm	-	-	-	-	COG3514*	Uncharacterized protein conserved in bacteria	Function unknown	PF14384 [BrnA antitoxin of type II toxin-antitoxin system]	0.429	17.792	76	5391
252	pTC_F14_fam	SRR1297186	SRR1297186_spades_505	SRR1297186_spades_505_7964-8833	7964	8833	backbone	backbone_rep	rep_1	repA	cd01125.FASTA.hhm	repA	K07505*	regulatory protein RepA	Not Included in Pathway or Brite; Unclassified: genetic information processing; Replication and repair	ENOG410XPMN*	Plasmid and phage replicative helicase	Replication, recombination and repair	PF13481 [AAA domain]	0.236	11.034	120	9600
253	pTC_F14_fam	SRR1297186	SRR1297186_spades_505	SRR1297186_spades_505_8799-9686	8799	9686	backbone	backbone_rep	rep_1	RepC	pfam06504.FASTA.hhm	-	-	-	-	ENOG410XPZV*	Replication C family protein	Replication, recombination and repair	PF06504 [Replication protein C (RepC)]	0.181	8.242	94	7319
254	pTC_F14_fam	SRR1297186	SRR1297186_spades_505	SRR1297186_spades_505_9800-10480	9800	10480	cargo			DUF29	pfam01724.FASTA.hhm	-	-	-	-	ENOG4111VKT*	Domain of unknown function DUF29	Function unknown	PF01724 [Domain of unknown function DUF29]	0.269	12.294	107	8372
255	pTC_F14_fam	SRR1297186	SRR1297186_spades_505	SRR1297186_spades_505_10914-11402	10914	11402	cargo			MarR_2	pfam12802.FASTA.hhm	-	-	-	-	-	-	-	-	0.234	10.356	67	5064
256	pTC_F14_fam	SRR1297186	SRR1297186_spades_505	SRR1297186_spades_505_11276-11740	11276	11740	cargo			RanBD5_RanBP2_insect-like	cd13175.FASTA.hhm	-	-	-	-	-	-	-	-	0.232	10.163	63	4726
257	pTC_F14_fam	SRR1297186	SRR1297186_spades_505	SRR1297186_spades_505_11980-12243	11980	12243	cargo	cargo_class		VIII	PHA00025.FASTA.hhm	-	-	-	-	ENOG410Y0I8*	phosphate-selective porin O and P	Cell wall/membrane/envelope biogenesis	-	0.214	8.636	33	2280
258
259	pTC_F14_fam	SRR13189623	SRR13189623_spades_4955	SRR13189623_spades_4955_84-980	84	980	backbone	backbone_rep	rep_1	RepC	pfam06504.FASTA.hhm	-	-	-	-	ENOG410XPZV*	Replication C family protein	Replication, recombination and repair	PF06504 [Replication protein C (RepC)]	0.611	32722	235	29352
260	pTC_F14_fam	SRR13189623	SRR13189623_spades_4955	SRR13189623_spades_4955_946-1815	946	1815	backbone	backbone_rep	rep_1	repA	cd01125.FASTA.hhm	repA	K07505*	regulatory protein RepA	Not Included in Pathway or Brite; Unclassified: genetic information processing; Replication and repair	ENOG410XPMN*	Plasmid and phage replicative helicase	Replication, recombination and repair	PF13481 [AAA domain]	0.729	38356	272	33370
261	pTC_F14_fam	SRR13189623	SRR13189623_spades_4955	SRR13189623_spades_4955_1892-2194	1892	2194	backbone	backbone_stab		COG3514	COG3514.FASTA.hhm	-	-	-	-	COG3514*	Uncharacterized protein conserved in bacteria	Function unknown	PF14384 [BrnA antitoxin of type II toxin-antitoxin system]	1.416	61287	184	18570
262	pTC_F14_fam	SRR13189623	SRR13189623_spades_4955	SRR13189623_spades_4955_2181-2471	2181	2471	backbone	backbone_stab		COG2929	COG2929.FASTA.hhm	K09803	K09803*	uncharacterized protein	Not Included in Pathway or Brite; Poorly characterized; Function unknown	COG2929*	Uncharacterized protein conserved in bacteria	Function unknown	PF04365 [Ribonuclease toxin, BrnT, of type II toxin-antitoxin system]	1.234	46900	154	13648
263	pTC_F14_fam	SRR13189623	SRR13189623_spades_4955	SRR13189623_spades_4955_2614-3186	2614	3186	backbone	backbone_rep		KfrA_N	pfam11740.FASTA.hhm	-	-	-	-	ENOG410Y4NI*	-	Function unknown	PF11740 [Plasmid replication region DNA-binding N-term]	1.208	60656	297	34756
264	pTC_F14_fam	SRR13189623	SRR13189623_spades_4955	SRR13189623_spades_4955_3359-6070	3359	6070	backbone	backbone_mob	mob_2	RepB_primase	pfam16793.FASTA.hhm	-	-	-	-	ENOG410ZUPF*	relaxase Mobilization Nuclease family protein	Function unknown	PF03432 [Relaxase/Mobilisation nuclease domain ];PF16793 [RepB DNA-primase from phage plasmid];PF18821 []	0.694	39385	807	106813
265	pTC_F14_fam	SRR13189623	SRR13189623_spades_4955	SRR13189623_spades_4955_6051-6371	6051	6371	cargo			PRK13877	PRK13877.FASTA.hhm	-	-	-	-	ENOG410Z7EP*	MobB relaxase mobilization protein	Function unknown	-	1.147	53555	158	17191
266	pTC_F14_fam	SRR13189623	SRR13189623_spades_4955	SRR13189623_spades_4955_6683-7102	6683	7102	backbone	backbone_mob	mob_2	HTH_7	pfam02796.FASTA.hhm	-	-	-	-	-	-	-	-	0.655	28102	118	11803
267	pTC_F14_fam	SRR13189623	SRR13189623_spades_4955	SRR13189623_spades_4955_7114-7767	7114	7767	cargo			ArsA	cd02035.FASTA.hhm	-	-	-	-	ENOG4111S84*	-	Function unknown	-	0.98	48824	275	31931
268	pTC_F14_fam	SRR13189623	SRR13189623_spades_4955	SRR13189623_spades_4955_7760-8392	7760	8392	cargo			DUF3349	pfam11829.FASTA.hhm	-	-	-	-	-	-	-	-	0.843	39558	229	25040
269	pTC_F14_fam	SRR13189623	SRR13189623_spades_4955	SRR13189623_spades_4955_8529-9149	8529	9149	cargo			PinE	COG1961.FASTA.hhm	pinR	K14060*	putative DNA-invertase from lambdoid prophage Rac	Not Included in Pathway or Brite; Unclassified: genetic information processing; Replication and repair	COG1961*	Site-specific recombinases, DNA invertase Pin homologs	DNA replication, recombination and repair	PF00239 [Resolvase, N terminal domain]	0.755	37821	201	23487
270	pTC_F14_fam	SRR13189623	SRR13189623_spades_4955	SRR13189623_spades_4955_9162-10094	9162	10094	cargo			rfaE_dom_I	TIGR02198.FASTA.hhm	rfaE1	K21344*	D-glycero-beta-D-manno-heptose-7-phosphate kinase [EC:2.7.1.167]	Metabolism; Glycan biosynthesis and metabolism; Lipopolysaccharide biosynthesis	COG2870*	ADP-heptose synthase, bifunctional sugar kinase/adenylyltransferase	Cell envelope biogenesis, outer membrane	PF00294 [pfkB family carbohydrate kinase]	0.522	27034	209	25223
271	pTC_F14_fam	SRR13189623	SRR13189623_spades_4955	SRR13189623_spades_4955_10128-11192	10128	11192	cargo			PRK13936	PRK13936.FASTA.hhm	gmhC, hldE, waaE, rfaE	K03272*	D-beta-D-heptose 7-phosphate kinase / D-beta-D-heptose 1-phosphate adenosyltransferase [EC:2.7.1.167 2.7.7.70]	Metabolism; Glycan biosynthesis and metabolism; Lipopolysaccharide biosynthesis | Brite Hierarchies; Protein families: metabolism; Lipopolysaccharide biosynthesis proteins	COG0279;COG2870*	-	-	PF01467 [Cytidylyltransferase-like];PF13580 [SIS domain]	0.514	28737	235	30605
272	pTC_F14_fam	SRR13189623	SRR13189623_spades_4955	SRR13189623_spades_4955_11176-14211	11176	14211	cargo			GT1_LPS_heptosyltransferase	cd03789.FASTA.hhm	waaQ, rfaQ	K02849*	heptosyltransferase III [EC:2.4.-.-]	Metabolism; Glycan biosynthesis and metabolism; Lipopolysaccharide biosynthesis | Brite Hierarchies; Protein families: metabolism; Glycosyltransferases | Brite Hierarchies; Protein families: metabolism; Lipopolysaccharide biosynthesis proteins	-	-	-	-	0.258	14562	336	44210
273	pTC_F14_fam	SRR13189623	SRR13189623_spades_4955	SRR13189623_spades_4955_14204-15415	14204	15415	cargo			GT1_mtfB_like	cd03809.FASTA.hhm	-.-	K00786*	glycosyltransferase [EC:2.4.-.-]	Brite Hierarchies; Protein families: metabolism; Lipopolysaccharide biosynthesis proteins	COG0438*	Glycosyltransferase	Cell envelope biogenesis, outer membrane	PF00534 [Glycosyl transferases group 1];PF13692 [Glycosyl transferases group 1]	0.281	15007	146	18188
274	pTC_F14_fam	SRR13189623	SRR13189623_spades_4955	SRR13189623_spades_4955_15423-16154	15423	16154	cargo			Methyltransf_23	pfam13489.FASTA.hhm	ubiG	K00568*	2-polyprenyl-6-hydroxyphenyl methylase / 3-demethylubiquinone-9 3-methyltransferase [EC:2.1.1.222 2.1.1.64]	Metabolism; Metabolism of cofactors and vitamins; Ubiquinone and other terpenoid-quinone biosynthesis	ENOG4111IH1	Methyltransferase	Function unknown	PF13489 [Methyltransferase domain]	0.328	15214	103	11137
275
276	pTC_F14_fam	SRR13189623	SRR13189623_spades_33897	SRR13189623_spades_33897_189-791	189	791	cargo			IS5	COG3039.FASTA.hhm	K07481	K07481*	transposase, IS5 family	Not Included in Pathway or Brite; Unclassified: genetic information processing; Replication and repair	COG3039*	Transposase and inactivated derivatives, IS5 family	DNA replication, recombination and repair	PF05598 [Transposase domain (DUF772)]	0.278	13312	72	8027
277	pTC_F14_fam	SRR13189623	SRR13189623_spades_33897	SRR13189623_spades_33897_792-1493	792	1493	cargo			DUF3349	pfam11829.FASTA.hhm	rfbC	K20444*	O-antigen biosynthesis protein [EC:2.4.1.-]	Brite Hierarchies; Protein families: metabolism; Lipopolysaccharide biosynthesis proteins | Brite Hierarchies; Protein families: signaling and cellular processes; Transporters	ENOG410XPRU*	Glycosyl transferase, family 2	Cell wall/membrane/envelope biogenesis	-	0.153	7281	46	5111
278	pTC_F14_fam	SRR13189623	SRR13189623_spades_33897	SRR13189623_spades_33897_1692-2354	1692	2354	backbone	backbone_mob	mob_2	CbiA	pfam01656.FASTA.hhm	-	-	-	-	-	-	-	-	0.197	9327	56	6184
279	pTC_F14_fam	SRR13189623	SRR13189623_spades_33897	SRR13189623_spades_33897_2347-3027	2347	3027	backbone	backbone_mob	mob_2	PRK14835	PRK14835.FASTA.hhm	-	-	-	-	ENOG4111S84*	-	Function unknown	-	0.168	8722	49	5940
280	pTC_F14_fam	SRR13189623	SRR13189623_spades_33897	SRR13189623_spades_33897_3024-3419	3024	3419	backbone	backbone_mob	mob_2	PRK13877	PRK13877.FASTA.hhm	-	-	-	-	-	-	-	-	0.124	5581	21	2210
281	pTC_F14_fam	SRR13189623	SRR13189623_spades_33897	SRR13189623_spades_33897_3704-4015	3704	4015	backbone	backbone_mob	mob_2	Relaxase	pfam03432.FASTA.hhm	-	-	-	-	ENOG410Z7EP*	MobB relaxase mobilization protein	Function unknown	-	0.224	10279	30	3207
282	pTC_F14_fam	SRR13189623	SRR13189623_spades_33897	SRR13189623_spades_33897_4005-4535	4005	4535	backbone	backbone_mob	mob_2			-	-	-	-	ENOG410ZUPF*	relaxase Mobilization Nuclease family protein	Function unknown	PF03432 [Relaxase/Mobilisation nuclease domain ]	0.189	9026	43	4793
283
284	pTC_F14_fam	SRR13189623	SRR13189623_spades_43635	SRR13189623_spades_43635_3-2156	3	2156	backbone	backbone_mob	mob_2	RepB_primase	pfam16793.FASTA.hhm	-	-	-	-	ENOG410ZUPF*	relaxase Mobilization Nuclease family protein	Function unknown	PF16793 [RepB DNA-primase from phage plasmid];PF18821 []	0.198	11316	183	24374
285	pTC_F14_fam	SRR13189623	SRR13189623_spades_43635	SRR13189623_spades_43635_2211-2435	2211	2435	backbone	backbone_stab		COG4710	COG4710.FASTA.hhm	relB	K18918*	RHH-type transcriptional regulator, rel operon repressor / antitoxin RelB	Brite Hierarchies; Protein families: genetic information processing; Transcription factors | Brite Hierarchies; Protein families: signaling and cellular processes; Prokaryotic defense system	COG4710*	Predicted DNA-binding protein with an HTH domain	General function prediction only	-	0.28	8240	27	1854
286	pTC_F14_fam	SRR13189623	SRR13189623_spades_43635	SRR13189623_spades_43635_2419-2691	2419	2691	backbone	backbone_stab		RelE	COG2026.FASTA.hhm	relE, stbE	K06218*	mRNA interferase RelE/StbE	Brite Hierarchies; Protein families: signaling and cellular processes; Prokaryotic defense system	COG2026*	Cytotoxic translational repressor of toxin-antitoxin stability system	Cell division and chromosome partitioning|Translation, ribosomal structure and biogenesis	PF05016 [ParE toxin of type II toxin-antitoxin system, parDE]	0.265	9234	31	2521
287	pTC_F14_fam	SRR13189623	SRR13189623_spades_43635	SRR13189623_spades_43635_2808-3683	2808	3683	backbone	backbone_rep	rep_1	repA	cd01125.FASTA.hhm	repA	K07505*	regulatory protein RepA	Not Included in Pathway or Brite; Unclassified: genetic information processing; Replication and repair	ENOG410XPMN*	Plasmid and phage replicative helicase	Replication, recombination and repair	PF13481 [AAA domain]	0.202	10209	76	8943
288	pTC_F14_fam	SRR13189623	SRR13189623_spades_43635	SRR13189623_spades_43635_3747-3830	3747	3830	backbone	backbone_rep	rep_1	RepC	pfam06504.FASTA.hhm	-	-	-	-	ENOG410XPZV*	Replication C family protein	Replication, recombination and repair	-	0.333	5667	12	476
289
290	pTC_F14_fam	SRR32862907	SRR32862907_spades_445	SRR32862907_spades_445_91-411	91	411	backbone	backbone_mob	mob_2	PRK13877	PRK13877.FASTA.hhm	-	-	-	-	ENOG410Z7EP*	MobB relaxase mobilization protein	Function unknown	-	24877	234480	865	75268
291	pTC_F14_fam	SRR32862907	SRR32862907_spades_445	SRR32862907_spades_445_392-3103	392	3103	backbone	backbone_mob	mob_2	RepB_primase	pfam16793.FASTA.hhm	-	-	-	-	ENOG410ZUPF*	relaxase Mobilization Nuclease family protein	Function unknown	PF03432 [Relaxase/Mobilisation nuclease domain ];PF16793 [RepB DNA-primase from phage plasmid];PF18821 []	22416	263001	6585	713259
292	pTC_F14_fam	SRR32862907	SRR32862907_spades_445	SRR32862907_spades_445_3264-3836	3264	3836	backbone	backbone_rep		KfrA_N	pfam11740.FASTA.hhm	-	-	-	-	ENOG410Y4NI*	-	Function unknown	PF11740 [Plasmid replication region DNA-binding N-term]	28759	240176	1785	137621
293	pTC_F14_fam	SRR32862907	SRR32862907_spades_445	SRR32862907_spades_445_3984-4274	3984	4274	backbone	backbone_stab		COG2929	COG2929.FASTA.hhm	K09803	K09803*	uncharacterized protein	Not Included in Pathway or Brite; Poorly characterized; Function unknown	COG2929*	Uncharacterized protein conserved in bacteria	Function unknown	PF04365 [Ribonuclease toxin, BrnT, of type II toxin-antitoxin system]	31534	292364	994	85078
294	pTC_F14_fam	SRR32862907	SRR32862907_spades_445	SRR32862907_spades_445_4261-4563	4261	4563	backbone	backbone_stab		COG3514	COG3514.FASTA.hhm	-	-	-	-	COG3514*	Uncharacterized protein conserved in bacteria	Function unknown	PF14384 [BrnA antitoxin of type II toxin-antitoxin system]	30438	252386	999	76473
295	pTC_F14_fam	SRR32862907	SRR32862907_spades_445	SRR32862907_spades_445_4639-5511	4639	5511	backbone	backbone_rep	rep_1	repA	cd01125.FASTA.hhm	repA	K07505*	regulatory protein RepA	Not Included in Pathway or Brite; Unclassified: genetic information processing; Replication and repair	ENOG410XPMN*	Plasmid and phage replicative helicase	Replication, recombination and repair	PF13481 [AAA domain]	26342	286338	2491	249973
296	pTC_F14_fam	SRR32862907	SRR32862907_spades_445	SRR32862907_spades_445_5492-6574	5492	6574	backbone	backbone_rep	rep_1	RepC	pfam06504.FASTA.hhm	-	-	-	-	-	-	-	PF06504 [Replication protein C (RepC)]	25650	291812	3009	316032
297	pTC_F14_fam	SRR32862907	SRR32862907_spades_445	SRR32862907_spades_445_6930-7388	6930	7388	cargo	cargo_class		DUF29	pfam01724.FASTA.hhm	-	-	-	-	ENOG4111VKT	Domain of unknown function DUF29	Function unknown	PF01724 [Domain of unknown function DUF29]	27615	268092	1373	123054
298	pTC_F14_fam	SRR32862907	SRR32862907_spades_445	SRR32862907_spades_445_7702-8418	7702	8418	cargo	cargo_class		PH-GRAM_WBP2	cd13214.FASTA.hhm	-	-	-	-	-	-	-	-	27052	300653	2101	215568
299	pTC_F14_fam	SRR32862907	SRR32862907_spades_445	SRR32862907_spades_445_8627-9055	8627	9055	cargo	cargo_class		SLR	sd00010.FASTA.hhm	-	-	-	-	-	-	-	PF08238 [Sel1 repeat]	22983	240760	1068	103286
300
301	pTC_F14_fam	SRR32862907	SRR32862907_spades_596	SRR32862907_spades_596_534-1238	534	1238	cargo	cargo_class		NOT	NOT	-	-	-	-	-	-	-	-	26032	282305	1988	199025
302	pTC_F14_fam	SRR32862907	SRR32862907_spades_596	SRR32862907_spades_596_1323-2834	1323	2834	cargo	cargo_class		type_I_hlyD	TIGR01843.FASTA.hhm	hlyD, cyaD	K11003*	hemolysin D	Environmental Information Processing; Membrane transport; Bacterial secretion system | Human Diseases; Infectious diseases: Bacterial; Pertussis | Brite Hierarchies; Protein families: signaling and cellular processes; Transporters | Brite Hierarchies; Protein families: signaling and cellular processes; Secretion system	ENOG410XNME*	Type I secretion membrane fusion protein (HlyD	Intracellular trafficking, secretion, and vesicular transport	PF13437 [HlyD family secretion protein];PF16576 [Barrel-sandwich domain of CusB or HlyD membrane-fusion]	23012	260448	3769	393798
303	pTC_F14_fam	SRR32862907	SRR32862907_spades_596	SRR32862907_spades_596_2831-5005	2831	5005	cargo			type_I_sec_HlyB	TIGR01846.FASTA.hhm	hlyB, cyaB	K11004*	ATP-binding cassette, subfamily B, bacterial HlyB/CyaB	Environmental Information Processing; Membrane transport; ABC transporters | Environmental Information Processing; Membrane transport; Bacterial secretion system | Human Diseases; Infectious diseases: Bacterial; Pertussis | Brite Hierarchies; Protein families: signaling and cellular processes; Transporters | Brite Hierarchies; Protein families: signaling and cellular processes; Secretion system	COG2274*	ABC-type bacteriocin/lantibiotic exporters, contain an N-terminal double-glycine peptidase domain	-	PF00005 [ABC transporter];PF00664 [ABC transporter transmembrane region]	22976	269952	5413	587145
304	pTC_F14_fam	SRR32862907	SRR32862907_spades_596	SRR32862907_spades_596_5289-5627	5289	5627	cargo			VapD	COG3309.FASTA.hhm	-	-	-	-	COG3309*	Uncharacterized virulence-associated protein D	Function unknown	-	27178	244678	998	82946
305	pTC_F14_fam	SRR32862907	SRR32862907_spades_596	SRR32862907_spades_596_5674-6321	5674	6321	backbone	backbone_mob	mob_2	DUF3349	pfam11829.FASTA.hhm	-	-	-	-	-	-	-	-	22253	232525	1562	150676
306	pTC_F14_fam	SRR32862907	SRR32862907_spades_596	SRR32862907_spades_596_6314-6994	6314	6994	backbone	backbone_mob	mob_2	ArsA	cd02035.FASTA.hhm	-	-	-	-	ENOG4111S84*	-	Function unknown	-	18857	186342	1391	126899
307	pTC_F14_fam	SRR32862907	SRR32862907_spades_596	SRR32862907_spades_596_6991-7410	6991	7410	backbone	backbone_mob	mob_2	HTH_7	pfam02796.FASTA.hhm	-	-	-	-	-	-	-	-	20288	199610	923	83836
308	pTC_F14_fam	SRR32862907	SRR32862907_spades_596	SRR32862907_spades_596_7453-7758	7453	7758	cargo			TrbB	TIGR02738.FASTA.hhm	-	-	-	-	-	-	-	-	11464	112856	380	34534
309
310	pVAN18_3_fam	SRR32862907	SRR32862907_spades_741	SRR32862907_spades_741_50-448	50	448	backbone	backbone_rep	rep_2	HTH_17	pfam12728.FASTA.hhm	-	-	-	-	ENOG410Y83T*	-	Function unknown	-	98427	1034195	4254	412644
311	pVAN18_3_fam	SRR32862907	SRR32862907_spades_741	SRR32862907_spades_741_565-822	565	822	backbone	backbone_stab		HicA_toxin	pfam07927.FASTA.hhm	-	-	-	-	ENOG41122FQ*	hicA protein	Function unknown	-	134685	1175667	3764	303322
312	pVAN18_3_fam	SRR32862907	SRR32862907_spades_741	SRR32862907_spades_741_819-1166	819	1166	backbone	backbone_stab		HicB	COG4226.FASTA.hhm	-	-	-	-	COG4226*	Uncharacterized protein encoded in hypervariable junctions of pilus gene clusters	Function unknown	PF05534 [HicB family]	126964	1168224	4786	406542
313	pVAN18_3_fam	SRR32862907	SRR32862907_spades_741	SRR32862907_spades_741_1316-3961	1316	3961	cargo			PRK10060	PRK10060.FASTA.hhm	ABC.PA.S	K02030	polar amino acid transport system substrate-binding protein	Brite Hierarchies; Protein families: signaling and cellular processes; Transporters	ENOG410XNMH*	Histidine kinase	Signal transduction mechanisms	PF00563 [EAL domain];PF00990 [Diguanylate cyclase, GGDEF domain];PF11563 [Protoglobin]	98016	1137491	28093	3009800
314	pVAN18_3_fam	SRR32862907	SRR32862907_spades_741	SRR32862907_spades_741_4092-6446	4092	6446	backbone	backbone_mob	mob_1b	TraA_Ti	TIGR02768.FASTA.hhm	virD4, lvhD4	K03205*	type IV secretion system protein VirD4	Environmental Information Processing; Membrane transport; Bacterial secretion system | Brite Hierarchies; Protein families: signaling and cellular processes; Secretion system	COG0507*	ATP-dependent exoDNAse (exonuclease V), alpha subunit - helicase superfamily I member	DNA replication, recombination and repair	PF03389 [MobA/MobL family];PF18821 []	114114	1333093	29110	3139433
315	pVAN18_3_fam	SRR32862907	SRR32862907_spades_741	SRR32862907_spades_741_6626-6835	6626	6835	cargo			FlbT	pfam07378.FASTA.hhm	-	-	-	-	-	-	-	-	85856	795933	1953	167146
316
317	pVAN18_3_fam	SRR32862907	SRR32862907_spades_5494	SRR32862907_spades_5494_146-604	146	604	cargo			DUF29	pfam01724.FASTA.hhm	-	-	-	-	ENOG4111VKT*	Domain of unknown function DUF29	Function unknown	PF01724 [Domain of unknown function DUF29]	4767	43802	237	20105
318	pVAN18_3_fam	SRR32862907	SRR32862907_spades_5494	SRR32862907_spades_5494_749-1150	749	1150	backbone	backbone_rep	rep_2	HTH_MerR-trunc	cd04762.FASTA.hhm	-	-	-	-	-	-	-	-	4386	32301	191	12985
319	pVAN18_3_fam	SRR32862907	SRR32862907_spades_5494	SRR32862907_spades_5494_1219-2034	1219	2034	backbone	backbone_rep	rep_2	Rep_3	pfam01051.FASTA.hhm	-	-	-	-	COG5527*	Protein involved in initiation of plasmid replication	DNA replication, recombination and repair	PF01051 [Initiator Replication protein];PF21205 []	3711	39958	328	32606
320
321	pVAN18_3_fam	SRR32862907	SRR32862907_spades_7960	SRR32862907_spades_7960_1-333	1	333	backbone	backbone_rep	rep_2	EFh	smart00054.FASTA.hhm	-	-	-	-	-	-	-	-	53450	554520	1928	184655
322	pVAN18_3_fam	SRR32862907	SRR32862907_spades_7960	SRR32862907_spades_7960_573-1526	573	1526	backbone	backbone_rep		TrfA	pfam07042.FASTA.hhm	-	-	-	-	ENOG4111TVS*	-	Function unknown	PF07042 [TrfA protein]	66645	745814	6887	711507
323
324	pVAN18_3_fam	SRR32862907	SRR32862907_spades_11314	SRR32862907_spades_11314_3-98	3	98	backbone	backbone_mob	mob_1b	PKcGMP_CC	pfam16808.FASTA.hhm	-	-	-	-	-	-	-	-	102031	563167	1061	54064
325	pVAN18_3_fam	SRR32862907	SRR32862907_spades_11314	SRR32862907_spades_11314_278-1273	278	1273	backbone	backbone_mob	mob_1b	TraA_Ti	TIGR02768.FASTA.hhm	virD4, lvhD4	K03205*	type IV secretion system protein VirD4	Environmental Information Processing; Membrane transport; Bacterial secretion system | Brite Hierarchies; Protein families: signaling and cellular processes; Secretion system	COG0507*	ATP-dependent exoDNAse (exonuclease V), alpha subunit - helicase superfamily I member	DNA replication, recombination and repair	PF03389 [MobA/MobL family]	116835	1367513	12605	1362043
326
327	pVAN18_3_fam	SRR32862907	SRR32862907_spades_28948	SRR32862907_spades_28948_3-128	3	128	cargo			PGPGW	pfam09656.FASTA.hhm	-	-	-	-	-	-	-	-	14727	96881	201	12207
328	pVAN18_3_fam	SRR32862907	SRR32862907_spades_28948	SRR32862907_spades_28948_280-648	280	648	backbone	backbone_rep	rep_2	HTH_MerR-trunc	cd04762.FASTA.hhm	-	-	-	-	-	-	-	-	9182	90442	367	33373
329
330	pVAN18_3_fam	SRR32862907	SRR32862907_spades_36761	SRR32862907_spades_36761_16-414	16	414	backbone	backbone_rep	rep_2	HTH_17	pfam12728.FASTA.hhm	-	-	-	-	ENOG410Y83T*	-	Function unknown	-	2915	22799	126	9097
331	pVAN18_3_fam	SRR32862907	SRR32862907_spades_36761	SRR32862907_spades_36761_478-546	478	546	backbone	backbone_rep	rep_2	TMEM223	pfam14640.FASTA.hhm	-	-	-	-	-	-	-	-	1739	4681	13	323
332
333	pVAN18_3_fam	SRR32862907	SRR32862907_spades_43797	SRR32862907_spades_43797_139-456	139	456	backbone	backbone_mob	mob_1b	PTZ00074	PTZ00074.FASTA.hhm	-	-	-	-	-	-	-	-	91651	917591	3157	291794
334
335	pTC_F14_fam	SRR32862906	SRR32862906_spades_81	SRR32862906_spades_81_2-430	2	430	cargo	cargo_class		SLR	sd00010.FASTA.hhm	-	-	-	-	-	-	-	PF08238 [Sel1 repeat]	52861	404921	2062	173711
336	pTC_F14_fam	SRR32862906	SRR32862906_spades_81	SRR32862906_spades_81_639-1355	639	1355	cargo	cargo_class		PH-GRAM_WBP2	cd13214.FASTA.hhm	-	-	-	-	-	-	-	-	61753	525939	4026	377098
337	pTC_F14_fam	SRR32862906	SRR32862906_spades_81	SRR32862906_spades_81_1669-2127	1669	2127	cargo	cargo_class		DUF29	pfam01724.FASTA.hhm	-	-	-	-	ENOG4111VKT	Domain of unknown function DUF29	Function unknown	PF01724 [Domain of unknown function DUF29]	56810	392765	2371	180279
338	pTC_F14_fam	SRR32862906	SRR32862906_spades_81	SRR32862906_spades_81_2483-3565	2483	3565	backbone	backbone_rep	rep_1	RepC	pfam06504.FASTA.hhm	-	-	-	-	-	-	-	PF06504 [Replication protein C (RepC)]	51760	418254	5097	452969
339	pTC_F14_fam	SRR32862906	SRR32862906_spades_81	SRR32862906_spades_81_3546-4418	3546	4418	backbone	backbone_rep	rep_1	repA	cd01125.FASTA.hhm	repA	K07505*	regulatory protein RepA	Not Included in Pathway or Brite; Unclassified: genetic information processing; Replication and repair	ENOG410XPMN*	Plasmid and phage replicative helicase	Replication, recombination and repair	PF13481 [AAA domain]	44898	327913	3564	286268
340	pTC_F14_fam	SRR32862906	SRR32862906_spades_81	SRR32862906_spades_81_4494-4796	4494	4796	backbone	backbone_stab		COG3514	COG3514.FASTA.hhm	-	-	-	-	COG3514*	Uncharacterized protein conserved in bacteria	Function unknown	PF14384 [BrnA antitoxin of type II toxin-antitoxin system]	60470	381409	1666	115567
341	pTC_F14_fam	SRR32862906	SRR32862906_spades_81	SRR32862906_spades_81_4783-5073	4783	5073	backbone	backbone_stab		COG2929	COG2929.FASTA.hhm	K09803	K09803*	uncharacterized protein	Not Included in Pathway or Brite; Poorly characterized; Function unknown	COG2929*	Uncharacterized protein conserved in bacteria	Function unknown	PF04365 [Ribonuclease toxin, BrnT, of type II toxin-antitoxin system]	58882	398151	1558	115862
342	pTC_F14_fam	SRR32862906	SRR32862906_spades_81	SRR32862906_spades_81_5221-5793	5221	5793	backbone	backbone_rep		KfrA_N	pfam11740.FASTA.hhm	-	-	-	-	ENOG410Y4NI*	-	Function unknown	PF11740 [Plasmid replication region DNA-binding N-term]	38675	258646	2015	148204
343	pTC_F14_fam	SRR32862906	SRR32862906_spades_81	SRR32862906_spades_81_5954-8665	5954	8665	backbone	backbone_mob	mob_2	RepB_primase	pfam16793.FASTA.hhm	-	-	-	-	ENOG410ZUPF*	relaxase Mobilization Nuclease family protein	Function unknown	PF03432 [Relaxase/Mobilisation nuclease domain ];PF16793 [RepB DNA-primase from phage plasmid];PF18821 []	38196	306518	9419	831278
344	pTC_F14_fam	SRR32862906	SRR32862906_spades_81	SRR32862906_spades_81_8646-8966	8646	8966	backbone	backbone_mob	mob_2	PRK13877	PRK13877.FASTA.hhm	-	-	-	-	ENOG410Z7EP*	MobB relaxase mobilization protein	Function unknown	-	46629	299545	1361	96154
345	pTC_F14_fam	SRR32862906	SRR32862906_spades_81	SRR32862906_spades_81_9279-9698	9279	9698	backbone	backbone_mob	mob_2	HTH_7	pfam02796.FASTA.hhm	-	-	-	-	-	-	-	-	36005	253779	1375	106587
346	pTC_F14_fam	SRR32862906	SRR32862906_spades_81	SRR32862906_spades_81_9695-10375	9695	10375	backbone	backbone_mob	mob_2	ArsA	cd02035.FASTA.hhm	-	-	-	-	ENOG4111S84*	-	Function unknown	-	35254	251696	2183	171405
347	pTC_F14_fam	SRR32862906	SRR32862906_spades_81	SRR32862906_spades_81_10368-11015	10368	11015	backbone	backbone_mob	mob_2	DUF3349	pfam11829.FASTA.hhm	-	-	-	-	-	-	-	-	41344	307315	2436	199140
348	pTC_F14_fam	SRR32862906	SRR32862906_spades_81	SRR32862906_spades_81_11062-11400	11062	11400	cargo			VapD	COG3309.FASTA.hhm	-	-	-	-	COG3309*	Uncharacterized virulence-associated protein D	Function unknown	-	51875	337646	1599	114462
349	pTC_F14_fam	SRR32862906	SRR32862906_spades_81	SRR32862906_spades_81_11684-13858	11684	13858	cargo			type_I_sec_HlyB	TIGR01846.FASTA.hhm	hlyB, cyaB	K11004*	ATP-binding cassette, subfamily B, bacterial HlyB/CyaB	Environmental Information Processing; Membrane transport; ABC transporters | Environmental Information Processing; Membrane transport; Bacterial secretion system | Human Diseases; Infectious diseases: Bacterial; Pertussis | Brite Hierarchies; Protein families: signaling and cellular processes; Transporters | Brite Hierarchies; Protein families: signaling and cellular processes; Secretion system	COG2274*	ABC-type bacteriocin/lantibiotic exporters, contain an N-terminal double-glycine peptidase domain	-	PF00005 [ABC transporter];PF00664 [ABC transporter transmembrane region]	42414	342995	8388	746015
350	pTC_F14_fam	SRR32862906	SRR32862906_spades_81	SRR32862906_spades_81_13855-15366	13855	15366	cargo	cargo_class		type_I_hlyD	TIGR01843.FASTA.hhm	hlyD, cyaD	K11003*	hemolysin D	Environmental Information Processing; Membrane transport; Bacterial secretion system | Human Diseases; Infectious diseases: Bacterial; Pertussis | Brite Hierarchies; Protein families: signaling and cellular processes; Transporters | Brite Hierarchies; Protein families: signaling and cellular processes; Secretion system	ENOG410XNME*	Type I secretion membrane fusion protein (HlyD	Intracellular trafficking, secretion, and vesicular transport	PF13437 [HlyD family secretion protein];PF16576 [Barrel-sandwich domain of CusB or HlyD membrane-fusion]	48843	385415	6715	582747
351	pTC_F14_fam	SRR32862906	SRR32862906_spades_81	SRR32862906_spades_81_15451-16155	15451	16155	cargo	cargo_class		NOT	NOT	-	-	-	-	-	-	-	-	58561	442312	3754	311830
352
353	pVAN18_3_fam	SRR32862906	SRR32862906_spades_601	SRR32862906_spades_601_1-162	1	162	backbone	backbone_mob	mob_1b	TraA_Ti	TIGR02768.FASTA.hhm	virD4, lvhD4	K03205*	type IV secretion system protein VirD4	Environmental Information Processing; Membrane transport; Bacterial secretion system | Brite Hierarchies; Protein families: signaling and cellular processes; Secretion system	COG0507*	ATP-dependent exoDNAse (exonuclease V), alpha subunit - helicase superfamily I member	DNA replication, recombination and repair	-	2919	19531	43	3164
354	pVAN18_3_fam	SRR32862906	SRR32862906_spades_601	SRR32862906_spades_601_310-630	310	630	cargo			PrpR_N	pfam06506.FASTA.hhm	-	-	-	-	-	-	-	-	5242	32162	153	10324
355	pVAN18_3_fam	SRR32862906	SRR32862906_spades_601	SRR32862906_spades_601_730-963	730	963	cargo			HTH_ARSR	cd00090.FASTA.hhm	-	-	-	-	-	-	-	-	2444	16739	52	3917
356	pVAN18_3_fam	SRR32862906	SRR32862906_spades_601	SRR32862906_spades_601_1286-1522	1286	1522	cargo			RHH_1	pfam01402.FASTA.hhm	-	-	-	-	-	-	-	-	3341	27603	72	6542
357	pVAN18_3_fam	SRR32862906	SRR32862906_spades_601	SRR32862906_spades_601_1717-2025	1717	2025	backbone	backbone_mob		IHF_B	cd13836.FASTA.hhm	ihfB, himD	K05788*	integration host factor subunit beta	Brite Hierarchies; Protein families: genetic information processing; DNA replication proteins | Brite Hierarchies; Protein families: genetic information processing; Chromosome and associated proteins | Brite Hierarchies; Protein families: genetic information processing; DNA repair and recombination proteins	COG0776*	Bacterial nucleoid DNA-binding protein	DNA replication, recombination and repair	PF00216 [Bacterial DNA-binding protein]	1780	10696	50	3305
358	pVAN18_3_fam	SRR32862906	SRR32862906_spades_601	SRR32862906_spades_601_2128-2340	2128	2340	cargo			PTKc_Fyn	cd05070.FASTA.hhm	-	-	-	-	-	-	-	-	2323	11756	45	2504
359	pVAN18_3_fam	SRR32862906	SRR32862906_spades_601	SRR32862906_spades_601_2476-2711	2476	2711	cargo			-	-	-	-	-	-	-	-	-	-	2610	18784	56	4433
360	pVAN18_3_fam	SRR32862906	SRR32862906_spades_601	SRR32862906_spades_601_3196-3432	3196	3432	cargo			Zalpha	smart00550.FASTA.hhm	-	-	-	-	-	-	-	-	3202	20726	69	4912
361	pVAN18_3_fam	SRR32862906	SRR32862906_spades_601	SRR32862906_spades_601_3429-3617	3429	3617	cargo			Polysacc_lyase	pfam14099.FASTA.hhm	-	-	-	-	-	-	-	-	3433	18376	59	3473
362	pVAN18_3_fam	SRR32862906	SRR32862906_spades_601	SRR32862906_spades_601_3971-4975	3971	4975	backbone	backbone_rep		Replicase	pfam03090.FASTA.hhm	-	-	-	-	ENOG4111U0Y*	replicase	Function unknown	PF03090 [Replicase family]	2583	19260	236	19356
363	pVAN18_3_fam	SRR32862906	SRR32862906_spades_601	SRR32862906_spades_601_4962-5138	4962	5138	cargo			limkain_b1_N_like	cd10910.FASTA.hhm	-	-	-	-	-	-	-	-	3790	16277	61	2881
364	pVAN18_3_fam	SRR32862906	SRR32862906_spades_601	SRR32862906_spades_601_5241-5510	5241	5510	backbone	backbone_stab		RelE	COG2026.FASTA.hhm	relE, stbE	K06218*	mRNA interferase RelE/StbE	Brite Hierarchies; Protein families: signaling and cellular processes; Prokaryotic defense system	COG2026*	Cytotoxic translational repressor of toxin-antitoxin stability system	Cell division and chromosome partitioning|Translation, ribosomal structure and biogenesis	PF05016 [ParE toxin of type II toxin-antitoxin system, parDE]	2933	15267	72	4122
365	pVAN18_3_fam	SRR32862906	SRR32862906_spades_601	SRR32862906_spades_601_5494-5712	5494	5712	backbone	backbone_stab		COG4710	COG4710.FASTA.hhm	relB	K18918*	RHH-type transcriptional regulator, rel operon repressor / antitoxin RelB	Brite Hierarchies; Protein families: genetic information processing; Transcription factors | Brite Hierarchies; Protein families: signaling and cellular processes; Prokaryotic defense system	COG4710*	Predicted DNA-binding protein with an HTH domain	General function prediction only	-	2561	15137	51	3315
366	pVAN18_3_fam	SRR32862906	SRR32862906_spades_601	SRR32862906_spades_601_5799-6209	5799	6209	cargo			-	-	-	-	-	-	-	-	-	-	3131	23263	117	9561
367	pVAN18_3_fam	SRR32862906	SRR32862906_spades_601	SRR32862906_spades_601_6274-6663	6274	6663	backbone	backbone_other		INT_FimBE_like	cd01197.FASTA.hhm	fimB	K07357	type 1 fimbriae regulatory protein FimB	Not Included in Pathway or Brite; Unclassified: genetic information processing; Replication and repair	ENOG410YF4U*	type 1 fimbriae regulatory protein	Replication, recombination and repair	PF00589 [Phage integrase family]	2820	20928	100	8162
368	pVAN18_3_fam	SRR32862906	SRR32862906_spades_646	SRR32862906_spades_646_50-448	50	448	backbone	backbone_rep	rep_2	HTH_17	pfam12728.FASTA.hhm	-	-	-	-	ENOG410Y83T*	-	Function unknown	-	93109	667273	3378	266242
369	pVAN18_3_fam	SRR32862906	SRR32862906_spades_646	SRR32862906_spades_646_565-822	565	822	backbone	backbone_stab		HicA_toxin	pfam07927.FASTA.hhm	-	-	-	-	ENOG41122FQ*	hicA protein	Function unknown	-	119910	755640	2813	194955
370	pVAN18_3_fam	SRR32862906	SRR32862906_spades_646	SRR32862906_spades_646_819-1166	819	1166	backbone	backbone_stab		HicB	COG4226.FASTA.hhm	-	-	-	-	COG4226*	Uncharacterized protein encoded in hypervariable junctions of pilus gene clusters	Function unknown	PF05534 [HicB family]	112380	755543	3556	262929
371	pVAN18_3_fam	SRR32862906	SRR32862906_spades_646	SRR32862906_spades_646_1316-3961	1316	3961	cargo			PRK10060	PRK10060.FASTA.hhm	ABC.PA.S	K02030	polar amino acid transport system substrate-binding protein	Brite Hierarchies; Protein families: signaling and cellular processes; Transporters	ENOG410XNMH*	Histidine kinase	Signal transduction mechanisms	PF00563 [EAL domain];PF00990 [Diguanylate cyclase, GGDEF domain];PF11563 [Protoglobin]	83872	670706	20179	1774689
372	pVAN18_3_fam	SRR32862906	SRR32862906_spades_646	SRR32862906_spades_646_4092-6437	4092	6437	backbone	backbone_mob	mob_1b	TraA_Ti	TIGR02768.FASTA.hhm	-	-	-	-	COG0507*	ATP-dependent exoDNAse (exonuclease V), alpha subunit - helicase superfamily I member	DNA replication, recombination and repair	PF03389 [MobA/MobL family];PF18821 []	83093	689364	17725	1617247
373
374	pVAN18_3_fam	SRR32862906	SRR32862906_spades_1901	SRR32862906_spades_1901_460-648	460	648	cargo			cyc_hxne_CoA_dh	TIGR03207.FASTA.hhm	-	-	-	-	-	-	-	-	133370	764280	2292	144449
375	pVAN18_3_fam	SRR32862906	SRR32862906_spades_1901	SRR32862906_spades_1901_837-1094	837	1094	cargo			-	-	-	-	-	-	-	-	-	-	113303	690713	2658	178204
376	pVAN18_3_fam	SRR32862906	SRR32862906_spades_1901	SRR32862906_spades_1901_1227-1469	1227	1469	cargo			DUF4160	pfam13711.FASTA.hhm	-	-	-	-	ENOG41124ZD*	-	Function unknown	PF13711 [Domain of unknown function (DUF4160)]	122424	768959	2705	186857
377	pVAN18_3_fam	SRR32862906	SRR32862906_spades_1901	SRR32862906_spades_1901_1453-1707	1453	1707	cargo			DUF2442	pfam10387.FASTA.hhm	-	-	-	-	ENOG41122E0*	Pfam:DUF3532	Function unknown	PF10387 [Protein of unknown function (DUF2442)]	97902	570780	2270	145549
378	pVAN18_3_fam	SRR32862906	SRR32862906_spades_1901	SRR32862906_spades_1901_1710-1952	1710	1952	cargo	cargo_class		CPSase_sm_chain	pfam00988.FASTA.hhm	-	-	-	-	-	-	-	-	101650	629082	2246	152867
379	pVAN18_3_fam	SRR32862906	SRR32862906_spades_1901	SRR32862906_spades_1901_1949-2245	1949	2245	backbone	backbone_mob		ihfB	PRK00199.FASTA.hhm	ihfB, himD	K05788*	integration host factor subunit beta	Brite Hierarchies; Protein families: genetic information processing; DNA replication proteins | Brite Hierarchies; Protein families: genetic information processing; Chromosome and associated proteins | Brite Hierarchies; Protein families: genetic information processing; DNA repair and recombination proteins	COG0776*	Bacterial nucleoid DNA-binding protein	DNA replication, recombination and repair	PF00216 [Bacterial DNA-binding protein]	108867	726168	2940	215672
380	pVAN18_3_fam	SRR32862906	SRR32862906_spades_1901	SRR32862906_spades_1901_2238-2498	2238	2498	cargo			RRM2_NCL	cd12404.FASTA.hhm	-	-	-	-	-	-	-	-	104458	635326	2479	165820
381	pVAN18_3_fam	SRR32862906	SRR32862906_spades_1901	SRR32862906_spades_1901_2595-3167	2595	3167	backbone	backbone_rep		KfrA_N	pfam11740.FASTA.hhm	-	-	-	-	ENOG410Y4NI*	-	Function unknown	PF11740 [Plasmid replication region DNA-binding N-term]	89767	627818	4677	359740
382	pVAN18_3_fam	SRR32862906	SRR32862906_spades_1901	SRR32862906_spades_1901_3181-3498	3181	3498	cargo			FlbT	pfam07378.FASTA.hhm	-	-	-	-	-	-	-	-	96594	659783	2793	209811
383	pVAN18_3_fam	SRR32862906	SRR32862906_spades_1901	SRR32862906_spades_1901_3678-3812	3678	3812	backbone	backbone_mob	mob_1b	TraA_Ti	TIGR02768.FASTA.hhm	virD4, lvhD4	K03205*	type IV secretion system protein VirD4	Environmental Information Processing; Membrane transport; Bacterial secretion system | Brite Hierarchies; Protein families: signaling and cellular processes; Secretion system	COG0507*	ATP-dependent exoDNAse (exonuclease V), alpha subunit - helicase superfamily I member	DNA replication, recombination and repair	-	72015	434985	884	58723
384
385	pVAN18_3_fam	SRR32862906	SRR32862906_spades_5403	SRR32862906_spades_5403_1-260	1	260	cargo			-	-	-	-	-	-	-	-	-	-	9771	55588	231	14453
386	pVAN18_3_fam	SRR32862906	SRR32862906_spades_5403	SRR32862906_spades_5403_582-872	582	872	cargo			nitrile_sll0784	TIGR04048.FASTA.hhm	-	-	-	-	-	-	-	-	8277	46230	219	13453
387	pVAN18_3_fam	SRR32862906	SRR32862906_spades_5403	SRR32862906_spades_5403_920-1240	920	1240	cargo			PTZ00074	PTZ00074.FASTA.hhm	-	-	-	-	-	-	-	-	4420	26009	129	8349
388	pVAN18_3_fam	SRR32862906	SRR32862906_spades_5403	SRR32862906_spades_5403_1386-2147	1386	2147	backbone	backbone_mob	mob_1b	TraA_Ti	TIGR02768.FASTA.hhm	virD4, lvhD4	K03205*	type IV secretion system protein VirD4	Environmental Information Processing; Membrane transport; Bacterial secretion system | Brite Hierarchies; Protein families: signaling and cellular processes; Secretion system	COG0507*	ATP-dependent exoDNAse (exonuclease V), alpha subunit - helicase superfamily I member	DNA replication, recombination and repair	PF03389 [MobA/MobL family]	4763	38596	330	29410
389
390	pVAN18_3_fam	SRR32862906	SRR32862906_spades_6503	SRR32862906_spades_6503_366-740	366	740	cargo			PRK10510	PRK10510.FASTA.hhm	-	-	-	-	-	-	-	-	2258	16029	77	6011
391	pVAN18_3_fam	SRR32862906	SRR32862906_spades_6503	SRR32862906_spades_6503_1040-1921	1040	1921	backbone	backbone_mob	mob_1b	TraA_Ti	TIGR02768.FASTA.hhm	virD4, lvhD4	K03205*	type IV secretion system protein VirD4	Environmental Information Processing; Membrane transport; Bacterial secretion system | Brite Hierarchies; Protein families: signaling and cellular processes; Secretion system	COG0507*	ATP-dependent exoDNAse (exonuclease V), alpha subunit - helicase superfamily I member	DNA replication, recombination and repair	PF03389 [MobA/MobL family]	10412	71721	835	63258
392
393	pVAN18_3_fam	SRR32862906	SRR32862906_spades_7598	SRR32862906_spades_7598_1-768	1	768	backbone	backbone_mob	mob_1b	TraA_Ti	TIGR02768.FASTA.hhm	virD4, lvhD4	K03205*	type IV secretion system protein VirD4	Environmental Information Processing; Membrane transport; Bacterial secretion system | Brite Hierarchies; Protein families: signaling and cellular processes; Secretion system	COG0507*	ATP-dependent exoDNAse (exonuclease V), alpha subunit - helicase superfamily I member	DNA replication, recombination and repair	PF03389 [MobA/MobL family]	8435	67655	589	51959
394	pVAN18_3_fam	SRR32862906	SRR32862906_spades_7598	SRR32862906_spades_7598_915-1235	915	1235	cargo			Mito_fiss_reg	pfam05308.FASTA.hhm	-	-	-	-	-	-	-	-	10724	69097	313	22180
395	pVAN18_3_fam	SRR32862906	SRR32862906_spades_7598	SRR32862906_spades_7598_1283-1501	1283	1501	cargo			CE4_DAC2	cd10936.FASTA.hhm	-	-	-	-	-	-	-	-	10445	56562	208	12387
396
397	pVAN18_3_fam	SRR32862906	SRR32862906_spades_9267	SRR32862906_spades_9267_1-1545	1	1545	backbone	backbone_mob	mob_1b	MobA_MobL	pfam03389.FASTA.hhm	-	-	-	-	COG0507*	ATP-dependent exoDNAse (exonuclease V), alpha subunit - helicase superfamily I member	DNA replication, recombination and repair	PF03389 [MobA/MobL family];PF18821 []	22245	173564	3125	268156
398
399	pVAN18_3_fam	SRR32862906	SRR32862906_spades_10003	SRR32862906_spades_10003_64-879	64	879	backbone	backbone_rep	rep_2	Rep_3	pfam01051.FASTA.hhm	-	-	-	-	COG5527*	Protein involved in initiation of plasmid replication	DNA replication, recombination and repair	PF01051 [Initiator Replication protein];PF21205 []	6254	49646	464	40511
400	pVAN18_3_fam	SRR32862906	SRR32862906_spades_10003	SRR32862906_spades_10003_960-1361	960	1361	backbone	backbone_rep	rep_2	HTH_MerR-trunc	cd04762.FASTA.hhm	-	-	-	-	-	-	-	-	5827	34167	213	13735
401
402	pVAN18_3_fam	SRR32862906	SRR32862906_spades_48427	SRR32862906_spades_48427_30-347	30	347	backbone	backbone_mob	mob_1b	PTZ00074	PTZ00074.FASTA.hhm	-	-	-	-	-	-	-	-	57790	419110	1671	133277
403
404	pVAN18_3_fam	SRR32862906	SRR32862906_spades_70539	SRR32862906_spades_70539_2-100	2	100	backbone	backbone_mob	mob_1b	TraA_Ti	TIGR02768.FASTA.hhm	virD4, lvhD4	K03205*	type IV secretion system protein VirD4	Environmental Information Processing; Membrane transport; Bacterial secretion system | Brite Hierarchies; Protein families: signaling and cellular processes; Secretion system	COG0507*	ATP-dependent exoDNAse (exonuclease V), alpha subunit - helicase superfamily I member	DNA replication, recombination and repair	-	40214	192293	362	19037
405	pVAN18_3_fam	SRR32862906	SRR32862906_spades_70539	SRR32862906_spades_70539_280-375	280	375	backbone	backbone_mob	mob_1b	PKcGMP_CC	pfam16808.FASTA.hhm	-	-	-	-	-	-	-	-	57624	244844	503	23505
406
407	pVAN18_3_fam	SRR32862906	SRR32862906_spades_84806	SRR32862906_spades_84806_72-338	72	338	backbone	backbone_mob	mob_1b	TraA_Ti	TIGR02768.FASTA.hhm	virD4, lvhD4	K03205*	type IV secretion system protein VirD4	Environmental Information Processing; Membrane transport; Bacterial secretion system | Brite Hierarchies; Protein families: signaling and cellular processes; Secretion system	COG0507*	ATP-dependent exoDNAse (exonuclease V), alpha subunit - helicase superfamily I member	DNA replication, recombination and repair	PF03389 [MobA/MobL family]	2224	12225	54	3264
408
409	pVAN18_3_fam	SRR32862906	SRR32862906_spades_87782	SRR32862906_spades_87782_2-304	2	304	backbone	backbone_mob	mob_1b	TraA_Ti	TIGR02768.FASTA.hhm	virD4, lvhD4	K03205*	type IV secretion system protein VirD4	Environmental Information Processing; Membrane transport; Bacterial secretion system | Brite Hierarchies; Protein families: signaling and cellular processes; Secretion system	COG0507*	ATP-dependent exoDNAse (exonuclease V), alpha subunit - helicase superfamily I member	DNA replication, recombination and repair	PF03389 [MobA/MobL family]	18656	151875	514	46018
