# Supplementary material for: Exploring the eco-evolutionary role of plasmids and defense systems in ‘Fervidacidithiobacillus caldus’ extreme acidophile
Source: Front Microbiol. 2025 Aug 11;16:1610279. doi: 10.3389/fmicb.2025.1610279 (PMC12375680; doi:10.3389/fmicb.2025.1610279)
Supplement: Supplementary file 11 [file Table_7.XLSX]

## Sheet: Legend
	Table S7. Correlation analysis of plasmid family abundance, host taxonomic representation, and defense system prevalence across ‘F. caldus’–positive metagenomes. (A) Input dataset including the normalized abundance (RPM) of five plasmid families (repA1–repA5), defense systems (SD), and the relative abundances of the host populations of Acidithiobacillia class bacteria (Ac %) or 'F. caldus' specie…

## Sheet: S7a
SAMPLE	repA_3 (RPM)	repA_1(RPM)	repA_5(RPM)	repA_2(RPM)	repA_4(RPM)	SD (%)	Ac (%)	FCA (%)	Source
SRR13213328	83	564	8	2	9	100	13.6	0.53	Mine, HD
SRR13206894	74	152	9	1	11	99	9.89	0.7	Mine, HD
SRR10201746	185	88	26	1	22	77	33.04	0.81	Mine, HD
SRR1297186	45	3	1	0	25	57	1.63	6.3	Volcanic, HS
SRR1297185	46	3	8	0	31	42	1.51	5.31	Volcanic, HS
SRR32862906	299	793	5	314	0	36	98.14	18.45	Volcanic, river
SRR32862907	561	703	8	595	0	33	97.46	20.12	Volcanic, river
SRR13236670	9707	1123	2	23	13	32	76.02	9.94	Mine, HD
SRR13189623	23	15	0	0	0	25	15.17	0.17	Mine, HD
SRR1297203	28	2	1	0	18	18	1.29	4.25	Volcanic, HS
SRR6714250	11451	6627	779	0	33	15	70.8	99.02	Bioanode
SRR6714252	11443	6708	768	0	33	15	70.05	99.24	Bioanode
SRR6714249	12112	3982	264	0	158	14	82.1	87.42	Bioanode
SRR12124856	45	9	7	0	0	14	0.24	3.24	Volcanic, HS
SRR6714251	12079	4036	260	0	186	14	82.05	89.1	Bioanode
SRR11457943	20037	3981	1306	0	298	13	96.17	87.8	Volcanic, HS
SRR8581136	12529	1490	0	0	0	6	96.52	2.5	Biotreatment
SRR8581139	12412	1370	0	11	0	6	95.72	2.41	Biotreatment
SRR1297204	416	0	0	0	12	6	13.04	8.32	Volcanic, HS
SRR8581138	14041	1663	0	0	0	5	95.78	2.13	Biotreatment
SRR13170451	13	1	0	0	0	5	4.72	0.03	Mine, HD
SRR9951156	8	5	0	0	0	5	67.96	0.18	Biotreatment
SRR13178627	9	1	0	0	1	4	2.62	0.02	Mine, HD
SRR6188990	2332	0	0	0	0	3	93.29	3.74	Biotreatment
SRR11080882	2	34	0	0	0	1	93.74	5.37	Mine, AS
SRR22299279	0	0	0	0	0	0	0	0	Volcanic, HS

## Sheet: S7b
	repA_3	repA_1	repA_5	repA_2	repA_4	SD (%)	Ac (%)	FCA (%)
repA_3	1	0.760036301809912	0.671652060326276	-0.174091912965292	0.630307036779356	-0.313641487770201	0.64781707253513	0.66916737370887
repA_1	0.760036301809912	1	0.806918743545116	-0.0766641690744244	0.537179333918884	-0.185843097024583	0.46388459492568	0.940639482705232
repA_5	0.671652060326276	0.806918743545116	1	-0.114725828164842	0.734690995419798	-0.145140568853625	0.317980190272816	0.836251973849084
repA_2	-0.174091912965292	-0.0766641690744244	-0.114725828164842	1	-0.133431390089764	0.0930406179726488	0.327443177121558	-0.019575903912173
repA_4	0.630307036779356	0.537179333918884	0.734690995419798	-0.133431390089764	1	-0.0823343059344729	0.284043811074991	0.717236754108521
SD (%)	-0.313641487770201	-0.185843097024583	-0.145140568853625	0.0930406179726488	-0.0823343059344729	1	-0.330991035334929	-0.178802879433297
Ac (%)	0.64781707253513	0.46388459492568	0.317980190272816	0.327443177121558	0.284043811074991	-0.330991035334929	1	0.404935066070273
FCA (%)	0.66916737370887	0.940639482705232	0.836251973849084	-0.019575903912173	0.717236754108521	-0.178802879433297	0.404935066070273	1
	Positive correlation
	Negative correlation
