# Supplementary material for: Exploring the eco-evolutionary role of plasmids and defense systems in ‘Fervidacidithiobacillus caldus’ extreme acidophile
Source: Front Microbiol. 2025 Aug 11;16:1610279. doi: 10.3389/fmicb.2025.1610279 (PMC12375680; doi:10.3389/fmicb.2025.1610279)
Supplement: Supplementary file 12 [file Table_8.XLSX]

## Sheet: Legend
	Table S8. Functional annotation of plasmid cargo genes. List of all non-redundant protein families with assigned function (n=59) identified in the 'F. caldus' plasmid cargo across genomes and metagenomes including sequence identity based predicted function, COG/KEGG/PFAM assignments and occurrence in the analyzed datasets.

## Sheet: S8
#	cargo cluster number	Categorization	Accession	Reference ID	Cluster	Description	BLAST_Max Score	BLAST_Total Score	BLAST_Query Cover	BLAST_E value	BLAST_Per. ident	BLAST_Acc. Len	most_common_gene	COG ID	COG_Description	COG_category	KEGG_ko	KEGG_ko2	KEGG_Pathway	KEGG_Module	KEGG_Reaction	KEGG_rclass	KEGG_TC	PFAM	PFAM domain	CDD	EC	Type_Sequence	Occurrence	aa	clean_cargo_cluster
1	1	arsenic	WP_012387026.1	fig|990288.66.peg.3302	C6060_2398	arsenical pump-driving ATPase [Acidithiobacillus caldus]	1212	1212	1	0.0	100	600	arsA_55	COG0003	Arsenical pump-driving ATPase	P		K01551	-	-	-	-	3.A.19.1,3.A.21.1,3.A.4.1		ArsA_ATPase,CbiA		3.6.3.16	Genome	only_genome	MLFLQNPPAFLFFTGKGGVGKTSLSCATAIHLAGQGKKILLVSTDPASNVGQVFSQEIGNKITTISTVAGLSALEIDPQQAAQQYRERIVGPVRGALPDDVVKGIEEQLSGACTTEIAAFDEFTALLTDATLIADYDHIIFDTAPTGHTIRLLQLPGAWSGFIEKNPEGASCLGPLAGLEKQRQRYAEAVKALSDPERTRLILVARAQKTTLDEVARTHEELAAIGLSRQNLVINGVLPESEAVHDALAAAIHRREQEAIANMPAVLRDLPLDQLPLKAFNLVGVEALSSLFSDRDEAAPVVAGAPAKPVDLPPLSTLVDEIAETGHGLIMMMGKGGVGKTTLAAAVAVALAERGLPVHLTTSDPAAHLTDTLAGSLDNLEVSRIDPQAETERYRQHVL…	1
2	2	arsenic	EHL22916.1	fig|990288.66.peg.3304	C6060_7169	ArsR family transcriptional regulator [Acidovorax sp. NO-1]	260	260	1	4e-87	100	128	arsC_64	COG0394	low molecular weight phosphotyrosine protein phosphatase	T		K03741	-	-	-	-	-		LMWPc		1.20.4.1	Genome	only_genome	MSAGSQPTGTVHPRSLALLAREGIDTNGLHSKSWDNLPLAPDVVITVCSNAAGETCPAYLGSVLRAHWGVDDPAHATGTEAEIEAAFTTAYRILRRRIEAFHALPLAQLAHDRTRLKAELDRIGVLSA	2
3	3	arsenic	WP_003799984.1	fig|990288.66.peg.3303	C6060_2335	MULTISPECIES: arsenite efflux transporter metallochaperone ArsD [Pseudomonadota]	252	252	0.98	5e-84	100	121	arsD	2DMHQ	Arsenical resistance operon trans-acting repressor ArsD	S	-		-	-	-	-	-		ArsD		-	Genome	only_genome	MKKIEVFDPSLCCSTGVCGVEVDQALVTFAADVDWAKQNGAHIERYNLAQQPQMFAENATVKGFLQRSGQDALPLILVDGEVALAGRYPTRDELVRWAGLAAAPSMKTPSGGCCGGGSRTC	3
4	4	arsenic	WP_014003887.1	fig|990288.66.peg.3305		ArsR/SmtB family transcription factor [Acidithiobacillus caldus]	256	256	0.98	1e-85	100	125	arsR	0	0		ko:K03741								LMWPc			Genome	only_genome	MEKQAATSIFESLSSGLRLDVFRLLVKKGPDGMVAGEIANALDIPPANLSFHLKALSQARLVTVEQEGRFQRYRADIPLMLDLIAYLTDECCTGSPAKCVEMVAASNCAKELLPALSPTPTKAIT	4
5	5	arsenic, regulator	MDA8113363.1		-	hypothetical protein [Acidithiobacillus sp.]	66.6	66.6	0.62	4e-12	62.26	55	HTH_ARSR	-	0		-							-		cd00090.FASTA.hhm		Metagenome	only_meta	MTDQLLEQDLKKLLALLRESPKTHTDLIAAMRLSSARIGSLLELLRQRNLIHAPRCFAGSRGRTVNLWEPRHPASSQDPGTSANQ*	5
6	6	competition	WP_271779394.1		-	peptidase domain-containing ABC transporter [Acidithiobacillus ferriphilus]	1013	1013	1	0.0	67.13	716	hlyB, cyaB	COG2274	0		K11004*							-	ABC transporter, ABC transporter transmembrane region			Metagenome	only_meta	MPDPIDKAPLPVAIAPAQSRLPSGIWALVQLAVYHQRPVDPDQVIRAMGFEYRAIGITEILLAAAETHLKAKSATLDWEGFRAMKLPFIAEMRDGSFVIVGLARPQDGRLPIVTQSERQPRLYNEEEWRQAMTGQVVLIRDRLALSNPNRPFGFSWFLPVLRKYRKELAEVLTAAFFYQLLGIGVPLFVQVIIDKVFVYHNYSTLAVVGAGMLIVIIFNGFFAVLQSILLSHVGNRIDVTLGSTIYRRLVRIPLRYFEMRRVGDSIARVRQLEPIRSFLTGQALLSMVDGLFVFVYIGILIFYSVELTGVVLLAMTLIALSTALFRPSLRARLEEKFDSGANSQAFLVESVTGMETVKAMALETHMSQRWERLLSRYVTTAYQADRLNGIAGGIGHTLL…	6
7	7	competition	WP_271781010.1		-	HlyD family type I secretion periplasmic adaptor subunit [Acidithiobacillus ferriphilus]	499	499	0.92	7e-170	52.46	475	hlyD, cyaD	ENOG410XNME	0		K11003*							-	HlyD family secretion protein, Barrelsandwich domain of CusB or HlyD membranefusion			Metagenome	both	MSVQKQTQAPETNGPMEALAPRKQWWWKRTSDSSVHLSRDFQAHTLAIQETPPSPFTRMVLWGLALLIIVLLIWSYVSHIPIMTSAPGKFVTSARTKVIQSLDTGTVSAILVKTGAIVKAGQTLVELNPEVNQSALISRSHSLTLDRLEEQRIQAELSGATNMAPVSGETTSMVSLESHLQQSEVSHYQAHLADDRAQIQEAKAKLAAGQASLNEYAQRAHLDRQIALEAAPLVSQGALSGYHYDQLQDRALKEEGDFAAQKKEVVQFQQAQVAAQEQYAQDRTNFSKKLFKNWQNTKSQVYALSRKTSVAKEQYHLDWLRSPVDGVVQGVSVASLGTVIQPGQTVATVVPLNAPLAVDTDVSSQDVGFIKVGQQVKIKVSAFPFEQYGMISGKVTSIS…	7
8	8	competition	WP_271779398.1		-	TolC family protein [Acidithiobacillus ferriphilus]	298	298	0.78	5e-92	44.9	462	tolC	0	0													Genome	only_genome	MCQQGKSRGFYLNQIATSKRRGSSAAMRGCWLFFLLLWATATFASDTSMVQAHPNINLHKLSLLEALEIGISQQVNIVQAHGGITQAESQKLMSISSFLPSLSVDDQAELYKPIGQSGNTFIAGTLVPSTHGFYNNAVTANFNFNLFSGGKDIAAYRAAKDAIQSANAALQESINKVFVKVLSSYIAVMKEEIAIKDQRKVMALDLKSAQLTQARYRHDMSSRIDWITAEQSVFRVQAQLDQDVQQEDFERENLLRAMGYTQSLVMFTTNRYIPEAPIAQFSSSDRMDDPAVESARAQIAEARQEVIAARAGFWPSLSLVAQYNWLGINNGNALNAISATKGSNYTVGVALNIPLLPVMNVVASVQSAQAGVVDAFGNYDHALSTVSSRMGYAVEMYRD…	8
9	9	competition	WP_065974401.1		-	MULTISPECIES: virulence factor [Acidithiobacillus]	226	226	0.99	3e-74	96.43	112	vapD	COG3309	0		-											Metagenome	only_meta	MYAITFDLDTQTLKDAYHNESYGNAYSDIRRVLVEEYGFTWQQGSVYFGGDTVDAVSCVLAVQDITARFDWFASSVRDIRMLRIEDNNDLMPAVERGSDLKKRPHSAERKAA*	9
10	10	competition	WP_257482187.1		-	aminotransferase class I/II-fold pyridoxal phosphate-dependent enzyme [Acidithiobacillus ferrooxidans]	1084	1084	1	0.0	79.03	664	wecE	COG0399	0		K20429*							PF01041 [DegT/DnrJ/EryC1/StrS aminotransferase family]	DegT/DnrJ/EryC1/StrS aminotransferase family	COG3309.FASTA.hhm	2.6.1.33	Metagenome	only_meta	MKNDNLFIARDKDKTMTCVPLYVSQPLLPDMQLLSNYIKNIWASKQVTNNGPISIELENKLANFLDAPTAMLFNNGTIGLLTALKLFDLPVGSEVITTPMTFAATAHSIAWNNLQPVFADVTEHDLTIDPEAVAAAITPKTSAILAVHVYGCICDHDALQRIADSHGLKLIYDAAHAFGAKWNGQSVAVLGDASVFSFHATKLYNTLEGGLLTTPRLEDREKIYLLRNFGIKNEEEVVSTGLNGKMNEVQAAIGLLNLDLFQTEREARALLRDRYRQIFSGLNGILLQDVASNVTQSEQYYLIRIDQDVFGRHRDEIKAELEHYNIFCRKYFYPLCTDYDVYRHLPIITTKNKPYAETAKNQVLCLPFHSGVTIDHLDIIADVFYRTISRRYRAPERET…	10
11	11	defense	QER45477.1	fig|33059.82.peg.3001	C6060_17714	hypothetical protein F0726_02422 [Acidithiobacillus caldus]	117	117	1	8e-33	100	56	cas3	0	0													Genome	only_genome	MATRKRYRRLSISGPTPCQQIGDNGQTEVGVGHLEAPPLSPENPDIFPKVDEAIIA	11
12	12	defense	WP_309221409.1	fig|33059.82.peg.3013	C6060_10910	hypothetical protein [Acidithiobacillus caldus]	92.8	92.8	1	6e-21	95.56	280	Mtase_93	COG0863	DNA methylase	L	-		-	-	-	-	-		N6_N4_Mtase		-	Genome	only_genome	MVPFSGAGSEMIGALQAGWDTVLGMEQSEHYAEIARKRLIYWIGG	12
13	13	defense	WP_014003882.1	fig|637389.34.peg.1911	C6060_8037	N-6 DNA methylase [Acidithiobacillus caldus]	1715	1715	1	0.0	100	831	RM_I_Mtase	COG0286	N-6 DNA Methylase	V		K03427	-	-	-	-	-		HsdM_N,N6_Mtase		2.1.1.72	Genome	only_genome	MVDTRKPTYIPGSSFPNESDALHQEGNWLWIPLCKEWRDVTNKPEEIVRQKFIRTLVEHYGYALEQMDQERRTQHGHKSPRADIVVWQTAMEKEAGRTPVLVVECKTDTIEIQERDYYQGESYTRATGCEFFIATNARHTAVFKLVPGLPGGFVAINEIPKATDWGSARRLKEIRESLRAFNRKEFQDLLFVCHSILRDVHKMDPGRAFDTISKILFIKMYVERSGQHGTFTTDYLDRRAAVRLPTDPAVHDGLFEQTKAYYKADDLFAASDKLDISEETFRRIVKQLERFDLSKTGDDIKGLAFEKFLGTTFRGELGQFFTPRPVVEFMVDLLNPREGERICDPASGSGGFLIRAFEHVRAQIVADIQRQKDEERARIEALGLPEEEEERQIEEAFSR…	13
14	14	defense	WP_350416884.1	fig|637389.35.peg.2737	C6060_43400	restriction endonuclease [Acidithiobacillus caldus]	152	152	0.92	8e-46	98.63	73	RTase	COG1787	PFAM restriction endonuclease	V		K07448	-	-	-	-	-		Mrr_cat		-	Genome	only_genome	MQKRMIILWWCSANITPVGVEPKAVQEVIAARTYYCADYATVVSNTYFTPGAKDLAKRGDVLLLDENKLKNIDFFLKNS	14
15	15	DNA, bending	WP_041638124.1	fig|637389.35.peg.1664	C6060_10075	HU family DNA-binding protein [Acidithiobacillus caldus]	183	183	1	5e-58	100	91	HU, hup	COG0776	Histone-like DNA-binding protein which is capable of wrapping DNA to stabilize it, and thus to prevent its denaturation under extreme environmental conditions	L		K03530	-	-	-	-	-		Bac_DNA_binding		-	Genome	only_genome	MNKSEFIAAMAEQSNMTKAEAERAFGAFRSTLESALPSSGKITLPGVGTFAVHERPARKGRNPATGAEITIAAKQTIRFKPAKDLVDRINP	15
16	16	DNA, repair	WP_226833456.1	fig|637389.35.peg.2004	C6060_3373	hypothetical protein [Acidithiobacillus caldus]	165	165	1	4e-51	100	82	base excision DNA repair protein	COG0122	endonuclease III	G		K01247	ko03410,map03410	-	-	-	-		HhH-GPD		3.2.2.21	Genome	only_genome	MGYYFRLSPRPPFRLDLTVWALRRQAHNRMDDWERETYRRVWRYGDGWLKVRLWQTKGDPDPLTDTPKSVPQPPVSTDRRTL	16
17	17	energy	WP_014002151.1	fig|637389.34.peg.705	C6060_1080	heme o synthase [Acidithiobacillus caldus]	613	613	1	0.0	100	314	ctaA	COG0109	Converts heme B (protoheme IX) to heme O by substitution of the vinyl group on carbon 2 of heme B porphyrin ring with a hydroxyethyl farnesyl side group	O		K02257	ko00190,ko00860,ko01100,ko01110,ko04714,map00190,map00860,map01100,map01110,map04714	M00154	R07411	RC01786	-		UbiA		2.5.1.141	Genome	only_genome	MLKMESDGQGVARLPVYRAALPLLRDLWVLAKARVVSLLVFTAAVGELLAPATFTHWPAALAGLVGIALAGGAGGVLNQIVEPALDQHMRRTHGRPLANGRIGRSGAIVYALVLMSLAIAILSIWTNPLTLVLTLLGTVGYGVVYTLYLKPSTPWNIVWGGLAGALPPLIGWTAVTGQLAALPLVLVALIFVWTPAHFWPLAIYCRRDYAQACIPMLPVTHGVDRTRREVVRYALATWAVSMIPALLNRDWIYGAIAFGAGAWFVVMALRLQRMAIDADMDRYARRLFAFSISYLFLIFTALLLGKAAVSYGLV	17
18	18	energy	AIA56800.1	fig|637389.34.peg.3059	C6060_10109	hypothetical protein Acaty_1p0019 [Acidithiobacillus caldus ATCC 51756]	216	216	0.85	3e-70	99.05	105	ctaB_cyoE_yajR_2_ubiA	COG0477	Major facilitator	EGP	-		-	-	-	-	-		MFS_1		-	Genome	only_genome	MASSEARNGGAAAARAAAVPMSKSEKRAISGLSFIYIVRMLGLFMLMSVLSLDSAQLRGARPCYRFLPSVCMVWPGPLCSFLLQACRTGNSTAATPAEGCGFVVPGTCQSETRSSRALNDHGT	18
19	19	energy	WP_004872547.1	fig|637389.34.peg.3064	C6060_2409	cbb3-type cytochrome c oxidase subunit I [Acidithiobacillus caldus]	1437	1437	1	0.0	100	715	cyoA	COG0843	Cytochrome c oxidase is the component of the respiratory chain that catalyzes the reduction of oxygen to water. Subunits 1- 3 form the functional core of the enzyme complex. CO I is the catalytic subunit of the enzyme. Electrons originating in cytochrome c are transferred via the copper A center of subunit 2 and heme A of subunit 1 to the bimetallic center formed by heme A3 and copper B	C		K02298	ko00190,ko01100,map00190,map01100	M00417	R11335	RC00061	3.D.4.5		COX1		1.10.3.10	Genome	only_genome	MLVHLQGPWTPLLGRLTLQQIPYQNPILLGTFIFVAILGVIILVATTRYGKWGYVWREWLTTVDHKKIGIMYCLVGLVMLFRGFIDALMIRTQQAIAVGPKSPGFLGAVHGYLTPFHVGQIFTAHGLIMIVFAATPLLVGIMNIIVPLQIGARDMAYPYLNALGLWLTTAGAALVMLSLFIGNFAHGGWYGFVPYFELPYSPGVGVDYWLWAFQLSVLGTTLGSINLIATIVKMRAPGMTWMRMPIFTWASLSANLIALTSFPVLMVALALLGMDRYLGTHFYTAGMGGNLMLYNDLFWVWGHPEVYFLILPAFGMMSEIIPTFSEKTLFGYATMVIASFAIGGVSWGVWLHHFFTMAAAPSVNSFYSVSTMLVGIPTGVKVFNWIFTMYRGRVRYELP…	19
20	20	energy	WP_004872548.1	fig|637389.34.peg.3064	C6060_2409	cytochrome c oxidase subunit 3 [Acidithiobacillus caldus]	421	421	1	7e-148	100	212	cyoB	COG0843	Cytochrome c oxidase is the component of the respiratory chain that catalyzes the reduction of oxygen to water. Subunits 1- 3 form the functional core of the enzyme complex. CO I is the catalytic subunit of the enzyme. Electrons originating in cytochrome c are transferred via the copper A center of subunit 2 and heme A of subunit 1 to the bimetallic center formed by heme A3 and copper B	C		K02298	ko00190,ko01100,map00190,map01100	M00417	R11335	RC00061	3.D.4.5		COX1		1.10.3.10	Genome	only_genome	MSATTTQKIDPKGVTLWERHYPGPDLISTRTFGFWLYMLTDAMVYAALFASLGVLSHVVNLAGGPPPAAIIDPVYAYGETITLFLSVLAYGYSMVALKSGSRGGVIGAMLVSMLLGVVFLGIAATDIGHLFSRGIIPETSGFLSIFFTILIYHALHILVGIVWMLVMIAQIARDGFTANVVYRLINLRLFWHFQAVIWVFVFTFVYLQGMVA	20
21	21	energy	WP_040131502.1	fig|637389.34.peg.3062	C6060_2478	cytochrome o ubiquinol oxidase [Acidithiobacillus caldus]	244	244	1	7e-81	100	123	cyoC	COG3125	oxidoreductase activity, acting on diphenols and related substances as donors, oxygen as acceptor	C		K02300	ko00190,ko01100,map00190,map01100	M00417	-	-	3.D.4.5		-		-	Genome	only_genome	MTQHTQNPLAHPEVQLANGRAYLLSFIFSALLMTVGLWLAVSHAMSPFATVLSTSLLAGVAVITQGYLILHMDLSHAQIWHTVAMVLFLPLFVVTIGLTAWMFHGLYERTMIMTPAMSSMSHQ	21
22	22	energy	WP_193787426.1	fig|637389.34.peg.3061	C6060_1235	cytochrome C oxidase assembly protein [Acidithiobacillus caldus]	592	592	1	0	100	307	cyoD	arCOG03699	-	-	-		-	-	-	-	-		-		-	Genome	only_genome	MSSMTGKSAGPPLPHAVEGERTGEVRAIGRLIVAFLLAATLAGLWEGATRHQGGGLVNGLKASEVGFAMILILLGSVVEGFGYGLSLGTRWPYTRNIAVLMLRGDPEATHRLVATLVGLVALALAILSPGITTITGLLLVVITALFGMGTLYVLAGRAPAFVHGTHGLLAYGVFLTYLVGLVYPGVDFWTYFGAMGALHALLLAVFLGGMTTGQRGFGQTIGPFVQPQKASQWTVAAHVGAALLLVATLGWLMPAYPIAFYLAVGQVAVGFLLFHAVNLKPKDPGVIVAFHQSMVLLMSLAIVLQWH	22
23	23	energy	WP_215845918.1	fig|637389.34.peg.3065	C6060_2216	ubiquinol oxidase subunit II [Acidithiobacillus caldus]	667	667	1	0	100	323	ETHE1_Cytochrome O ubiquinol oxidase subunit II (EC 1.10.3.-)	COG1622	PFAM cytochrome c oxidase subunit II	C		K02297	ko00190,ko01100,map00190,map01100	M00417	R11335	RC00061	3.D.4.5		COX2,COX_ARM		1.10.3.10	Genome	only_genome	MFINMKRSKTWPRLVLPPILLMLGGCSRSGLFLLKPEGLISHTFYHYFLLDVGIMLLIIIPTTLLALWAMWRYRKGGNGSYHPRWSHSYAIEAVVWGIPLVTVGVLSYLSVKAIYDVNPYNPEVITKAQRAAGGDPVEVDVIATDWRWLFIYPQQHIASVDELVVPVGTPVRFRLTSTSVVNDFIIPQLVGMIDVMPGMRTKQAMVADKAGTYVGYSADYSGAGLSWMHFQTKAVSPTQFTQWVAHAKSSPQRLTYAGFNRFARPYIAVGGDQQIFGHVQPGLFDHVVMEVMRGKVWPTPMAMTENMVNYMKKQRAEQKAGDY	23
24	24	energy	WP_257482188.1		-	Gfo/Idh/MocA family protein [Acidithiobacillus ferrooxidans]	626	626	0.93	0	83.76	374	mviM	COG0673	0			K00010						-	Oxidoreductase family, NADbinding Rossmann fold, Oxidoreductase family, Cterminal alpha/beta domain	COG0673.FASTA.hhm	1.1.1.18 1.1.1.369	Metagenome	only_meta	MERSVFISDRNTDNDVKIRVLLTGCGLGGKKHIELLSRSSRSILVAIVAPLSEANIACASERNVPLFSTVEEALDRVEIDAAIIASPNNFHAEQTLLCIRRGVPVLVEKPLTTDLESAATVCREAKAQNVPVLVGHHRAYNPLLLAAQDFIHSERFGEFVAMQGSALFRKPEHYFEEGPWRTRTGGGPILINLIHEIGVIRFLCGPIRAVSVLASNARRRFGVEDTAAISMRFNNGALGTFLLSDIAASNRSWELTTGENPAYPRSSDASCYHFAGTNGSLDFPTLQARFYKSNDSASWWTPFQTDVLVAKAADPLEKQLAHFEDIVTTQIEPLVPAEIGFENMRILDAIQRAILTGETIELVQQQEITTFTDIRHEK*	24
25	25	GTase	WP_071182757.1		-	methyltransferase domain-containing protein [Acidithiobacillus ferrivorans]	1390	1390	1	0	61.78	1163	GT_2_like_c, rfbC, Mtase_UbiG	COG1216	0		K20444*							PF11953 [Domain of unknown function (DUF3470)]	Glycosyl transferase family 2, Methionine biosynthesis protein MetW, Methyltransferase domain	cd04186.FASTA.hhm	2.4.1.-	Metagenome	both	MNQSTHTPHVYNRPPIDPQGQDSLAKIARRIQPGSLVLDVGCGVGTLGKYLSESLHCVVDGIDANHIELEAARPFYRHLWEWDLEREHLPRNLQKLRYDYIVCADILEHLREPGRLLQLLQDLLIAEGRFLISIPNVGHIGVVLELLDGDFRYRPEGLLDQTHIRFFTRQSFLRFLDDHGFSGSIVDQTIVPLQVSEFAQRVNTIDKLSPEHLLAEDGSVYQFILEAVQQEKASLITAPAVITNNRTLSANTTLYWSKKKDGFDEHRSNSKPYPLDGERHQIVFSIHAGSMQFRLDPSDMPGDFWLYGLRALRDSQILWELDGTKERFTSLETYDIEILPYELDSKGFGLRCTGTDPQILLPLTKEIAELCTHLILDMKFIVQSDWIHALTTLQARNNE…	25
26	26	GTase	WP_215846318.1	fig|637389.35.peg.2892	C6060_24521	glycosyltransferase family 2 protein [Acidithiobacillus caldus]	771	771	1	0	100	383	GTase	COG1216	Glycosyl transferase, family 2	V	-		-	-	-	-	-		Glycos_transf_2		-	Genome	only_genome	MMQLPVSLICFDRYEYFSRVIESIKKNKINDRKIFIFHDKPIDGGANEGYLLIKDYCHSLVNSHPETFLYVENKFNLGIASQWFRAISFVIDFCGFPGVCILEDDLVLSEHYLEAIDHLFSMFQHDSRIGLFSCFNPIPRDDHSGYSMMGHDWGVCIGSEAWDQIRCLYLDYIKIQATRNYNIRDSQVIKKWIDSLGLIWRDGYEGSDSVLETLIAANRRARIVPNINLAIPIGEIGVHFTPEVFRGMFSNVKIDDLVDFRYPNDEEIKSATENVILSKEVYTTALNRCCDGQESICSGINIYSDYLLYFSDFFAEIRTSSVYCGKYDNHLPCGEDVVTLIYGPYIRLYAGRYFIIIDSDTSDKIELIVYSNKKI	26
27	27	GTase	WP_153801873.1	fig|637389.34.peg.3077	C6060_24547	hypothetical protein [Acidithiobacillus caldus]	568	568	1	0	100	274	mtfB_C	COG0438	Glycosyl transferases group 1	M			-	-	-	-	-		Glycos_transf_1,TPR_8		-	Genome	only_genome	MAATSGWHQIEDWGIWASKSVAIFECAIESKKDTLISCFIKLKCPDEMGFTTVSVVQSGFVIETFNVTSKPQWYTFDVDIHTGSKLEIKLVSPSRRFVSPDSRGKIFFGILGFAYSSGDLISTVSLIKKVINDGVNVININTIDQKETATDIPRKEFEVISTEIAANAIADFVSTFYSEIKPSFFERFFGSLYLQKARNNARKKRWEAAAMYYMKMFNRGLIEAKPVVQLGHALNESGLHRAAFIAYSIAYHLSPDDDDVKFHYELNLERLRKT	27
28	28	GTase	WP_215865030.1	fig|637389.34.peg.3078	C6060_24547	hypothetical protein [Acidithiobacillus caldus]	376	376	1	3e-131	100	183	mtfB_N	COG0438	Glycosyl transferases group 1	M	-		-	-	-	-	-		Glycos_transf_1,TPR_8		-	Genome	only_genome	MNKKIYLDIKDLLEYVTHNTTYSGIQRVASEFLFSCFEEYPDLIVPVTPGGRTFLKAYDITILKQIHEQIISGNTSRTILDKLISDIKKTELEADITHNSVYFMIGAFWIYEDYKYIINLKRAGLPFVLFVHDLIQIRNREYVAQDANSKFIQSFSDVLCLADLIIANSHYVAADIKKFLMNK	28
29	29	metal	WP_014003870.1		-	hypothetical protein [Acidithiobacillus caldus]	141	141	0.95	8e-40	75.22	161	Metal_resist	-	0		-							pfam13801.FASTA.hhm		pfam13801.FASTA.hhm		Metagenome	only_meta	MPYHPGPRWDLQHAQALHLTQGQITALQRQVRGMVKDTKAALQRVHRAQQRYLTLAHRADPSIRKVHAAFAALGLAEAAAATAMLTHHLQAYRLLDPAQQQVYRELARAMREKMHPAAP*	29
30	30	motility, regulator	WP_041636480.1	fig|990288.66.peg.2160	C6060_20207	FlhC family transcriptional regulator [Acidithiobacillus caldus]	416	416	1	1e-146	100	197	FlhC family transcriptional regulator	0	0													Genome	only_genome	MSDKPYSRDMPFASKSATDKRLRNLQLAHLLIEGGVRPINAHYCTRINKRYLGQLWLDIHGYPARGQTPLFSHVYVKTRKTVRQGTIFVMLLRQYEQTFADLKEPGVFLFVYERYKYAMADSESCLSMEVAFYLWRDYLNKTVWIRSCTQCKAGYLYSSSPDAAQSMRTCQFCRLVKASKNRKKPDGTIITQATITE	30
31	31	regulator	WP_070807682.1		-	hypothetical protein [Acidithiobacillus ferrooxidans]	199	199	0.98	6e-62	66.04	170	marR_2	-	0		-							pfam12802.FASTA.hhm		pfam12802.FASTA.hhm		Metagenome	only_meta	MADKRISSVDLDTGEILEYSLVAIQRKIPNGFREGWIAMAQGALMTLATSIKHLDDYRVLMALLALLDFENLTNVSQVELAEKLGMHKQHVNRSIKRLIELGCLLEGPTVRRSRTYRLNPNYGWKGSGKEHQKALRAHEKAAAAGLKVHKGGRVSPDHDASE*	31
32	32	regulator	WP_257482189.1		-	hypothetical protein [Acidithiobacillus ferrooxidans]	785	785	0.99	0	77.94	471	OHA	ENOG41126GK	0		-							-		pfam14418.FASTA.hhm		Metagenome	only_meta	MIDLKRLVKKLIYWRSERRQYSIIRQGFDSAFYLDVNKDVRDSGIDPVKHYMRFGWKEWRNPRSDFNTKFYLSRYPDVAISGMNPFYHYLVYGRAENLKATGDLNADIVPEETADYLIGHCVHYVQDRSFPIDAEMAENVMVIAIPEHNEMSGGIYSFFSIAKAAYALRHKHNYRVLLMTWPNLHDETYLRQKNFRNSEDVFRFAQITRCRNAKTIYLHIPEYMTSSFVSRLDDRTYNYLRSRERLYINILNQKIDIMPDKEAFADLRALATELTQSVAHHAYFGQKFAAYYDTPMLLLPAYTDLSEYKSIPFEEKDKLIIYSPDDSDYRGAVLDALAKDLPEYTLCEIRGITFDQYMDLATRCRFSITFGEGFDGYLAQPVHQGGISFAVYNDEFFPS…	59
33	33	signalling	WP_004872567.1	fig|637389.34.peg.3054	C6060_1639	EAL domain-containing protein [Acidithiobacillus caldus]	1768	1768	1	0	100	883	CZB_GGDEF_EAL	COG5001	Putative diguanylate phosphodiesterase	T	-		-	-	-	-	-		EAL,GGDEF,Protoglobin		-	Genome	only_genome	MTPRSTAHTSTLPNFLGLQDADFRLIDRYRDLLDKETPTLARAFYDYLLAHPVTAVVFRDFSRARLDALIQKQAEHVSGLLASHLDKSWRESMHRIGALHHHLGIEPSWVAGAYILYWRHWQKVLHEQIPASDRNLLRDALFRLLIGDLMIQLDGYARASRETDAERLALFDILLGVLAAPRGDESPRPEGLLQQICEALPRKSANVRLAGYVVSGAIGEVLTPDCLAGLPLPALQIPKIAGDPCWEALESGNAVIQSMDDPQAPEWIQALRDRVAEIGIFPFGAEDLRGAGLIGVREKGYFHRVGSVYFDAFAHLGELVLRLRNQALRDQLTGLPNRALFLDRLEIARNQTLRHERLLGVALLDLDGFKQVNDRLGHDAGDQLLQTVVQRLQAQLRAG…	32
34	34	signalling	OFC41737.1	fig|33059.84.peg.1017	C6060_16152	hypothetical protein BAE29_01940 [Acidithiobacillus caldus]	1065	1065	1	0	99.81	520	GGDEF	COG5001	Putative diguanylate phosphodiesterase	T	-		-	-	-	-	-		EAL,GAF,GAF_2,GGDEF,PAS,PAS_3,PAS_4,PAS_8,PAS_9		-	Genome	only_genome	MEMGISKRSAYGPWRRAARRYGFQTAIALRLSCPDERQSGVIVLYGDSEDYFQKVGEAPFLAFARSAQSMLHQCSLIDQLKGEAVTDVLTGLPNRRKFQSELQRHCTLTLQSDRLLAVGMLDLDNLKDINDTFGHAVGDAVLKETARRILSSLRTDDVCARLGGDEFGLIVHELTCVDDLEILSHRILDALREPITINDDLCVENSASLGWTLYPLEDEDPETLLRHADRALYAAKHGGKDQFTLYNTSSETTSENDIQPVRLLTQALQYGSLRLHYQPIVHRAPQGSVRLVGVEALLRIHSDDRVLTPARLGSALNHQRLARPAGRFVLQHALLQAAAGRTQRLDIPIAVNVSVTHLLDPKFLEDIESLVLENPSVSPGNITLEVTETAEISDFRLVC…	33
35	35	signalling	MCY0873276.1	fig|33059.86.peg.1107	C6060_11877	GGDEF domain-containing protein [Acidithiobacillus caldus]	323	323	1	6e-111	100	159	GGDEF	COG2199	Domain present in phytochromes and cGMP-specific phosphodiesterases.	T	-		-	-	-	-	-		GAF_2,GGDEF,HAMP,PAS_9		-	Genome	only_genome	LCMIDLDHFKPVNDLYGHEAGDVVLKVVGRRLRDALRRTDYVARLGGDEFVLLIEGYHNLEELGLILGKIEAVVKDPVQIRPDTVVGVRLSMGVCIYPHPRVKDMADLLRFADQALYTSKARKTTRQRYWVLFDEALTALPDATAKPRRNSRSQRDPRP	34
36	36	signalling	WP_226047621.1	fig|637389.34.peg.1350	C6060_5634	putative bifunctional diguanylate cyclase/phosphodiesterase partial [Acidithiobacillus caldus]	1152	1152	0.97	0	100	579	GGDEF	COG5001	Diguanylate cyclase phosphodiesterase with PAS PAC and GAF sensor(S)	T	-		-	-	-	-	-		EAL,GAF_2,GGDEF,PAS_9		-	Genome	only_genome	MRSDSDEDSSEATEVQLAQLCAVGLALIRYPEVVIETANPIFLSLLGERNLEAVRGQSLRRWFPEIPRSALLQTETSERPGTRRSFCLRRLRSDGSWQIVDVAVCPVHESPSVPKAVWTMAERISDPAGGQPWCPQEHRDPLTGLYNRRALDARLDADVAEDRDVLLCILDLDDFAAVNQRYGHETADAMLREVAHRLETVVPSHALLARLGGDEFAVLLDRDMESQAVEALLWNIESAVGEAIVLEGAAWSFSISAGVCHHRSGSGRGAESIVRRTDQALYLSKAHKQDRSRFWTVFGDGTPVRPNLCQILLGQGAVEVHYQPILDTFSGRIVAIEALARMREASGTIYLPAQFLPQMSVENGAELSRVVLTRALSDLARLDQGGYRLGISFNLSPLS…	35
37	37	signalling	WP_070114068.1	fig|33059.84.peg.1294	C6060_42700	hypothetical protein [Acidithiobacillus caldus]	194	194	1	4e-62	100	95	GGDEF_EAL	COG5001	Domain present in phytochromes and cGMP-specific phosphodiesterases.	T	-		-	-	-	-	-		EAL,GGDEF		-	Genome	only_genome	MFSKPQKPVYPSQSVPISDDLIAEERYRLTATLLEKATELITTMDHTALLEGLCRNLVEATPHILLAWIWIGPSNSQEIVPQIAVGPALESILFR	36
38	38	signalling	WP_014002153.1	fig|990288.66.peg.208	C6060_14155	putative bifunctional diguanylate cyclase/phosphodiesterase [Acidithiobacillus caldus]	1375	1375	1	0	100	681	GGDEF_EAL	COG2203	Diguanylate cyclase phosphodiesterase with PAS PAC and GAF sensor(S)	T	-		-	-	-	-	-		GGDEF		-	Genome	only_genome	MSPRFPSSWHRLDEGKEIPEPPSAHRDLSTQSMVALAKVRYPERTFVLVNPAFLQLLGYEHAQEILGQKTQVICPDDAESQGVNAIAQETLEKGNGYLKDVVLRRKDGQPIYADIFGNRVDEPDRPLEIVWTIVDVSDRHHLVEDLHRQSTTDPLTGLANRRGLDLELERAFARARRQQRLLAVCVLDLDGFKPVNDTFGHEAGDQVLIALGKRLPEALRATDFVARLGGDEFVVLIESLEHLHALETILGRMETSIRAPIALGEERTVTVGVSIGVALYFPDEHDDQQIADTLLRLADQALYEAKLHKDDRERCWVLFGEDPHPGRNVIQNLLDQDTLEVWYQPILDYKRHRIVGVEALARLRDSDGTLLSPAQFLPALEPGDLTMLSKKVLEHALND…	37
39	39	signalling	WP_215881389.1	fig|33059.93.peg.2832	C6060_8411	EAL domain-containing protein [Acidithiobacillus caldus]	1491	1491	1	0	100	764	GGDEF_EAL_PAS/PAC	COG5001	signal transduction protein containing a membrane domain, an EAL and a GGDEF domain	T	-		-	-	-	-	-		EAL,GGDEF,PAS_9		-	Genome	only_genome	MVDETAEFQSWVTFSAAEERWLQEQKESLLAIIQEEFQHGELPVSIPLQGDQDAFALWMKEWLQRFFCGTYDPLFWEYQIQTGERLAQLAIPLARWAPVFRYIRKCIYPKIFVQLSPERQDSLARHLITLGEGCQYAVQTGYLQQQSHDTLFSIRALMQIYDLEDFFSAAADLACDLAQAQGVGLILLDGEQLRYHLFHGLSKQYQHLSSLSFPKEEGISGAALRENRAIFQRDYPQSPQAMPAFVEMGLQGSLAFPLRGPDGPQGVLVLSWFTAAPPTRIPQLVWEHLRLLVDVLSALLVRQALEEHLQHLSSQDLLTGLPNRRVVYEHIHASMARSVRHQRLLVLFFVDVDGFKRVNDILGHQQGDAVLRQVAERLRSAVRAGDMVIRYAGDEFVLL…	38
40	40	signalling	WP_141738721.1	fig|33059.83.peg.1338	C6060_5667	EAL domain-containing protein partial [Acidithiobacillus caldus]	1138	1138	1	0	100	573	hflD_GGDEF	COG5001	Putative diguanylate phosphodiesterase	T	-		-	-	-	-	-		EAL,GGDEF,Protoglobin		-	Genome	only_genome	DAFAHLGELVLRLRNQALRDPLTGLPNRALFLDRLEIARKQTLRDERLLGVALLDLDGFKQINDRLGHDAGDQLLKAVAQRLQAQLRAGDTLARMGGDEFGLLLPGLERLKDLEIFCERLLAAIREPAVIDGDAVSVSGSLGVTLYPLDDSDAGILMQHADMALYAAKDAGRDQCKLHTPALDETVQAEAEMRVLLDQALREDRLVLHYQPIVASAGTVLGVEALIRLEHPEKGLLAPAAFFSALDHPRLARPIGRFVLDTALRQAAIWQRDGLVLRVAVNISTRHLLDARFLEDLQEALSNHASVPPEQLKIEITESAPLLNLADAQSVLKSCQDLGVRIALDDFGTGNTSLTYLQQLPAHTIKVDQSFVRDMINDPKDLAIVAGVITTSRMLGLEVI…	39
41	41	signalling	-		-	No significant similarity found	-	-	-	-	-	-	ldr_toxin	-	0		-							PF00563 [EAL domain];PF00990 [Diguanylate cyclase, GGDEF domain];PF11563 [Protoglobin]				Metagenome	only_meta	MCPQYTPFSGAINTPCVLARHLSFDFPPTRHPGLAYRAQRSPVDCSLTAALVGWDRVRQ*	40
42	42	signalling	WP_215870421.1	fig|33059.93.peg.2842	C6060_7216	PilZ domain-containing protein [Acidithiobacillus caldus]	526	526	1	0	100	257	pilZ	2BGNC	-	-	-		-	-	-	-	-		PilZ		-	Genome	only_genome	MSLSDDDTELALMIPHRGDLPLVDLLPLAFLSGYEELLLPNPEDLHLSAGNAAIFYTPESGDNGTLCHVRGWEGQELLLEPMMPALGEEKPLRKPLFFVLARPRILGFFADWKHSAKGMHYFAVPTRALFRNARSERRVKLDGNILLRAKDGRAFYGKLHDFSPSGASLFLDRDVLAPGEVVLAEFEIPECGICETIVTIARQEHLTHPLYPYLYGIHFELTENQKRKAEHLYLCKKGEQIQQVINSSRDRFSGKLL	41
43	43	signalling	OFC61518.1	fig|637389.34.peg.597	C6060_5182	pilus assembly protein PilZ partial [Acidithiobacillus caldus]	380	380	1	5e-133	100	185	pilZ	2BGNC	-	-	-		-	-	-	-	-		PilZ		-	Genome	only_genome	GGRGAAVILSTDPNDGGHPYVFEGCDTTSQNLLFTPARPNFLGDDLYRRALLVIEQDGRISMSLSSFQYRHQGQTHFSPPGLVYQRKTRKDKRILIEGDILIRRRDGRTVLARLHDFSPSGASFYTDEPFAVGETFLAEFAVPDCGICETVVTTARREDSPLGVPYRHLVGVKMQLTAAQRKKAE	42
44	44	signalling	WP_169737335.1	fig|637389.34.peg.597	C6060_5182	PilZ domain-containing protein [Acidithiobacillus caldus]	520	520	1	0	100	254	pilZ	2BGNC	-	-	-		-	-	-	-	-		PilZ		-	Genome	only_genome	MSLTRDDSNLGMLLPLRSEMDLASYMELLIPEFQPAIGIAESRICDGGRGAAVILSAEIDDGGHPFVFEGCDPISMNLLFTPARPTLLGDDAYRRALIFVEQDGRISMGLSSFLYRHQGQTHFAPPGLVYQRNTRKDRRIPIEGNILLRKRDGRTILARLHDFSPSGASFYTDEAFVVGDTFLAEFEVLDCGACETVVTTARREALARGAPYRYLVGVKMQLTAAQRKKAEQLYLCKKAESMKRIVDSARSRHG	43
45	45	sulfonate	WP_012387017.1	fig|33059.91.peg.2100	C6060_24395	ABC transporter ATP-binding protein [Acidithiobacillus caldus]	535	535	1	0	100	259	ABC.SN.A	COG1116	0			K02049						PF00005 [ABC transporter]	ABC transporter	cd03293.FASTA.hhm		Metagenome	both	MDKVGNIEVKGLSLGYVNNGRTSIIVNDCSFVFPSGSFTSLIGPSGCGKSTLLNAIAGHYKPLEGKVLLDGIEVLKANPDLGIVFQQHTLFPWKTVIENVRFGPIQRGINKSEANKIAREFIRLVGLNGYESYYPKMLSGGMQHRVEIARALANHPAVLLMDEPFGALDNQMRSSLQNSLIDIWIKAGVTIIFVTHDIDEAIFMSQRVVVMSKNNGKISDVLYIEEPHPRSREKFMNSDLAASLRDRCKNLLADHRAEH*	44
46	46	sulfonate	WP_215874293.1		-	ABC transporter permease [Acidithiobacillus caldus]	587	587	0.99	0	100	295	ABC.SN.P	COG0600	0			K02050						PF00528 [Binding-protein-dependent transport system inner membrane component]	Bindingproteindependent transport system inner membrane component	COG0600.FASTA.hhm		Metagenome	both	MVTKMNNVEEYRQVAERKLPAAAAKGNRSQRVQNTYRPYPYLLLLVQSRLGSIILSTLSVFAGLALWQVLTASHVKFVLDFSNIPTVMHVLKAFLASLSSKAYWKDILWSMIRISVAFTIGTIVGIAVGVSVGYSTILRAIISPYLEILRPIPAIAWVPMAILMWPSTEESIIFITFLGAVFPIALNTWDGVRRVPYELIKAARSLGAKKTSVLFNVVIPYAIPNITVGMALGMGGAWFALLAGEMISGRFGIGYFTWESYELIQYGNIIVGMVTIGILSAVSTKLIYVMKQIVVPWAE*	45
47	47	sulfonate	WP_123101369.1	fig|33059.82.peg.2974	C6060_2939	ABC transporter substrate-binding protein [Acidithiobacillus sulfuriphilus]	687	687	1	0	72.99	447	ABC.SN.S	COG0715	COG0715 ABC-type nitrate sulfonate bicarbonate transport systems periplasmic components	P		K02051	-	M00188	-	-	3.A.1.16,3.A.1.17	-	NMT1,NMT1_2	cd13559.FASTA.hhm	-	Metagenome	both	MKRLPVFTFACFVAVSPIVYAKTINISIGYQSMCTDTYPAGTVIKGLHLLQKYLPHSGKYANVKYNIIWRDYSSGAPITNMMIANKLDFGTMGDYPLVVNGAKFQQTKNERSYLITMTGYNLDGAGNGIVVPIKSKITNVGELEGKVISTPIGSSSWGMLYEMAQDKHIPMSSLHIINQSPMAGIAAITADKIAAHADFCPISEYMEYKGVGRMIYNGIDTRVPYLHGAVVTKSFAEKYPQIVVAFDKAVIAADAWITKNPYVASKMMAKWTMIPKEVLYLYFSHGGYLTLNPAITEKWVDTLKYDHSILSKYAHIPTLNFEQWVNPSFQKLAYKQLGLNYDAATTATPYNPEKNVNLPPEIWYAGKGIRKYKTVKQMLLAAKSAIASRKKIDAMYVYD…	46
48	48	sulfonate	WP_215874286.1	fig|33059.96.peg.74	C6060_2819	fumarate reductase/succinate dehydrogenase flavoprotein subunit [Acidithiobacillus caldus]	1207	1207	1	0	100	578	aprA	COG1053	Succinate dehydrogenase fumarate reductase, flavoprotein subunit	C	-	K00394	-	-	-	-	-	PF00890 [FAD binding domain];PF02910 [Fumarate reductase flavoprotein C-term]	FAD_binding_2,Succ_DH_flav_C	PRK08275.FASTA.hhm	-	Metagenome	both	MDKNFSETTVDIIVVGGGTAGPMAAIAAKEANRDLAVLLIEKANVKRSGAISMGMDGLNNAVIPGHASPEQYVKEITIANDGIVDQSAILTYASKSFDMITRLDRMGVKFEKDETGDFNVKKVHHLGNYVLPMPEGHDMKKILYRHLKKHRVEITNRKKVTRVLTSNDRTVSGVIAVDTRTSEITLIHAKAVILCTGAAGRLGLPASGYLFGTYENPTNAGDGHAMALHAGAKLANLECFQINPLIKDYNGPACAYVTGPFGGYTANSRGERFIECDYWSGQMMMEFFKELQGGNGPVYLKLNHLAEETIQTIETILHTNERPSRGRFHSGRGTDYRQQMIEMHISEIGFCSGHSASGVYINSNAETSVKGLYAAGDVGSVPHNYMLGAFVYGEIAGRN…	47
49	49	sulfonate	WP_012387012.1		-	4Fe-4S dicluster domain-containing protein [Acidithiobacillus caldus]	150	150	1	2e-45	100	77	aprB	COG1146	0			K00395						PF00392 [Bacterial regulatory proteins, gntR family];PF07702 [UTRA domain]		COG1146.FASTA.hhm	1.8.99.2	Metagenome	both	MATSTVRVKVPVSVDASRCIASKGCTVCVDVCPLDVLVIDKVKGVALMQYDECWYCTPCEVDCPTDAVSVEIPYLIK*	48
50	50	sulfonate	WP_012387013.1		-	ferredoxin FdxA [Acidithiobacillus caldus]	218	218	1	5e-71	100	107	fdxA	COG1146	0			K05524						PF00528 [Binding-protein-dependent transport system inner membrane component]	Domain of unknown function (DUF3470)	COG1146.FASTA.hhm		Metagenome	both	MTYVVTDNCVNCKYMDCVDVCPVDCFHEGKNFLVIDPSVCIDCGVCEPECPASAIYKDSDLPDEFVAYLDINKKLSSSWPLIKYKKDELPEAHKWDGIPNKRSYIEA*	49
51	51	sulfonate, regulator	WP_012387010.1	fig|33059.82.peg.3000	C6060_17715	GntR family transcriptional regulator [Acidithiobacillus caldus]	504	504	1	1e-179	99.6	250	mngR_36_alkanesulfonate metabolism utilization regulator	COG2188	Transcriptional regulator GntR family	K		K03710	-	-	-	-	-	PF00392 [Bacterial regulatory proteins, gntR family];PF07702 [UTRA domain]	GntR,UTRA	COG2188.FASTA.hhm	-	Metagenome	both	MHSTTSKRAAILAMQPLYLQIKDDIRANIVEGTYKADDKLPSEHEMVLMYNASRTTIRQSIKDLQNEGLVYTIPGKGTFISRPKVSQTLLSLQGFGEAMSPNGHETYSTIISQRYGIADKLVQNKLRLTQSQIFELQRIRYLDREPISLDVTYLPSDVGSKLENEDLTGKDLFMLLESRLGIALGNAEVQLEAILAGDNLAHLLNIEQGSPILRMERLAYTSLGVPLDFEYLYYRGDYLKYSLLLSRHGG*	50
52	52	transport	WP_223306711.1		-	EAL domain-containing protein [Acidithiobacillus ferrivorans]	1375	1375	0.88	0	89.87	824	ABC.PA.S	ENOG410XNMH	0			K02030						PF01850 [PIN domain]	EAL domain, Diguanylate cyclase, GGDEF domain, Protoglobin			Metagenome	only_meta	MKPPQKGSHLPDFLGLQDTDFQLIDRYRALLDAEAPALAQAFYDYLLSYPATAAVFRDFDPPRLDALIEKQTDHARRLLASHLNTSWRESMRKIGALHHRLGIEPSWVAGAYVLYWRYWQKILQAQVPESDQKALRDALFRLLIGDLMTQLDGYARASRETDAERLALFDVLLNVLAVPRGEESPRPEALLQQICEALPRKSANVLLAGYLVTGGMGDLLMLEHMAGLPLPALQIPKHAGDPCWEAMESGQAVIQSVEDPRAQEWIKALRNRVEELGIFPFGAQDLRGVILIGVREKGYFHRVGSAYFDAFAHLGELVLLLRNQSLRDPLTGLPNRALFRDRLELAIKQTLRTDRLLGVVFLDLDGFKAINDRLGHGVGDQLLQTLGQRLQAQLRPWDT…	51
53	53	transport	WP_193651868.1	fig|33059.99.peg.1253	C6060_42548	MULTISPECIES: outer membrane beta-barrel protein [unclassified Acidithiobacillus]	526	526	0.99	0	67.63	384	beta-barrel porin-2, OmpL-like	2BZPA	Putative beta-barrel porin-2, OmpL-like. bbp2	S	-		-	-	-	-	-		BBP2		-	Genome	only_genome	MCKLYLRQALVAALLCSAGFSASYADGFSLPGPIKVQAGPLGPIEVQGVLSGMGFGQTNPSGSGLNGKDFGAAVTNGIVVVNKNTGLIQFSLEAGAYNYPSLGEPFTSTGSNTSGTTALPVAYITIAPTKQFSVNIGQLPSLLGYTGTLTFQRMNIEGGFPWYLQTTFSRGVQINYSYGPIAASVSWNDGYYSNRYNVISGLVTYTINSQNSVSIYGSGNAGHTGNINSEQNYSNNSYVTSDLPLDNSDLYGIYYTYSGKRFSFIPEVQYVYTPKNAAFGTTESSYNISAMIHADYYLTSNWSIAAGIDYEYSSSQRTPGQSYYFGYGPGSSAIGVMLTPTYTDGDYFIRDELSYVRLTNFTTGFGNSSTRPDQIRDILETGFWF	52
54	54	transport	ACA00164.1		-	unknown [Acidithiobacillus caldus]	271	271	1	4e-91	100	136	COG4374	COG4374	0		-							PF00005 [ABC transporter];PF00664 [ABC transporter transmembrane region]	PIN domain			Metagenome	only_meta	MRQHVSNMVLDASALLAYLYEEPGADAVEHALSFGSSISAVNWAEVLSKAADIGIAPERLVSELRERGVLNNALKIFPLIAEDGLEIARLRPLTQNLGLSLGDRACLALGKRLKLPVMTADRVWSAVPGMEIKLIR*	53
55	55	transport	WP_141738599.1	fig|33059.84.peg.1209	C6060_18112	hypothetical protein [Acidithiobacillus caldus]	205	205	1	2e-65	100	142	putative inner membrane protein translocase component YidC	0	0									-		cd15593.FASTA.hhm		Metagenome	only_meta	MVDTSELLRVFGELKETLDCDKWRHQETVSDDGYDAVSHGDERSEVEIIRLLKQELAEAKAREKEILERAAEREAWLRQQLERAQAVLTDQRQISKPWWKFW*	54
56	56	transport, aminoacids	WP_012387016.1		-	OprD family outer membrane porin [Acidithiobacillus caldus]	279	279	0.93	1e-89	99.28	446	oprD, PBP1_BmpA_Med_like	ENOG410Y8CX	0		-							PF00535 [Glycosyl transferase family 2];PF07021 [Methionine biosynthesis protein MetW];PF13489 [Methyltransferase domain]				Metagenome	both	MNRLTYVCSSLFLTMIVINATAYADSSANALKSVITDGTVDGQIRAYYFDRFFGKNATNLSAFSLGGFINAHTGYLAGFSADVGFYTANSLGANRVNPDVTIMGTQDSINALGQAYLQYEIPQIVLIRAGNQIVNTPWVVTVQTAPYFPA*	55
57	57	transport, phosphate	MEL5849839.1	fig|990288.66.peg.3288	C6060_2302	porin [Candidatus Igneacidithiobacillus chanchocoensis]	171	171	1	9e-51	96.59	271	OprP_phosphate selective porin	28TUP	Phosphate-selective porin O and P	M	-		-	-	-	-	-	PF07396 [Phosphate-selective porin O and P]	Porin_O_P	PHA00025.FASTA.hhm	-	Metagenome	both	MKKNLVTFAVAAAMLVPALAFADDSSDVVKNGPVLYGYAQITGSQQFATSTNGSPSGSNGLVFGANRIRLGVKGEAATGVTYNIMAGW	56
58	58	transport, phosphate	WP_009567937.1		-	MULTISPECIES: hypothetical protein [Acidithiobacillus]	114	114	0.84	5e-31	83.87	68	PHO84	ENOG410XNQK	0			K08176						-		TIGR00887.FASTA.hhm		Metagenome	only_meta	MSQSTDTHVPQLSVINSINNASISFFHLRAAFTAGMGFFTDAYDLFIIGSALVYIKPEWRVRRRSGSNRTLKHG*	57
59	59	transport, water	OFC38385.1	fig|33059.84.peg.1212	C6060_1777	hypothetical protein BAE28_05645 [Acidithiobacillus caldus]	447	447	1	1e-157	98.27	231	aqpZ	COG0580	Belongs to the MIP aquaporin (TC 1.A.8) family	G		K06188	-	-	-	-	1.A.8	PF00230 [Major intrinsic protein]	MIP		-	Metagenome	both	MHPLMRKVLAEFIGTFGLIFFGGGAAAMGKPLIDIALANGLAIMIAAYVFGDISGGIVNPAVTLGGAIAGKISWRHAGMYMIAQILGGIAAGFALLTVLHGPIGHLGATTINTNLISVSGGFMLEALGTFFLTTTALYTAMSDRAGNAAPLAIGFTLVMIVTFMGPLTGASVNPARTLGPAVAGDYYPHIWVYLIATPLGGLVAGLLYKFMQESKTDMHFMEAMKEEGENF*	58
